# Supplementary material for: NF-κB Transcription Factors: Their Distribution, Family Expansion, Structural Conservation, and Evolution in Animals
Source: Int J Mol Sci. 2024 Sep 10;25(18):9793. doi: 10.3390/ijms25189793 (PMC11432056; doi:10.3390/ijms25189793)
Supplement: Supplementary file 1 [file ijms-25-09793-s001.zip]

Archive with 6 entries (6 files):
- Figure S1.pdf
- Figure S2.pdf
- Figure S3.pdf
- Supplementary Dataset 1.xlsx
- Supplementary Dataset 2.pdf
- Supplementary Information.xlsx
