# Supplementary material for: NF-κB Transcription Factors: Their Distribution, Family Expansion, Structural Conservation, and Evolution in Animals
Source: Int J Mol Sci. 2024 Sep 10;25(18):9793. doi: 10.3390/ijms25189793 (PMC11432056; doi:10.3390/ijms25189793)
Supplement: Supplementary file 1 [file ijms-25-09793-s001.zip › Supplementary Dataset 1.xlsx]

## Sheet: c-Rel with duplicates
c-Rel protein sequences with their identification numbers that were identified in this study presented along with their respective domains.
c-Rel proteins with duplicates
Kingdom	Phylum	Class	Species name	Protein ID	Amino acid sequence	Protein size (number of amino acids)	NCBI motifs predicted by NCBI Batch Web-Search Tool	RHD-n_c-Rel cd07933	RHD-n_Dorsal_Dif cd07887	RHD_DNA_binding domain pfam00554	RHD_dimerisation domain pfam16179
Metazoa	Chordata	Fishes	Scyliorhinus canicula	XP_038665087.1	MSRLPLQGEPYVEIVEQPKQRGMRFRYKCEGRSAGSIPGEHSTDNNRTYPSIQVVNYFGRGRVLVTLVTKVEPFKPHPHDLVGKDCRDGFYEADFGPDRRILSFQNLGIQCVKKKEVKGAILLRIQRSLNPFAVPQEQLLQVEDYDLNVVRLCFQVFLPDEHGSFSRALPPVVSNPIYDNRAPNTAELKICRVNKNTGTVKGGDEIFLLCDKVQKDDIEVRFFTQNWEAKGSFSQADVHRQVAIVFRTPAYYQINITEPVSVKMQLRRPSDQEVSESMEFRYLPDERDNCFYEKRKRTADVFQKLLQDWAPTDVQCAQNRPDKITVGVPTARRAYALSKIIKQEPQDPYIGLQQAHVMPIQQHTNSVAAMNQNHQIFNRTVLRNSNQIFTSGQQTSVPT…	632	cd07933_RHD-n_c-Rel_pfam00554_RHD_DNA_bind_pfam16179_RHD_dimer	1		1	1
Metazoa	Chordata	Fishes	Scyliorhinus canicula	XP_038665078.1	MDDVRGHLPAMSRLPLQGEPYVEIVEQPKQRGMRFRYKCEGRSAGSIPGEHSTDNNRTYPSIQVVNYFGRGRVLVTLVTKVEPFKPHPHDLVGKDCRDGFYEADFGPDRRILSFQNLGIQCVKKKEVKGAILLRIQRSLNPFAVPQEQLLQVEDYDLNVVRLCFQVFLPDEHGSFSRALPPVVSNPIYDNRAPNTAELKICRVNKNTGTVKGGDEIFLLCDKVQKDDIEVRFFTQNWEAKGSFSQADVHRQVAIVFRTPAYYQINITEPVSVKMQLRRPSDQEVSESMEFRYLPDERDNCFYEKRKRTADVFQKLLQDWAPTDVQCAQNRPDKITVGVPTARRAYALSKIIKQEPQDPYIGLQQAHVMPIQQHTNSVAAMNQNHQIFNRTVLRNSNQIF…	642	cd07933_RHD-n_c-Rel_pfam00554_RHD_DNA_bind_pfam16179_RHD_dimer	1		1	1
Metazoa	Chordata	Fishes	Scyliorhinus canicula	XP_038665069.1	MCLEVRGHLPAMSRLPLQGEPYVEIVEQPKQRGMRFRYKCEGRSAGSIPGEHSTDNNRTYPSIQVVNYFGRGRVLVTLVTKVEPFKPHPHDLVGKDCRDGFYEADFGPDRRILSFQNLGIQCVKKKEVKGAILLRIQRSLNPFAVPQEQLLQVEDYDLNVVRLCFQVFLPDEHGSFSRALPPVVSNPIYDNRAPNTAELKICRVNKNTGTVKGGDEIFLLCDKVQKDDIEVRFFTQNWEAKGSFSQADVHRQVAIVFRTPAYYQINITEPVSVKMQLRRPSDQEVSESMEFRYLPDERDNCFYEKRKRTADVFQKLLQDWAPTDVQCAQNRPDKITVGVPTARRAYALSKIIKQEPQDPYIGLQQAHVMPIQQHTNSVAAMNQNHQIFNRTVLRNSNQI…	643	cd07933_RHD-n_c-Rel_pfam00554_RHD_DNA_bind_pfam16179_RHD_dimer	1		1	1
Metazoa	Chordata	Fishes	Scyliorhinus canicula	XP_038665061.1	MSDETADEALDETFGGDDENKPSRNQLRGHLPAMSRLPLQGEPYVEIVEQPKQRGMRFRYKCEGRSAGSIPGEHSTDNNRTYPSIQVVNYFGRGRVLVTLVTKVEPFKPHPHDLVGKDCRDGFYEADFGPDRRILSFQNLGIQCVKKKEVKGAILLRIQRSLNPFAVPQEQLLQVEDYDLNVVRLCFQVFLPDEHGSFSRALPPVVSNPIYDNRAPNTAELKICRVNKNTGTVKGGDEIFLLCDKVQKDDIEVRFFTQNWEAKGSFSQADVHRQVAIVFRTPAYYQINITEPVSVKMQLRRPSDQEVSESMEFRYLPDERDNCFYEKRKRTADVFQKLLQDWAPTDVQCAQNRPDKITVGVPTARRAYALSKIIKQEPQDPYIGLQQAHVMPIQQHTNS…	665	cd07933_RHD-n_c-Rel_pfam00554_RHD_DNA_bind_pfam16179_RHD_dimer	1		1	1
Metazoa	Chordata	Fishes	Stegostoma fasciatum	XP_048391424.1	MDVRGHLPAMSRLALQGEPYVEIVEQPKQRGMRFRYKCEGRSAGSIPGEHSTDNNRTYPSIQIANYFGRGRVLVTLVTKMEPFKPHPHDLVGKDCKDGFYEADFGPDRRIICFQNLGIQCAKKKEVKEAILQRIQRCLNPFNVTQEQLLQIEDIDLNVVRLCFQVFLPDEHGSFSRALPPVVSNPIYDNRAPNTAELKICRVNKNTGTVKGGDEIFLLCDKVQKDDIEVRFFTHNWEAKGSFSQADVHRQVAIVFRTPAYCNTNITEPVSVKMQLRRPSDQQVSESMEFRYLPDDRDNCFYEKRKRTADVFHKLLQDWAPSVSDTTDIQCMQNQPDKITVGVPTARRPYAVSKTIKQEPRDAFTGLQQAQVMSSQQHTKSVAMNQNNHNFSNAVISNPN…	638	cd07933_RHD-n_c-Rel_pfam00554_RHD_DNA_bind_pfam16179_RHD_dimer	1		1	1
Metazoa	Chordata	Fishes	Stegostoma fasciatum	XP_048391425.1	MRGHLPAMSRLALQGEPYVEIVEQPKQRGMRFRYKCEGRSAGSIPGEHSTDNNRTYPSIQIANYFGRGRVLVTLVTKMEPFKPHPHDLVGKDCKDGFYEADFGPDRRIICFQNLGIQCAKKKEVKEAILQRIQRCLNPFNVTQEQLLQIEDIDLNVVRLCFQVFLPDEHGSFSRALPPVVSNPIYDNRAPNTAELKICRVNKNTGTVKGGDEIFLLCDKVQKDDIEVRFFTHNWEAKGSFSQADVHRQVAIVFRTPAYCNTNITEPVSVKMQLRRPSDQQVSESMEFRYLPDDRDNCFYEKRKRTADVFHKLLQDWAPSVSDTTDIQCMQNQPDKITVGVPTARRPYAVSKTIKQEPRDAFTGLQQAQVMSSQQHTKSVAMNQNNHNFSNAVISNPNQI…	636	cd07933_RHD-n_c-Rel_pfam00554_RHD_DNA_bind_pfam16179_RHD_dimer	1		1	1
Metazoa	Chordata	Fishes	Stegostoma fasciatum	XP_048380947.1	MRFRYKCEGRSAGSIPGEKSTDSTRTYPAIEIVNYVGPARIRICLVTKKEPFKPHPHDLVGKDCKDGYYEADLPERSVHSFQNLGIQCVKKREVAMAVQSRINKNVNPFKISREELMNETEEDLNVVRLCFQVFLPNKLGVCNVPLPPVVSNPIYDNRAPNTAELKICRVNKNSGSCRGGEEIFLLCDKVQKEDIEVRFFTNEWEGKGSFSQADVHRQVAIVFKTPPYKDVTLSEPVTVRMQLRRPSDKEVSDAMEFQYLPDDKDPYGTQEKRRKTQLEFMNMLHKCNMPGATPALRPIAMAHRSGGDRVAKTKLYETSQRGGSAPDLLGGTTSANLGYQSLDRFSVGPCQPQAPVSSSPSSSSTSSSSSTPAPAPAPPVQQPYYMTLGLDPRVGDQLA…	616	pfam00554_RHD_DNA_bind_cd07933_RHD-n_c-Rel_pfam16179_RHD_dimer	1		1	1
Metazoa	Chordata	Fishes	Callorhinchus milii	XP_007890564.1	MDVRCHQSAMSPLILQGEPYVEIAEQPKQRGMRFRYKCEGRSAGSIPGEHSTDNSRTYPSIQIMNYVGRGRVLITLVTKSEPFKPHPHDLVGKDCREGFYEADFGPDRRVLCFQNLGIQCVRRREVKEAILFRIQRCLNPFNVPQEQLLQIEDYDLNVVRLCFQVFLPDEHGTFTRALPPVISNPIYDNRAPNTAELKICRINKNTGSVKGGDEIFLLCDKVQKDDIEVRFFTHNWEAKGSFSQADVHRQVAIVFRTPAYCQTNISEPMTVKMQLRRPSDQEVSEPMEFRYLPDERVNCFHEKRKRTAEVFQKLMQDWVPGANRSDRLPVVPVVSRQFATARIKTEPLSSFPCPQQAPPDLSQHHPNSTVSQNHHIFFPPAPQQTAVGPPTTVASSWHR…	654	cd07933_RHD-n_c-Rel_pfam00554_RHD_DNA_bind_pfam16179_RHD_dimer	1		1	1
Metazoa	Chordata	Fishes	Callorhinchus milii	XP_042202691.1	MEALISPITSWDDGMSGGGPYVRIMEQPKQRGMRFRYKCEGRSAGSILGEKSTDTTRTYPTIEIMNYLGRARIRISLVTKKEPFKPHPHDLVGKDCKDGYYEADLQERSVHSFQNLGIQCVKKREVSLAIQQRLMKDVNPFNISPEVLANENEYDLNVVKLCFQVFIPDPSGRCTVPLTPVVSNPIYDNRAPNTAELKICRINKNSGSCRGGDEIFLLCDKVQKEDIEVRFFTSDWEGRGSFSQADVHRQVAIVFRTPAYRDLSLERPQLVHLQLRRPSDKEVSDTMEFQYLPHDKDPYSKEEKRRKTQIVFNNMLQTCNMSATQRPTLVARRTLEDTRTPRKLGQRDAVPPDVLGPVHQRGSLAPSSAFNRSSGLLGRTQAPASSLQQSFYSLTSMGT…	666	pfam00554_RHD_DNA_bind_cd07933_RHD-n_c-Rel_pfam16179_RHD_dimer	1		1	1
Metazoa	Chordata	Fishes	Scyliorhinus torazame	GCB59945.1	RGHLPAMSMLPLQGEPFVEIVEQPKQRGMRFRYKCEGRSAGSIPGEHSTDNNRTYPSIQVVNYFGRGRVLVTLVTKVEPFKPHPHDLVGKDCRDGFYEADFGPDRRILCFQNLGIQCVKKKEVKGAILLRIQRRLNPFVVPQEQLLQVEDYDLNVVRLCFQVFLPDEHGSFSRALPPVVSNPIYDNRAPNTAELKICRVNKNTGTVKGGDEIFLLCDKVQKDDIEVRFFTQNWEAKGSFSQADVHRQVAIVFRTPAYYQINITEPVSVKMQLRRPSDQEVSEFMEFRYLPDERDNCFYEKRKRTADVFQKLLQDWAPTDVQCTQNRPDKITVGVPTARRAYALSKAIKQEPQEPYLGLQHAQVMPSQQHTKSVAAMNQNHQIFNSTVLRNSNQIFTSGQ…	638	cd07933_RHD-n_c-Rel_pfam00554_RHD_DNA_bind_pfam16179_RHD_dimer	1		1	1
Metazoa	Chordata	Fishes	Pristis pectinata	XP_051868609.1	MDVRGHLPAMSRPPLQGEPYVEIVEQPKQRGMRFRYKCEGRSAGSIPGEHSMDNNRTYPSIRVVNYLGRVRVLVSLVTKIEPFKPHPHDLVGKDCRDGFYEADFGPDRRILCFQNLGIQCVRRKEVKDAILFRIQRQLNPFNVPQEQLLQIEDYDLNVVRLCFQVFLPDEHGSFSRALPPVVSNPIYDNRAPNTAELKICRVNKNTGTVKGGDEIFLLCDKVQKDDIEVRFFTPNWEAKGSFSQADVHRQVAIVFRTPAYCQSNITEPVSVKMQLRRPSDQEVSEPMEFRYLPDERDNYFYEKRKRTADVFHKMMQDWAPDVQPSGNRSDRISVGVPSARRPYLPSKTIKQEPHDPFSGLQQVHAISTQQQHSKNHNHNIFNSTVPTNSNQIFSSGQST…	627	cd07933_RHD-n_c-Rel_pfam00554_RHD_DNA_bind_pfam16179_RHD_dimer	1		1	1
Metazoa	Chordata	Fishes	Pristis pectinata	XP_051901152.1	MATQPCPSHSLHPDIGAAKQRGMRFRYKCEGRSAGSIPGEKSTDSTRTYPAIEIVNYLGPARVRICLVTKKEPYKPHPHDLVGKDCKDGYYEADLPERSVHSFQNLGIQCVKKREVAMALQNRLSKNVNPFNVPVEELQNDSEEDLNVVRLCFQVFLPNEMGICSVPLQPVVSNPIYDNRAPNTAELKICRVNRNSGSCRGGEEIFLLCDKVQKEDIEVRFFTSDWEGKGSFSQADVHRQVAIVFKTPPYKDVMLSQPVTVHMQLRRPYRXGSQATPMEFQYLPEDKGTPSPPRPRPGTHPSTWGNVSWSERLRACVSGSEHQIELIESVSCYSKQSSHLAH	342	pfam00554_RHD_DNA_bind_cd07933_RHD-n_c-Rel_pfam16179_RHD_dimer	1		1	1
Metazoa	Chordata	Fishes	Chiloscyllium punctatum	GCC28026.1	MDVRSHLPAMSRLALQGEPSVEIVEQPKQRGMRFRYKCEGRSAGSIPGENSTDNNRTYPSIQVANYFGRGRVLVTLVTKMEPFKPHPHDLVGKDCKDGFYEADFGPDRRIICFQNLGIQCAKKKEVKEAILQRIQRSLNPFNVTQEQVLQTEDIDLNVVRLCFQVFLPDERGSFSRALPPVVSNPIYDNRAPNTAELKICRVNKNTGTVKGGDEIFLLCDKVQKDDIEVRFFTHNWEAKGSFSQADVHRQVAIVFRTPAYCKTNITEPVSVKMQLRRPSDQQVSESMEFRYLPDDRDNCFYEKRKRTADAFHKLLQDWAPSVSDTTEVQCMRNQPDKIIVGVPTARTAYALSKPIKQEPRDAFTGLQQAQVMSSQQHTKSTNREQAVSIPDLWELSSRQ…	501	cd07933_RHD-n_c-Rel_pfam00554_RHD_DNA_bind_pfam16179_RHD_dimer	1		1	1
Metazoa	Chordata	Fishes	Carcharodon carcharias	XP_041065598.1	MVSSFLSVVEVRGHLPAMSRLPLQGEPYVEIVEQPKQRGMRFRYKCEGRSAGSIPGEHSTDNNRTYPSIQVVNYFGRGRVLVTLVTKVEPFKPHPHDLVGKDCRDGYYEADFGPDRRILCFQNLGIQCVKKKEVKEAIQRRLTRFTVPQEPLLQVEDYDLNVVRLCFQVFLPDEHGSFSRALPPVVSNPIYDNRAPNTAELKICRVNKNTGTVKGGDEIFLLCDKVQKDDIEIRFFTHNWEAKGSFSQADVHRQVAIVFRTPAYCQTNITEPVSVKMQLRRPSDQEVSESMEFRYLPDERDNCFSEKRKRTADVFQKLLQDWAPADVQCMQNRADKMVGVPPARRAYALSKAIKQEPQDPFIGLQQAQVMPNQQHTKSLAAMNQNHHIFNNTVFRNSNQ…	648	cd07933_RHD-n_c-Rel_pfam00554_RHD_DNA_bind_pfam16179_RHD_dimer	1		1	1
Metazoa	Chordata	Fishes	Carcharodon carcharias	XP_041065616.1	MSRLPLQGEPYVEIVEQPKQRGMRFRYKCEGRSAGSIPGEHSTDNNRTYPSIQVVNYFGRGRVLVTLVTKVEPFKPHPHDLVGKDCRDGYYEADFGPDRRILCFQNLGIQCVKKKEVKEAIQRRLTRFTVPQEPLLQVEDYDLNVVRLCFQVFLPDEHGSFSRALPPVVSNPIYDNRAPNTAELKICRVNKNTGTVKGGDEIFLLCDKVQKDDIEIRFFTHNWEAKGSFSQADVHRQVAIVFRTPAYCQTNITEPVSVKMQLRRPSDQEVSESMEFRYLPDERDNCFSEKRKRTADVFQKLLQDWAPADVQCMQNRADKMVGVPPARRAYALSKAIKQEPQDPFIGLQQAQVMPNQQHTKSLAAMNQNHHIFNNTVFRNSNQIFTSAQQTLVSTTTTPP…	631	cd07933_RHD-n_c-Rel_pfam00554_RHD_DNA_bind_pfam16179_RHD_dimer	1		1	1
Metazoa	Chordata	Fishes	Carcharodon carcharias	XP_041065588.1	MSLLSFNIINMRGHLPAMSRLPLQGEPYVEIVEQPKQRGMRFRYKCEGRSAGSIPGEHSTDNNRTYPSIQVVNYFGRGRVLVTLVTKVEPFKPHPHDLVGKDCRDGYYEADFGPDRRILCFQNLGIQCVKKKEVKEAIQRRLTRFTVPQEPLLQVEDYDLNVVRLCFQVFLPDEHGSFSRALPPVVSNPIYDNRAPNTAELKICRVNKNTGTVKGGDEIFLLCDKVQKDDIEIRFFTHNWEAKGSFSQADVHRQVAIVFRTPAYCQTNITEPVSVKMQLRRPSDQEVSESMEFRYLPDERDNCFSEKRKRTADVFQKLLQDWAPADVQCMQNRADKMVGVPPARRAYALSKAIKQEPQDPFIGLQQAQVMPNQQHTKSLAAMNQNHHIFNNTVFRNSNQ…	648	cd07933_RHD-n_c-Rel_pfam00554_RHD_DNA_bind_pfam16179_RHD_dimer	1		1	1
Metazoa	Chordata	Fishes	Carcharodon carcharias	XP_041065606.1	MDVRGHLPAMSRLPLQGEPYVEIVEQPKQRGMRFRYKCEGRSAGSIPGEHSTDNNRTYPSIQVVNYFGRGRVLVTLVTKVEPFKPHPHDLVGKDCRDGYYEADFGPDRRILCFQNLGIQCVKKKEVKEAIQRRLTRFTVPQEPLLQVEDYDLNVVRLCFQVFLPDEHGSFSRALPPVVSNPIYDNRAPNTAELKICRVNKNTGTVKGGDEIFLLCDKVQKDDIEIRFFTHNWEAKGSFSQADVHRQVAIVFRTPAYCQTNITEPVSVKMQLRRPSDQEVSESMEFRYLPDERDNCFSEKRKRTADVFQKLLQDWAPADVQCMQNRADKMVGVPPARRAYALSKAIKQEPQDPFIGLQQAQVMPNQQHTKSLAAMNQNHHIFNNTVFRNSNQIFTSAQQT…	640	cd07933_RHD-n_c-Rel_pfam00554_RHD_DNA_bind_pfam16179_RHD_dimer	1		1	1
Metazoa	Chordata	Fishes	Carcharodon carcharias	XP_041035877.1	MEGFQIGLTQWNPPVSTATPYIRILEQPKQRGMRFRYKCEGRSAGSIPGEKSTDSTRTYPAIEIVNYLGPARIRICLVTKKEPYKPHPHDLVGKDCKDGYYEADLPARSIHSFQNLGIQCVKKREVSLAIQSRISKNVNPFNISREELLNETEEDLNVVRLCFQVFLPNEVGTCNVPLLPVVSNPIYDNRAPNTAELKICRVNKNSGSCKGGEEIFLLCDKVQKEDIEVRFFTSSWEGKGSFSQADVHRQVAIVFKTPPYKDITLSQPVTVHMQLRRPSDKEVSDAMEFQYLPDDKDPYGTQEKRRKTRLDFMTMLHKCNMQGVPPAQRPIATPHRAGSDSRGANAKMFEKLEHRGGSAPDILGGTMPASHGYQPLDRFHTGACHPQVPVSAPVPSVAA…	630	pfam00554_RHD_DNA_bind_cd07933_RHD-n_c-Rel_pfam16179_RHD_dimer	1		1	1
Metazoa	Chordata	Fishes	Carcharodon carcharias	XP_041035878.1	MEGFQIGLTQWNPPVSTATPYIRILEQPKQRGMRFRYKCEGRSAGSIPGEKSTDSTRTYPAIEIVNYLGPARIRICLVTKKEPYKPHPHDLVGKDCKDGYYEADLPARSIHSFQNLGIQCVKKREVSLAIQSRISKNVNPFNISREELLNETEEDLNVVRLCFQVFLPNEVGTCNVPLLPVVSNPIYDNRAPNTAELKICRVNKNSGSCKGGEEIFLLCDKVQKDIEVRFFTSSWEGKGSFSQADVHRQVAIVFKTPPYKDITLSQPVTVHMQLRRPSDKEVSDAMEFQYLPDDKDPYGTQEKRRKTRLDFMTMLHKCNMQGVPPAQRPIATPHRAGSDSRGANAKMFEKLEHRGGSAPDILGGTMPASHGYQPLDRFHTGACHPQVPVSAPVPSVAAP…	629	pfam00554_RHD_DNA_bind_cd07933_RHD-n_c-Rel_pfam16179_RHD_dimer	1		1	1
Metazoa	Chordata	Fishes	Chiloscyllium plagiosum	XP_043551991.1	MQSHLPAMSRLALQGEPYVEIVEQPKQRGMRFRYKCEGRSAGSIPGKNSTDNNRTYPSIQVANYFGRGRVLVTLVTKMEPFKPHPHDLVGKDCKDGFYEADFGPDRRIICFQNLGIQCAKKKEVKEAILQRIQRNLNPFNVTQEQVLQTEDIDLNVVRLCFQVFLPDERGSFSRALPPVVSNPIYDNRAPNTAELKICRVNKNTGTVKGGDEIFLLCDKVQKDDIEVRFFTHNWEAKGSFSQADVHRQVAIVFRTPAYCKTNVTEPVSVKMQLRRPSDQQVSESMEFRYLPDDRDNCFYEKRKRTADAFHKLLQDWAPSVSDTTEVQCMRNQPDKIIVGVPTARTAYALSKPIKQEPRDAFTGLQQAQVMSSQQHTKSLVMNQNNHNFSNTVLSNPNQI…	636	cd07933_RHD-n_c-Rel_pfam00554_RHD_DNA_bind_pfam16179_RHD_dimer	1		1	1
Metazoa	Chordata	Fishes	Chiloscyllium plagiosum	XP_043551989.1	MDVQSHLPAMSRLALQGEPYVEIVEQPKQRGMRFRYKCEGRSAGSIPGKNSTDNNRTYPSIQVANYFGRGRVLVTLVTKMEPFKPHPHDLVGKDCKDGFYEADFGPDRRIICFQNLGIQCAKKKEVKEAILQRIQRNLNPFNVTQEQVLQTEDIDLNVVRLCFQVFLPDERGSFSRALPPVVSNPIYDNRAPNTAELKICRVNKNTGTVKGGDEIFLLCDKVQKDDIEVRFFTHNWEAKGSFSQADVHRQVAIVFRTPAYCKTNVTEPVSVKMQLRRPSDQQVSESMEFRYLPDDRDNCFYEKRKRTADAFHKLLQDWAPSVSDTTEVQCMRNQPDKIIVGVPTARTAYALSKPIKQEPRDAFTGLQQAQVMSSQQHTKSLVMNQNNHNFSNTVLSNPN…	638	cd07933_RHD-n_c-Rel_pfam00554_RHD_DNA_bind_pfam16179_RHD_dimer	1		1	1
Metazoa	Chordata	Fishes	Chiloscyllium plagiosum	XP_043551993.1	MPFNVTNMQSHLPAMSRLALQGEPYVEIVEQPKQRGMRFRYKCEGRSAGSIPGKNSTDNNRTYPSIQVANYFGRGRVLVTLVTKMEPFKPHPHDLVGKDCKDGFYEADFGPDRRIICFQNLGIQCAKKKEVKEAILQRIQRNLNPFNVTQEQVLQTEDIDLNVVRLCFQVFLPDERGSFSRALPPVVSNPIYDNRAPNTAELKICRVNKNTGTVKGGDEIFLLCDKVQKDDIEVRFFTHNWEAKGSFSQADVHRQVAIVFRTPAYCKTNVTEPVSVKMQLRRPSDQQVSESMEFRYLPDDRDNCFYEKRKRTADAFHKLLQDWAPSVSDTTEVQCMRNQPDKIIVGVPTARTAYALSKPIKQEPRDAFTGLQQAQVMSSQQHTKSLVMNQNNHNFSNTV…	643	cd07933_RHD-n_c-Rel_pfam00554_RHD_DNA_bind_pfam16179_RHD_dimer	1		1	1
Metazoa	Chordata	Fishes	Amblyraja radiata	XP_032881051.1	MAMDVRCHLPVMSRPPLQGEPYAEMVEQPKPRGMRFRYKCEGRSAGSIPGANTKDNNRTYPAIQVVNYFGRVRVLVTLVTKSEPFKPHPHDLVGKDCKDGSYEAEFGAERRILCFQNLGIQCVKRKEVKDAILFRIQRQLNPFNVPQEELLQIASYDLNVVSLCFQVFLPDEHGSFTRALPPVVSNPIFDNRAPNTAELKICRVNKNTGTVKGGDEVFLLCDKVQKDDIEVRFFTTNWEAKGSFSQADVHRQVAIVFRTPAYCQTNITEPVSVKMQLRRPSDQEVSQPMEFRYLPDERDNYFSEKRKRTADVFQKILQDWAPDVQLSQNRADKISVGLPSMRRPYLPSNAIKQEPHNLFSGLQQMHAASTSQQHCKNQNPNIYNSTVTANSNQIFSSSQ…	628	cd07933_RHD-n_c-Rel_pfam00554_RHD_DNA_bind_pfam16179_RHD_dimer	1		1	1
Metazoa	Chordata	Fishes	Rhincodon typus	XP_048475509.1	MRFRYKCEGRSAGSIPGEKSTDSTRTYPAIEIVNYVGPARIRICLVTKKEPYKPHPHDLVGKDCKDGYYEADLPERSVHSFQNLGIQCVKKREVAMAIQSRINKNVNPFNISREELINETEEDLNVVRLCFQVFLPNKLGVCNVPLPPVVSNPIYDNRAPNTAELKICRVNKNSGSCRGGEEIFLLCDKVQKEDIEVRFFTNEWEGRGSFSQADVHRQVAIVFKTPPYKDVTLSEPVTVRMQLRRPSDKEVSDAMEFQYLPDDKDPYGTQEKRRKTHLEFMNMLHKCNMPGVPPALRPIAMAHRSGGDRVAKTKLYETSQRGSSAPDLLGGTTSANLGYQSLDRFSVGPCHPQAPVSSSSSSSSSSSTPAPAPAPPAQQPYYMTLGVDPRAGDQLANPF…	612	pfam00554_RHD_DNA_bind_cd07933_RHD-n_c-Rel_pfam16179_RHD_dimer	1		1	1
Metazoa	Chordata	Fishes	Rhincodon typus	XP_048456938.1	FSFQNLGIQCAKKKEVKEAILQRIQRCLNPFNVTQEQLLQIEDIDLNVVRLCFQVFLPDEHGSFSRALPPVVSNPIYDNRAPNTAELKICRVNKNTGTVKGGDEIFLLCDKVQKDDIEVRFFTHDWEAKGSFSQADVHRQVAIVFRTPAYCNTNITEPVSVKMQLRRPSDQQVSESMEFRYLPDDRDNCFYEKRKRTADVFHKLLQDWAPSDTTDVQCMQNQPDKITVGVPTARRAYALSNTIKQEPRDAFSGLQQAQVMSSQQHTKSVAMNQNNHNFSNAVISNPNQIFTSGQQTLLSTTTTAGTPPNWNPHPSYNTLKGNLHLHTPANHNSLPVLNEDVLKCLQPPTRNSPVDSVGFRHDISNNGIGAQHIQQPAVLSTSDTLVNHNPHMHILARNN…	526	pfam16179_RHD_dimer_cd07933_RHD-n_c-Rel_pfam00554_RHD_DNA_bind	1		1	1
Metazoa	Chordata	Amphibia	Geotrypetes seraphini	XP_033794511.1	MEVQNPRGFLQGHSLLGDLEPYVEMFEQPKQRGMRFRYKCEGRSAGSILGERSTVNNKSYPSIQIMNYSGKGKVRVTLVTKSEPFKPHPHDLVGKDCRDGFYESEFGPERRIVSFQNLGIQCVRKKEVKDAIHFRMARKINPYRVPEEQLPSIEDYDLNVVRLCFQVFLPDEHGNFTLALPPVVSNPIYDNRAPNTAELKICRVNKNCGSVKGGDEIFLLCDRVQKDDIEVRFFFNTWEAKGVFSQADVHRQVAIVFRTPAYFKSIMEAVTVKMQLRRPSDQEVSEPMDFRYLPDEKDPYGNQAKRQRTTQAFQKLIQNYVPTVAEQSTTPPRFNGEGITIKKEPAVLFPQQLCEEAHLGTHPVTTTSMRSFHSVVESTGAFSAMNSHHLPVPQNKQIT…	618	cd07933_RHD-n_c-Rel_pfam00554_RHD_DNA_bind_pfam16179_RHD_dimer	1		1	1
Metazoa	Chordata	Amphibia	Geotrypetes seraphini	XP_033794512.1	MEVQNPRGFLQGHSLLGDLEPYVEMFEQPKQRGMRFRYKCEGRSAGSILGERSTVNNKSYPSIQIMNYSGKGKVRVTLVTKSEPFKPHPHDLVGKDCRDGFYESEFGPERRIVSFQNLGIQCVRKKEVKDAIHFRMARKINPYRVPEEQLPSIEDYDLNVVRLCFQVFLPDEHGNFTLALPPVVSNPIYDNRAPNTAELKICRVNKNCGSVKGGDEIFLLCDRVQKDDIEVRFFFNTWEAKGVFSQADVHRQVAIVFRTPAYFKSIMEAVTVKMQLRRPSDQEVSEPMDFRYLPDEKDPYGNQAKRQRTTQAFQKLIQNYEPAVLFPQQLCEEAHLGTHPVTTTSMRSFHSVVESTGAFSAMNSHHLPVPQNKQITLSSTWPSLSSGTPLNAINTQQQN…	595	cd07933_RHD-n_c-Rel_pfam00554_RHD_DNA_bind_pfam16179_RHD_dimer	1		1	1
Metazoa	Chordata	Amphibia	Pleurodeles waltl	KAJ1155552.1	MTMAVPNHHSLMQRPTHLGVQQPYVEIFEQPKQRGMRFRYRVEGRSAGSIPGERSTDNNRTYPAIQIMNYAGKGKVRVSLVTKNEPCKPHPHDLVGKDCKEGYYEADFGPERRVLAFQNLGIQCVRRKEVRDAIHLRISRKINPFNVPEDKLLIIEDYDLNVVRLCFQVFLPDEHGNCTIPLAPVVSNPIYDNRSPNTAELRICRVNKNCGGVRGQEEIFLLCDKVQKDDIEVRFFTSEWEGKGTFSQADVHRQVAIVFKTPAFYKNITEPVTVKMQLRRPSDQEVSEPIDFRYLPDEKDPYGNQAKRQRTALAFEKLMQDYAPNFSERVKPRPSNFNGNARLIKTEPSNVFPQSTCVRQAPGTSFAATHIPSYRAMRDSITSAFPTSEGQTVVPQLQS…	649	cd07933_RHD-n_c-Rel_pfam00554_RHD_DNA_bind_pfam16179_RHD_dimer	1		1	1
Metazoa	Chordata	Amphibia	Rhinatrema bivittatum	XP_029449578.1	MAVPNPQSLLQRHSLLGGLEPYVEIFEQPKQRGMRFRYKCEGRSAGSILGERSTVNNKSYPSIQIINYSGKGKVRVTLVTKSEPFKPHPHDLVGKDCRDGYYESEFGPERRIVSFQNLGIQCVRRKEVKDAIHFRMARKINAYGVPEEQLLTIEDYDLNVVRLCFQVFLPDEHGNFTIALSPIVSNPIYDNRAPNTAELRICRVNKNCGSIRGGDEIFLLCDKVQKDDIEVRFFSSTWEAKGVFSQADVHRQVAIVFRTPAYFKPITEAVTVKMQLRRPSDQEVSEPMDFRYLPDEKDPYGNQAKRQRTTETFQKLIQNYAPEQAKATPHRFNGEGISIKKEPAFLFPQRLCGESQMGAPPVTTTSMNSFYTAADPSRVAFSATNAQPAGPQSQQITLP…	625	cd07933_RHD-n_c-Rel_pfam00554_RHD_DNA_bind_pfam16179_RHD_dimer	1		1	1
Metazoa	Chordata	Amphibia	Rhinatrema bivittatum	XP_029449579.1	MRFRYKCEGRSAGSILGERSTVNNKSYPSIQIINYSGKGKVRVTLVTKSEPFKPHPHDLVGKDCRDGYYESEFGPERRIVSFQNLGIQCVRRKEVKDAIHFRMARKINAYGVPEEQLLTIEDYDLNVVRLCFQVFLPDEHGNFTIALSPIVSNPIYDNRAPNTAELRICRVNKNCGSIRGGDEIFLLCDKVQKDDIEVRFFSSTWEAKGVFSQADVHRQVAIVFRTPAYFKPITEAVTVKMQLRRPSDQEVSEPMDFRYLPDEKDPYGNQAKRQRTTETFQKLIQNYAPEQAKATPHRFNGEGISIKKEPAFLFPQRLCGESQMGAPPVTTTSMNSFYTAADPSRVAFSATNAQPAGPQSQQITLPSSWPLLSSATPINSINAQQPNNFSTDALSSRLE…	592	cd07933_RHD-n_c-Rel_pfam00554_RHD_DNA_bind_pfam16179_RHD_dimer	1		1	1
Metazoa	Chordata	Amphibia	Microcaecilia unicolor	XP_030052048.1	MEVQNPRTFFQKHSLLGGVEQYVEMFEQPKQRGMRFRYKCEGRSAGSILGERSTVNNKSYPSIQIMNYSGKGKVRVTLVTKSEPFKPHPHDLVGKDCMEGFYESEFGPERRIVSFQNLGIQCVKKKEVKNAIHFRMSRKINPYRVPEEQLSTLEDYDLNVVRLCFQVFLPDEHGNFTLALPPVVSNPIYDNRAPNTAELRICRVNKNCGSVRGGDEIFLLCDKVQKDDIEVRFFSNTWEAKGVFSQADVHRQVAIVFRTPTYFKPITEAVTVKMQLRRPSDQEVSEPVDFRYLPDEKDPYGNQAKRQRTTQTFQKLIQNYVPSVSEQSTATPLRFNGEGITIKKEPAVLFPQLLCEEAHLGTHPVSTTSMHPFHPVTRSSTGIFCAMNTHHPTVPQNKQ…	617	cd07933_RHD-n_c-Rel_pfam00554_RHD_DNA_bind_pfam16179_RHD_dimer	1		1	1
Metazoa	Chordata	Amphibia	Spea bombifrons	XP_053316221.1	MALQNFGAIQSILMGGHEPYIEIFEQPRQRGMRFRYKCEGRLAGSILGEHSTDNNRIYPSIQIMNYVGKGKVRVTLVTKNEPYRPHPHDLVGKDSRDGYYEAEFGPDRKVLSFQNLGIQCIRRKEVREAIHNRIVSKINPFGVREEQLLTIEDYDLNVVRLCFQVFLPDEHGNYTRALAPVVSNPIYDNRAPNTAELRICRVNKNCGSVRGDDEIFLLCDKVQKDDIEVRFFSDNWEAKGTFGQADVHRQVAIVFKTPAFPFNITEPTTVKMQLRRPSDREVSEPMDFRYLPDEKDPYGNKIKRQRTSLVLQQFKKKYEMEENIRVVPQQKFVDDKQSIKPEPFVNQSDCMNRSQVAQPSPKALFSSNTLSSSIMLDFQRFAVQPSTQHLSNSLRNLSN…	435	cd07933_RHD-n_c-Rel_pfam00554_RHD_DNA_bind_pfam16179_RHD_dimer	1		1	1
Metazoa	Chordata	Amphibia	Bombina bombina	XP_053568018.1	MAVQNNHGLLTNHFLGEREPYIEIFEQPRQRGMRFRYKCEGRSAGSILGERSTENNRSYPSIQIMNYIGKGKVRVTLVTKNEPYKPHPHDLVGRDCRDGYYEIEFGSDRRVLCFQNLGIQCVRRKEVRDAIHMRMIRKINPFGVREEQLLSVEDYDLNVVRLCFEVFLADEHGNYTHALAPAVSNPIYDNRAPNTAELRICRVNKNCGSVRGGDEIFLLCDKVQKDDIEVRFFTDDWEAKGTFSQADVHRQVAIVFRTPPFHRPVSEPTTVKMQLRRPSDQEVSEPMDFRYLADEKDPYGNKAKRLKTVSEIPKFLSNYDMMGKFKLPQTVDGGTIKNEPEQFVPQPCIQMQQSNTRQPGFPTSERNSLYQNTISLQSLQHGQQHIALPMKTSNLWHNT…	603	cd07933_RHD-n_c-Rel_pfam00554_RHD_DNA_bind_pfam16179_RHD_dimer	1		1	1
Metazoa	Chordata	Amphibia	Xenopus tropicalis	NP_001096177.1	MTAQHSQHGRLHTTFGLNEPYIEIFEQPRQRGMRYRYKCEGRCAGSILGETSTENNRTYPSIKIMNYTGKGILRITLVTKNEPYKPHPHDLVGKDCRDGYYELEFGSDRTVLCFQNLGIQCVRRKEVREAIHTRIMRKMNPFGVREDQLLTIEDYDLNVVRLCFQVFLPDEHGSYTRALPPVVSNPIYDNRAPNTAELRICRVNKNCGSVNGGDEIFLLCDKVQKDDIEVRFFTDNWEAKGTFGQADVHRQVAIVFKTPPFHRSITDAVTVKMQLRRPSDQEVSEPMDFRYLPDPEDPHGNKFKKQKTSEVMQKFKFEMQDRRDLNPPTFGVNPIKREHFTNSSGCGQRFLPMLPTKPACATYNNTTSPQSRVPKFNSNIQPSLSQLPVLNSAMQDNMH…	567	cd07933_RHD-n_c-Rel_pfam00554_RHD_DNA_bind_pfam16179_RHD_dimer	1		1	1
Metazoa	Chordata	Amphibia	Xenopus tropicalis	KAE8601093.1	MRYRYKCEGRCAGSILGETSTENNRTYPSIKIMNYTGKGILRITLVTKNEPYKPHPHDLVGKDCRDGYYELEFGSDRTVLCFQNLGIQCVRRKEVREAIHTRIMRKMNPFGVREDQLLTIEDYDLNVVRLCFQVFLPDEHGSYTRALPPVVSNPIYDNRAPNTAELRICRVNKNCGSVNGGDEIFLLCDKVQKDDIEVRFFTDNWEAKGTFGQADVHRQVAIVFKTPPFHRSITDAVTVKMQLRRPSDQEVSEPMDFRYLPDPEDPHGNKFKKQKTSEVMQKFKFEMQDRRDLNPPTFGVNPIKREHFTNSSGCGQRFLPMLPTKPACATYNNTTSPQSRVPKFNSNIQPSLSQLPVLNSAMQDNMHSTSTMNIMETLRTAPSQPNTHKLPYTEPTHPR…	535	cd07933_RHD-n_c-Rel_pfam00554_RHD_DNA_bind_pfam16179_RHD_dimer	1		1	1
Metazoa	Chordata	Amphibia	Xenopus laevis	OCT77375.1	MAGLNDPYIEIFEQPRQRGMRYRYKCEGRSAGSILGERSTENNRTYPSIKIMNYTGKGIVRITLVTKNEPHKPHPHDLVGKDCRDGYYELEFGSDRTVLCFQNLGIQCVRRREVREAIHARIIRKMNPFGVREEQLLTIEDYDLNVVRLCLQVFLPDEHGNYTRALTPVVSNPIYDNRAPNTAELRICRVNKNCGSVNGGDEIFLLCDKVQKDDIEVRFFTDNWEAKGTFGQADVHRQVAIVFKTPPFLRSIADAVTVKMQLRRPSDQEVSEPMDFRYLPDPEDPHGNKFKKQKTSEVMQKFKFEIQERREPIPGKFNVNPIKREHFATSSGCGQRFHTMQPTTRPPNVVYNDCTSNFSSSLSQLAVLNPHVQTNMHSTNSSAINNIMESLRAVPSHPN…	558	cd07933_RHD-n_c-Rel_pfam00554_RHD_DNA_bind_pfam16179_RHD_dimer	1		1	1
Metazoa	Chordata	Amphibia	Xenopus laevis	AAI70187.1	MAGLNDPYIEIFEQPRQRGMRYRYKCEGRSAGSILGERSTENNRTYPSIKIMNYTGKGIVRITLVTKNEPHKPHPHDLVGKDCRDGYYELEFGSDRTVLCFQNLGIQCVRRREVREAIHARIIRKMNPFGVREEQLLTIEDYDLNVVRLCLQVFLPDEHGNYTRALTPVVSNPIYDNRAPNTAELRICRVNKNCGSVNGGDEIFLLCDKVQKDDIEVRFFTDNWEAKGTFGQADVHRQVAIVFKTPPFLRSIADAVTVKMQLRRPSDQEVSEPMDFRYLPDPEDPHGNKFKKQKTSEVMQKFKFEIQERREPIPGKFNVNPIKREHFATSSGCGQHFHTMQPTTRPPNVVYNDCTSNFSSSLAQLAVLNPHVQTNMHSTNSSAINNIMESLRAVPSHPN…	558	cd07933_RHD-n_c-Rel_pfam00554_RHD_DNA_bind_pfam16179_RHD_dimer	1		1	1
Metazoa	Chordata	Amphibia	Xenopus laevis	AAI69362.1	MAGNAQHSHHGRLQTSFGLNDPHIEIFEQPRQRGMRYRYKCEGRCAGSIHGEHSTENNRTYPSIKIMNYTGKGIVRITLVTKNEPHKPHPHDLVGKDCRDGYYELEFGSDRTVLCFQNLGIQCVRRKEVREAIHARILRKMNPFGVREEQLLTIEDYDLNVVRLCFQVFLPDEHGSYTRALGPVVSNPIYDNRAPNTAELRICRVNKNCGNVNGGDEIFLLCDKVQKDDIEVRFFTDNWEAKGTFGQADVHRQVAIVFKTPPFHRSITDVVTVKMQLRRPSDQEVSEPMDFRYLPDPEDPHGNKFKKQRTSEVMQKFKFEMQERRELSPAKFNVNPIKREHFTNSSGCGQRSHAMQPPTRPPNVTYNDTTSVQTRMPNNSSSIQPNLSQLSVLNPAMQA…	583	cd07933_RHD-n_c-Rel_pfam00554_RHD_DNA_bind_pfam16179_RHD_dimer	1		1	1
Metazoa	Chordata	Amphibia	Xenopus laevis	XP_041418586.1	MAAQHSHHGRLQTSFGLNDPHIEIFEQPRQRGMRYRYKCEGRCAGSIHGEHSTENNRTYPSIKIMNYTGKGIVRITLVTKNEPHKPHPHDLVGKDCRDGYYELEFGSDRTVLCFQNLGIQCVRRKEVREAIHARILRKMNPFGVREEQLLTIEDYDLNVVRLCFQVFLPDEHGSYTRALGPVVSNPIYDNRAPNTAELRICRVNKNCGNVNGGDEIFLLCDKVQKDDIEVRFFTDNWEAKGTFGQADVHRQVAIVFKTPPFHRSITDVVTVKMQLRRPSDQEVSEPMDFRYLPDPEDPHGNKFKKQRTSEVMQKFKFEMQERRELSPAKFNVNPIKREHFTNSSGCGQRSHAMQPPTRPPNVTYNDTTSVQTRMPNNSSSIQPNLSQLSVLNPAMQANM…	581	cd07933_RHD-n_c-Rel_pfam00554_RHD_DNA_bind_pfam16179_RHD_dimer	1		1	1
Metazoa	Chordata	Amphibia	Xenopus laevis	XP_041418585.1	MAGNAQHSHHGRLQTSFGLNDPHIEIFEQPRQRGMRYRYKCEGRCAGSIHGEHSTENNRTYPSIKIMNYTGKGIVRITLVTKNEPHKPHPHDLVGKDCRDGYYELEFGSDRTVLCFQNLGIQCVRRKEVREAIHARILRKMNPFGVREEQLLTIEDYDLNVVRLCFQVFLPDEHGSYTRALGPVVSNPIYDNRAPNTAELRICRVNKNCGNVNGGDEIFLLCDKVQKDDIEVRFFTDNWEAKGTFGQADVHRQVAIVFKTPPFHRSITDVVTVKMQLRRPSDQEVSEPMDFRYLPDPEDPHGNKFKKQRTSEVMQKFKFEMQERRELSPAKFNVNPIKREHFTNSSGCGQRSHAMQPPTRPPNVTYNDTTSVQTRMPNNSSSIQPNLSQLSVLNPAMQA…	583	cd07933_RHD-n_c-Rel_pfam00554_RHD_DNA_bind_pfam16179_RHD_dimer	1		1	1
Metazoa	Chordata	Amphibia	Xenopus laevis	XP_041418587.1	MAGNGLNDPHIEIFEQPRQRGMRYRYKCEGRCAGSIHGEHSTENNRTYPSIKIMNYTGKGIVRITLVTKNEPHKPHPHDLVGKDCRDGYYELEFGSDRTVLCFQNLGIQCVRRKEVREAIHARILRKMNPFGVREEQLLTIEDYDLNVVRLCFQVFLPDEHGSYTRALGPVVSNPIYDNRAPNTAELRICRVNKNCGNVNGGDEIFLLCDKVQKDDIEVRFFTDNWEAKGTFGQADVHRQVAIVFKTPPFHRSITDVVTVKMQLRRPSDQEVSEPMDFRYLPDPEDPHGNKFKKQRTSEVMQKFKFEMQERRELSPAKFNVNPIKREHFTNSSGCGQRSHAMQPPTRPPNVTYNDTTSVQTRMPNNSSSIQPNLSQLSVLNPAMQANMHSTYTSSINNF…	570	cd07933_RHD-n_c-Rel_pfam00554_RHD_DNA_bind_pfam16179_RHD_dimer	1		1	1
Metazoa	Chordata	Amphibia	Xenopus laevis	NP_001081750.1	MAGLNDPYIEIFEQPRQRGMRYRYKCEGRSAGSILGEQPLRTTGHTHPSRLLIILKRDSRITLVTKKEPHKPHPHDLVGKDCRDGYYELEFGSDRTVLCFQNLGIQCVRRREVREAIHARIFANEPFGVREEQLLTIEDYDLNVVRLCLQVFLPDEHGNYTRALTPVVSTIFDNRAPNTAELRICRVNKNCGSANGGDEIFLLCDKVQKDDIEVRFFTDNWEAKGTFGQADVHRQVANVFKTPPFLRSIADAVTVKMQLRRPSDEEVSEPMDFRYLPDPEDPHGNKFKKQKTSEVMQKFKFEIQERREPIPGKFNVNPIKREHFATSSGCGQRFHTMQPTTRPPNVVYNDCTSNFSSSLAQLAVLNTHVQTNMHSTNSSAINNIMESLRAVPSHPNTYK…	557	cd07933_RHD-n_c-Rel_pfam00554_RHD_DNA_bind_pfam16179_RHD_dimer	1		1	1
Metazoa	Chordata	Amphibia	Hymenochirus boettgeri	KAG8443975.1	MAGHHTPLSCFRNTLGLNEPYIEIFEQPRQRGMRFRYKCEGRSAGSILGERSTDNNRTYPAIKIMNYVGKGKVRITLVTKNEPYKPHPHDLVGKDCRDGYYELEFGSDRTVLSFQNLGIQCVRRREVRDAINSRIIRQMNPFGVREEQLLTIEDYDLNVVRLCFQVFLADKHGNYTRALQPVISNPIYDNRAPNTAELRICRVNKNCGSVNGGDEIFLLCDKVQRDDIEVRFFTDNWEDKGTFGQADVHRQVAIVFKTPPFPRPLTEAIMVKMQLRRPSDQEVSEPMDFRYLPDVEDPHGNKIKKQKTNKVMENFKYESFFPSPMCVQSSHTLQMPARPAAYNDISSSQLNLGRMQSLNPSFQPSASSFPQLSLLNPGIPANIHPTNTINMTEHVRPIL…	559	cd07933_RHD-n_c-Rel_pfam00554_RHD_DNA_bind_pfam16179_RHD_dimer	1		1	1
Metazoa	Chordata	Amphibia	Bufo gargarizans	XP_044145067.1	MAGHHVIMHNTLMGEPYIEIFEQPRQRGMRFRYKCEGRSAGSILGERSSENNRSYPSIQLQNMNYNGKGKVRVTLVTKNEPYRPHPHDLVGKDCRDGFYETEFGADRRVLCFQNLGIQCVRRREVKDAIHSRMMRKINPFGVREDQLLTIEDYDLNVVRLCFQVFLADEHGNYTRALHPVVSNPIYDNRAPNTAELRICRVNKNCGSAAGGDEIFLLCDKVQKDDIEVRFFSNTWEDKGQFGQADVHRQVAIVFKTPTFPFDITEVTTVKMQLRRPSDQEVSEPMDFRYIPCEKDNYAKKMKKNEDMLQRFYGSLRNNQVEKTTKSLHAMERPIKKEPVMNETCVKPKNEIDSMPRSSPSLFTFNMHTLPETGNVSTAPSSQNFLWQNASASSNPTTIP…	566	cd07933_RHD-n_c-Rel_pfam00554_RHD_DNA_bind_pfam16179_RHD_dimer	1		1	1
Metazoa	Chordata	Amphibia	Eleutherodactylus coqui	KAG9484268.1	MAGHHMMMPNTLMGEPYIEIFEQPRQRGMRFRYKCEGRSAGSILGERSSENNRTYPSIQLQNMNYNGKGKVRVTLVTKNEPYRPHPHDLVGKDCRDGYYETEFGADRRVLCFQNLGIQCVRRKEVKDAIHSRMIRKINPFAVRDDQLLTIEDYDLNVVRLCFQVFLADEHGNYTRALHPIVSNPIYDNRAPNTAELRICRVNKNCGSAAGGDEIFLLCDKVQKDDIEVRFFTNTWEDKGQFAQADVHRQVAIVFKTPPIPFDITEVTTVKMQLRRPSDQEVSEPMDFRYIPCEKDHYAKKMKKNEDMLHKFYGSLRNNQVAKATKPLPTIQPLRVIDRPIKKELVMNETCVPPPNGIDTLPRSSVPRFPFTLNTLPDTGNVSTAPSAQNFLWHHANMSS…	569	cd07933_RHD-n_c-Rel_pfam00554_RHD_DNA_bind_pfam16179_RHD_dimer	1		1	1
Metazoa	Chordata	Amphibia	Bufo bufo	XP_040285660.1	MAGHHVIMHNTLIGEPYMEIFEQPRQRGMRFRYKCEGRSAGSILGERSSENNRSYPSIQLQNMNYNGKGKVRVTLVTKNEPYRPHPHDLVGKDCRDGYYETEFGADRRVLCFQNLGIQCVRRREVKDAIHSRMMRKINPFGVREDQLLTIEDYDLNVVRLCFQVFLADEHGNYTRALHPVVSNPIYDNRAPNTAELRICRVNKNCGSAAGGDEIFLLCDKVQKDDIEVRFFTNTWEDKGQFGQADVHRQVAIVFKSPTFPFDITEVTTVKMQLRRPSDQEVSEPMDFRYIPCEKDNYAKKMKKNEDMLQRFYGSLRNHQVEKTTKSLHAMERPIKKEPVMNETCVKPKNEIDSMPRSSPSLFTFNMHTLPETGNVSTAPSSQNFLWQNASTSSNPTTIP…	566	cd07933_RHD-n_c-Rel_pfam00554_RHD_DNA_bind_pfam16179_RHD_dimer	1		1	1
Metazoa	Chordata	Amphibia	Bufo bufo	XP_040285659.1	MEVNVPHTDLWMGLLHGHLSVSGEPYMEIFEQPRQRGMRFRYKCEGRSAGSILGERSSENNRSYPSIQLQNMNYNGKGKVRVTLVTKNEPYRPHPHDLVGKDCRDGYYETEFGADRRVLCFQNLGIQCVRRREVKDAIHSRMMRKINPFGVREDQLLTIEDYDLNVVRLCFQVFLADEHGNYTRALHPVVSNPIYDNRAPNTAELRICRVNKNCGSAAGGDEIFLLCDKVQKDDIEVRFFTNTWEDKGQFGQADVHRQVAIVFKSPTFPFDITEVTTVKMQLRRPSDQEVSEPMDFRYIPCEKDNYAKKMKKNEDMLQRFYGSLRNHQVEKTTKSLHAMERPIKKEPVMNETCVKPKNEIDSMPRSSPSLFTFNMHTLPETGNVSTAPSSQNFLWQNAS…	575	cd07933_RHD-n_c-Rel_pfam00554_RHD_DNA_bind_pfam16179_RHD_dimer	1		1	1
Metazoa	Chordata	Amphibia	Nanorana parkeri	XP_018411072.1	MAGHHVMMQNTLLGGHEPYIEIFEQPRQRGMRFRYKCEGRSAGSILGERSTENNRSYPSIQLQNLNYNVKGKVKVTLVTKNEPYRPHPHDLVGKDCRDGYYETEFGADRRVLCFQNLGIQCVRRKEVREAILARKTRQINPFGVREEQLLTIEDYDLNVVRLCFQVYLADEQGNYTRALVPVVSNPIYDNRAPNTAELRICRVNKNCGSAAGGDEIFLLCDKVQKDDIEVRFFSDNWENKGIFGQADVHRQVAIVFKTPSFPFPITEVTTVKMQLKRPSDQEVSEPMDFRYIPYEKDHYTKKIKKNEDLLRILWDSQKVQQMEKAESPSATLSRFNDRERTIKPGKDCFSDFDFTLLPCFPEME	364	cd07933_RHD-n_c-Rel_pfam00554_RHD_DNA_bind_pfam16179_RHD_dimer	1		1	1
Metazoa	Chordata	Amphibia	Rana temporaria	XP_040207073.1	MADHHIMMQNSLLGGHEPSIEIFEQPRQRGMRFRYKCEGRSAGSILGERSTENNRSYPSIQLQNLGYGVKGKVRVTLVTKNEPYRPHPHDLVGKDCRDGYYEIEFGADRRVLCFQNLGIQCVRRREVREAIHTRRNRNINPFGVREEQLLTIEDYDLNVVRLCFQVFLADEQGKYTRALTPIVSNPIYDNRAPNTAELRICRVNKNCGTAAGGDEIFLLCDKVQKDDIEVRFFTDNWENKGIFGQADVHRQVAIVFRTPPFPFPITEVTTVKMQLKRPSDQEVSEPMDFRYIPCEKDQYAKKFKKSEEMLRIFWDSQKPQQMDKAESLLATMSRSSDRQRTIKTEPFFLSNVQSCVQPSVESMTQKSGSLFPFAMPPSTETRTQSIQIGTSANYPNFWS…	578	cd07933_RHD-n_c-Rel_pfam00554_RHD_DNA_bind_pfam16179_RHD_dimer	1		1	1
Metazoa	Chordata	Amphibia	Engystomops pustulosus	KAG8583825.1	MAGHHMVVMHNTLRGEPYIEIFEQPRQRGMRFRYKCEGRSAGSILGERSSENNRSYPSIQLHNMSYNDKGKVRVTLVTKNEPYRPHPHDLVGKDCRDGYYETEFGADRRVLCFQNLGIQCVRRREVKDAIHSRMIRKINPFGVREDQLLTIEDYDLNVVRLCFQVFLADEHGNFTRALHPVVSNPIYDNRAPNTAELRICRVNKNCGSAAGGDEIFLLCDKVQKDDIEVRFFTSTWEDKGHFGQADVHRQVAIVFKTPPFPFDITEVTTVKMQLRRPSDQEVSEPMDFRYIPCEKDQYAKKMRKHDDILQKFSVSLRNHPVEKAIKPLPTIQPSRVMDRPIKQEPIMNETCVQPGIDHMPRSRATVYPYIHTLPETGNIPTAANLFWQNPISLSNPTNI…	565	cd07933_RHD-n_c-Rel_pfam00554_RHD_DNA_bind_pfam16179_RHD_dimer	1		1	1
Metazoa	Chordata	Amphibia	Lithobates catesbeianus	PIO39092.1	MTHVHNLCFPAVREEQLLTIEDYDLNVVRLCFQVFLADEQGKYTRALTPVVSNPIYDNRAPNTAELRICRVNKNCGSAAGGDEIFLLCDKVQKDDIEVRFFTDNWENKGIFGQADVHRQVAIVFRTPPFPFPITEVTTVKMQLKRPSDQEVSEPMDFRYIPCEKESQKPQQMDKAESLLATMSRSSDRQRTIKTEPFFNVQSCAQPSVEPMTQKSASLFPFAMPPSTETRTQPIQIGVSANYPTFWSVTEGQPSISNNFQDFSYNTMPTTTFLQAQKGGHVGKLQQVSTSHVEYNTMLQTNSSLNQHRFNTPSTDSVCIQDVSQPSYPSASFGSNSYALSFKDIIRRDGGHMAPSRTNELLPGMTVTSLPQTNYFDSTSQSTSHDNMVNQQGSDLMETM…	421	cd07933_RHD-n_c-Rel_pfam00554_RHD_DNA_bind_pfam16179_RHD_dimer	1		1	1
Metazoa	Chordata	Amphibia	Lithobates catesbeianus	PIO39091.1	MTHVHNLCFPAVREEQLLTIEDYDLNVVRLCFQVFLADEQGKYTRALTPVVSNPIYDNRAPNTAELRICRVNKNCGSAAGGDEIFLLCDKVQKDDIEVRFFTDNWENKGIFGQADVHRQVAIVFRTPPFPFPITEVTTVKMQLKRPSDQEVSEPMDFRYIPCEKGENLSPEKFKAELIYFFRFYAKASISFSQLLGTSWKSQKPQQMDKAESLLATMSRSSDRQRTIKTEPFFNVQSCAQPSVEPMTQKSASLFPFAMPPSTETRTQPIQIGVSANYPTFWSVTEGQPSISNNFQDFSYNTMPTTTFLQAQKGGHVGKLQQVSTSHVEYNTMLQTNSSLNQHRFNTPSTDSVCIQDVSQPSYPSASFGSNSYALSFKDIIRRDGGHMAPSRTNELLPGM…	456	cd07933_RHD-n_c-Rel_pfam00554_RHD_DNA_bind_pfam16179_RHD_dimer	1		1	1
Metazoa	Chordata	Reptilia	Hemicordylus capensis	XP_053103001.1	MAGGHEPYIEICEQPRQRGMRFRYKCEGRSAGSIPGEHSTDINRTFPSIQILNYVGKVKIRITLVTKNEPYRPHPHRLVGKDCENGYYEAEFGPERRILIFQNLGIQCVKKRELKESIISRITKKINPFGVSEEQLLAIEEYDLNVVRLCFQAFLPDEHGHCTRALCPIISNPVYDNRAPNSAELRICRVNKNCGSVKGGDEIFLLCDKVQKDDIEVRFVMNEWEAKGVFSQADVHRQVAIVFRTPPFYEEITEPVTVKMQLRRPSDQEVSDPMDFRYLPEEKDPYGHKAKKQRHSMAFQKLMQDCGPSAYERSRAGIFQKVAGEGKTIKKEMNLYHSQFEAISPLQRTPPGPPYYPPPISSLISSGCPAPPLQMNGPIKQDVAPAPCWRSYSLSQNVS…	565	cd07933_RHD-n_c-Rel_pfam00554_RHD_DNA_bind_pfam16179_RHD_dimer	1		1	1
Metazoa	Chordata	Reptilia	Eublepharis macularius	XP_054842059.1	MAGGHEPYIEIYEQPRQRGMRFRYQCEGRSAGSIPGEHSTDINRTFPSIQIFNYFGKLKVRVTLVTKNEPYRPHPHRLVGKDCEHGYYEAEFGPERRVLSFQNLGIQCVKKRELKESITSRITNNINPFSVSQEQLMAIEEYDLNVVRLCFQVFLPNEHGDFMLALPPVISNPIYDNRAPNSAELRICRVNKNCGTVKGGDEIFLLCDKVQKDDIEVRFSINEWEAKGIFSQADVHRQVAIVFRTPPFYKDITEPMTVKMQLRRPSDQEVSDPMDFRYLPEEKDPYGNKAKRQRSTITLQKLIQDCDPSVYERPKPAALQTAEGKIIKKELNMYQPQMESVVPLQRAPASRAPVPSYYSRPISNSNECPGPSVHMTGSFKQDTALSPCWHSSSLIQQAN…	585	cd07933_RHD-n_c-Rel_pfam00554_RHD_DNA_bind_pfam16179_RHD_dimer	1		1	1
Metazoa	Chordata	Reptilia	Python bivittatus	XP_007423639.1	MAGGHEPYIEICEQPRQRGMRFRYKCEGRSAGSIPGEHSTDTNRTFPSIQILNYFGKVKIRITLVTKNEPYRPHPHQLVGKDCENGYYEAEFGPERRILIFQNLGIQCVKKRELKESIISRIAKKINPFNVSEEQLLAVEEYDLNVVRLCFQAFISDEHGNCTRSICPVISNPIYDNRAPNSAELRICRVNKNCGTVKGGDEIFLLCDKVQKDDIEVRFVMNDWEAKGIFSQADVHRQVAIVFKTPPFYKDIMDPVTVKMQLRRPSDQEVSDPMDFRYLPEEKDPYGHKAKRQRSPMALQKLIQDSGPYEKSNAALFQTATSEGKFIKKEPNIYCSQIETAIPLQKTSASVPSLQPYYSPPLNHLSSNGHPAPPFQMTESIKQDGVLPSCWHSSASPLS…	598	cd07933_RHD-n_c-Rel_pfam00554_RHD_DNA_bind_pfam16179_RHD_dimer	1		1	1
Metazoa	Chordata	Reptilia	Lacerta agilis	XP_033001023.1	MADGHEPYIEICEQPRQRGMRFRYKCEGRSAGSIPGEHSSDMNRTFPALQVFNYFGKIKIRITLVTKNEPYRPHPHRLVGKDCENGFYEAEFGPERRVLIFQNLGIQCVKKRELKESIISRIAKQINPFSVSEEDLMAIEEYNLNVVRLCFQAFLPDEHGNCTLPLAPVISNPIYDNRAPNSAELRICRVNKNCGSVKGGDEIFLLCDKVQKDDIEVRFVMDEWEAKGIFSQADVHRQVAIVFRTPPFYKDIGEPVTVKMQLRRPSDQEVSDPMDFRYLPEEKDPYGHKAKKQRSPIALQKLMQDCGPYEKPKPSLFQNTAGEGKIIKKELNMYHSPGGVLLPPQRTPAQTFPMQSYYSPPMSNHSSNGCPDPCLQMAGPIKQDGAPLPCWRSSSSSLS…	598	cd07933_RHD-n_c-Rel_pfam00554_RHD_DNA_bind_pfam16179_RHD_dimer	1		1	1
Metazoa	Chordata	Reptilia	Podarcis raffonei	XP_053239675.1	MADGHEPYIEICEQPRQRGMRFRYKCEGRSAGSIPGEHSSDMNRTFPALQVFNYFGKIKIRITLVTKNEPYRPHPHRLVGKDCENGFYEAEFGPERRVLIFQNLGIQCVKKRELKESIVSRITKQINPFSVSEEELMAIEEYNLNVVRLCFQAFLPDEHGNCTLPLAPVISNPIYDNRAPNSAELRICRVNKNCGSVKGGDEIFLLCDKVQKDDIEVRFVMNEWEAKGIFSQADVHRQVAIVFRTPPFYKDIAEPVTVKMQLRRPSDQEVSDPMDFRYLPEEKDPYGHKAKKQRSPIALQKLMQDCGPYERPKPSVFQNTAGEAKIIKKELNMYHSPGDVLLPPQRTPAQTFPMQSYYSPPMSNHSSNGCADPSLQMAGPVKQDGAPLPCWRSSGSSLS…	596	cd07933_RHD-n_c-Rel_pfam00554_RHD_DNA_bind_pfam16179_RHD_dimer	1		1	1
Metazoa	Chordata	Reptilia	Crotalus tigris	XP_039203483.1	MAGGHEPYIEIHEQPRQRGMRFRYKCEGRSAGSIPGEHSTDINRTFPSIQILNYFGKVKIRITLVTKNEPYRPHPHQLVGKDCENGYYEAEFGPERRVLSFQNLGIQCVKKRELKESIISRIAKKINPFNVSEEQLLIVEEYDLNVVRLCFQAFISDEHGNCTQPISPVISNPIYDNRAPNSAELRICRVNKNCGTVKGGDEIFLLCDKVQKDDIEVRFFMNNWEAKGIFSQADVHRQVAIVFKTPPFFKDITDPVTVKMQLRRPSDQEVSDPMDFRYLPEEKDPYGHKAKRQRSPMALQKLIQDSGPYERSNAALFQTATSEEKFIKKESNIYCSPIETAIPLQKTSTSTPSLQPYYSPPLNHLSSNGHPGPPFQMTESIKQDGVLPSCWHSSVSPLS…	598	cd07933_RHD-n_c-Rel_pfam00554_RHD_DNA_bind_pfam16179_RHD_dimer	1		1	1
Metazoa	Chordata	Reptilia	Crotalus tigris	XP_039203484.1	MAGGHEPYIEIHEQPRQRGMRFRYKCEGRSAGSIPGEHSTDINRTFPSIQILNYFGKVKIRITLVTKNEPYRPHPHQLVGKDCENGYYEAEFGPERRVLSFQNLGIQCVKKRELKESIISRIAKKINPFNVSEEQLLIVEEYDLNVVRLCFQAFISDEHGNCTQPISPVISNPIYDNRAPNSAELRICRVNKNCGTVKGGDEIFLLCDKVQKDDIEVRFFMNNWEAKGIFSQADVHRQVAIVFKTPPFFKDITDPVTVKMQLRRPSDQEVSDPMDFRYLPEEKDPYGHKAKRQRSPMALQKLIQDSESNIYCSPIETAIPLQKTSTSTPSLQPYYSPPLNHLSSNGHPGPPFQMTESIKQDGVLPSCWHSSVSPLSVLLQHRNLGDVLNPTMQNGSSPF…	575	cd07933_RHD-n_c-Rel_pfam00554_RHD_DNA_bind_pfam16179_RHD_dimer	1		1	1
Metazoa	Chordata	Reptilia	Pantherophis guttatus	XP_034283206.1	MAGGHEPYIEIHEQPRQRGMRFRYKCEGRSAGSIPGEHSTDINRTFPSIQILNYFGKVKIRITLVTKNEPYRPHPHQLVGKDCENGYYEAEFGPERRVLSFQNLGIQCVKKRELKESIISRIAKKINPFNVSEEQLLTVEEYDLNVVRLCFQAFVSDEHGNCTQPISPVISNPIYDNRAPNSAELRICRVNKNCGTAKGGDEIFLLCDKVQKDDIEVRFFMNDWEAKGIFSQADVHRQVAIVFKTPPFFKDISDPVTVKMQLRRPSDQEVSDPMDFRYLPDEKDPYGHKAKRQRSPMALQKLIQDSGPYERSNAALFQTATSEGKFIKKEPNIYCSPIETAIPLQKTSASIPSLQPYYSPPLNHLSSNGHPGPPFQMTESVKQDGVLSSCWHSSVSPLS…	598	cd07933_RHD-n_c-Rel_pfam00554_RHD_DNA_bind_pfam16179_RHD_dimer	1		1	1
Metazoa	Chordata	Reptilia	Sceloporus undulatus	XP_042302822.1	MADGHEPYIEICEQPRQRGMRFRYKCEGRSAGSIPGEHSTDINRTFPSIQILNYVGKVKIRVTLVTKDEPYRPHPHRLVGKDCENGYYEAEFGPERRVLIFQNLGIQCVTKRKVKESIITRITKKINPFNVSEEQILAVDEYELNVVRLCFEAFLCDEHGNCTLALPPVISNPIYDNRSPNSAELRICRVNKNCGSVKGGDEIFLLCDKVQKDDIEVRFVMDDWEAKGIFSQADVHRQVAIVFRTPPFYKDISEPITVKMQLRRPSDQEVSHPMDFRYLPEEKDPYGHKTKKQRMPVGLQKLIQDCGSHERPKAGSMFQTAANEGKMIKKERNMYHPQNGAVTIPMERTSMNTLPVQPYYPPPTNNHCPNGRPVPACPIKQSGYLPSCWRSSAPSFNGS…	601	cd07933_RHD-n_c-Rel_pfam00554_RHD_DNA_bind_pfam16179_RHD_dimer	1		1	1
Metazoa	Chordata	Reptilia	Thamnophis elegans	XP_032070730.1	MAGGHEPYIEIHEQPRQRGMRFRYKCEGRSAGSIPGEHSTDINRTFPSIQILNYFGKVKIRITLVTKNEPYRPHPHQLVGKDCENGYYEAEFGPERRVLSFQNLGIQCVKKRELKESIISRIAKKINPFNVSEEQLLTVEEYDLNVVRLCFQVFICDEHGNCTQPISPVVSNPIYDNRAPNSAELRICRVNKNCGTAKGGDEIFLLCDKVQKDDIEVRFFMNDWEAKGIFSQADVHRQVAIVFRTPPFFKDIPDPVTVKMQLRRPSDQEVSDPMDFRYLPDEKDPYGHKAKRQRSPMALQKLIQDSGAYERSNASLFQTASNEGKFIKKEPNLYCSMIETAIPLQKTSASIPSLQSYYSPPLNHLSPNGHPGPPFQMTESVKQDGVLPSCWHSSVSPLN…	598	cd07933_RHD-n_c-Rel_pfam00554_RHD_DNA_bind_pfam16179_RHD_dimer	1		1	1
Metazoa	Chordata	Reptilia	Thamnophis sirtalis	XP_013922116.1	MAGGHEPYIEIHEQPRQRGMRFRYKCEGRSAGSIPGEHSTDINRTFPSIQILNYFGKVKIRITLVTKNEPYRPHPHQLVGKDCENGYYEAEFGPERRVLSFQNLGIQCVKKRELKESIISRIAKKINPFNVSEEQLLTVEEYDLNVVRLCFQVFICDEHGNCTQPISPVVSNPIYDNRAPNSAELRICRVNKNCGTAKGGDEIFLLCDKVQKDDIEVRFFMNDWEAKGIFSQADVHRQVAIVFRTPPFFKDIPDPVTVKMQLRRPSDQEVSDPMDFRYLPDEKDPYGHKAKRQRSPMALQKLIQDSGAYERSNASLFQTASNEGKFIKKEPNLYCSMIETAIPLQKTSASIPSLQSYYSPPLNHLSPNGHPGPPFQMTESVKQDGVLPSCWHSSVSPLN…	598	cd07933_RHD-n_c-Rel_pfam00554_RHD_DNA_bind_pfam16179_RHD_dimer	1		1	1
Metazoa	Chordata	Reptilia	Protobothrops mucrosquamatus	XP_015667999.1	MASGHEPYIEIHEQPRQRGMRFRYKCEGRSAGSIPGEHSTDINRTFPSIQILNYFGKVKIRITLVTKNEPYRPHPHQLVGKDCENGYYEAEFGPERRVLSFQNLGIQCVKKRELKESIISRIAKKINPFNVSEEQLLTVEEYDLNVVRLCFQAFISDEHGNCTQPISPVISNPIYDNRAPNSAELRICRVNKNCGTVKGGDEIFLLCDKVQKDDIEVRFFMNNWEAKGIFSQADVHRQVAIVFKTPPFFKDITDPATVKMQLRRPSDQEVSDPMDFRYLPEEKDPYGHKAKRQRSPMALQKLIQDSGPYERSNAALFQTATSEEKFIKKESNIFCSPIETAIPLQKTSTSTPSLQPYYSPPLNHLSSNGHPGPPFQMTESIKQDGVLPSCWHSSVSPLS…	598	cd07933_RHD-n_c-Rel_pfam00554_RHD_DNA_bind_pfam16179_RHD_dimer	1		1	1
Metazoa	Chordata	Reptilia	Zootoca vivipara	XP_034966804.1	MADGHEPYIEICEQPRQRGMRFRYKCEGRSAGSIPGEHSSDMNRTFPALQVFNYFGKIKIRITLVTKNEPYRPHPHRLVGKDCENGFYEAEFGPERRVLIFQNLGIQCVKKRELKESIISRIAKQINPFSVSEEELMAIEEYNLNVVRLCFQAFLPDEHGNCTLPLAPVISNPIYDNRAPNSAELRICRVNKNCGSVKGGDEIFLLCDKVQKDDIEVRFVMNEWEAKGIFSQADVHRQVAIVFRTPPFYKDIGEPVTVKMQLRRPSDQEVSDPMDFRYLPEEKDPYGHKAKKQRSPIALQKLMQDCGPYERSKPSVFQNTAGEAKIIKKELNMYHSPGDVLLPPQRTHAQTFPVQSYYSPPMSNHSSNGCPDPSLQMAGPAKQDGAPLPCWRSSSSSLS…	602	cd07933_RHD-n_c-Rel_pfam00554_RHD_DNA_bind_pfam16179_RHD_dimer	1		1	1
Metazoa	Chordata	Reptilia	Zootoca vivipara	XP_034966805.1	MRFRYKCEGRSAGSIPGEHSSDMNRTFPALQVFNYFGKIKIRITLVTKNEPYRPHPHRLVGKDCENGFYEAEFGPERRVLIFQNLGIQCVKKRELKESIISRIAKQINPFSVSEEELMAIEEYNLNVVRLCFQAFLPDEHGNCTLPLAPVISNPIYDNRAPNSAELRICRVNKNCGSVKGGDEIFLLCDKVQKDDIEVRFVMNEWEAKGIFSQADVHRQVAIVFRTPPFYKDIGEPVTVKMQLRRPSDQEVSDPMDFRYLPEEKDPYGHKAKKQRSPIALQKLMQDCGPYERSKPSVFQNTAGEAKIIKKELNMYHSPGDVLLPPQRTHAQTFPVQSYYSPPMSNHSSNGCPDPSLQMAGPAKQDGAPLPCWRSSSSSLSSFLQQGNFSGEASHTSMQN…	583	cd07933_RHD-n_c-Rel_pfam00554_RHD_DNA_bind_pfam16179_RHD_dimer	1		1	1
Metazoa	Chordata	Reptilia	Zootoca vivipara	XP_034958398.1	MYGLRCETGRGSSPRPLDLSRCHCDAIVLQPCPHFWTVVVSTVSEEELMAIEEYNLNVVRLCFQAFLPDEHGNCTLPLAPVISNPIYDNRAPNSAELRICRVNKNCGSVKGGDEIFLLCDKVQKGNWFPPDFLLCLQRKGNVHSYSP	147	cd07933_RHD-n_c-Rel_pfam00554_RHD_DNA_bind_pfam16179_RHD_dimer	1		1	1
Metazoa	Chordata	Reptilia	Pseudonaja textilis	XP_026551846.1	MAGGHEPYIEIYEQPRQRGMRFRYKCEGRSAGSIPGEHSTDINRTFPSIQILNYFGKVKIRITLVTKNEPYRPHPHQLVGKDCENGYYEAEFGPERRVLSFQNLGIQCVKKRELKESIISRIAKKINPFNVSEEQLLTVEEYDLNVVRLCFQAFLSDELGNCTQPISPVISNPIYDNRAPNSAELRICRVNKNCGTVKGGDEIFLLCDKVQKDDIEVRFFMNDWEARGIFSQADVHRQVAIVFKTPPFFKDISDPVTVKMQLRRPSDQEVSDPMDFRYLPVEKDPYGHKAKRQRSPMALQKLIQDSGPYERSNAALFQTATSEGKFIKKEPNIYCSPIETAIPLQKTSASIPSLQAYYSPPLNHLSSNGHPGPPFQMTESVKQDGVLPSCWHSSVSPLS…	598	cd07933_RHD-n_c-Rel_pfam00554_RHD_DNA_bind_pfam16179_RHD_dimer	1		1	1
Metazoa	Chordata	Reptilia	Varanus komodoensis	XP_044284598.1	MAGGPEPYIEICEQPRQRGMRFRYKCEGRSAGSIPGERSTDINRTFPSIQIVNYFEKVKIRITLVTKNEPYRPHPHRLVGKDCENGYHEAEFGPERRILTFQNLGIQCVKKRELKESIISRIGKKINPFGVPEEQLLAIEEYDLNVVRLCFQAFICDEHGNCTIPLHPVVSNPIYDNRAPNSAELRICRVNKNCGSVKGGDEIFLLCDKVQKDDIEVRFFMNDWEAKGVFSQADVHRQVAIVFRTPPFHKDIFEPVTVKMQLRRPSDQEVSDPMDFRYLPEEKDPYGHKAKKQRPPTGLQKLMQDCGPFEKPKAAAFQTSANEGKIIKKEPNMYHAQTEVVIPPQRTVVNTAPVQSYYPTSINNISPSGRPTPPLQMTGPMKQDGALSACWRSSPSTLG…	597	cd07933_RHD-n_c-Rel_pfam00554_RHD_DNA_bind_pfam16179_RHD_dimer	1		1	1
Metazoa	Chordata	Reptilia	Varanus komodoensis	KAF7252806.1	MKSVALLASQIFCRYLRLQRRKLEDQSCPGLSGLFLSPSCLWELPPFPSLGSVFCLRFSAILSALASQLPLTSLECCYVASERAIQAALWSLGCLPRNCSMAAREALGWAGWEMSGDAVDVDYLDFSKAFDKVPHDVLVEKLRSFGIHQSTARWIRAWLTDRKQRITISGESSGWQPVTSGVPQGSVLGPILCCSILTVVKKEKKKEIKPLFPRTMASGYTSNLDVCSLGFNSIFTVALNHTLKYASSPGSGECASGINAKAGQLAASQENIVNYFEKVKIRITLVTKNEPYRPHPHRLVGKDCENGYHEAEFGPERRILTFQNLGIQCVKKRELKESIISRIGKKINPFGVPEEQLLAIEEYDLNVVRLCFQAFICDEHGNCTIPLHPVVSNPIYDNR…	710	cd07933_RHD-n_c-Rel_pfam00554_RHD_DNA_bind_pfam16179_RHD_dimer	1		1	1
Metazoa	Chordata	Reptilia	Notechis scutatus	XP_026532518.1	MAGGHEPYIEIHEQPRQRGMRFRYKCEGRSAGSIPGEHSTDINRTFPSIQILNYFGKVKIRITLVTKNEPYRPHPHQLVGKDCENGYYEAEFGPERRVLSFQNLGIQCVKKRELKESIISRIAKKINPFNVSEEQLLTVEEYDLNVVRLCFQAFLSDKLGNCTQPISPVISNPIYDNRAPNSAELRICRVNKNCGTATGGDEIFLLCDKVQKDDIEVRFFMNDWEDRGIFSQADVHRQVAIVFKTPPFFKDIPDPVTVKMQLRRPSDQEVSDPMDFRYLPVEKDPYGHKAKRQRSPMALQKLIQDSGPYERSNAALFQTATSEGKFIKKEPNIYCSPIETAIPLQKGSIPSLQAYYSPPLNHLSSNGHPGPPFQMTESVKQDGVLPSCWHSSVSPLSVL…	596	cd07933_RHD-n_c-Rel_pfam00554_RHD_DNA_bind_pfam16179_RHD_dimer	1		1	1
Metazoa	Chordata	Reptilia	Hemicordylus capensis	XP_053103008.1	MRFRYKCEGRSAGSIPGEHSTDINRTFPSIQILNYVGKVKIRITLVTKNEPYRPHPHRLVGKDCENGYYEAEFGPERRILIFQNLGIQCVKKRELKESIISRITKKINPFGVSEEQLLAIEEYDLNVVRLCFQAFLPDEHGHCTRALCPIISNPVYDNRAPNSAELRICRVNKNCGSVKGGDEIFLLCDKVQKDDIEVRFVMNEWEAKGVFSQADVHRQVAIVFRTPPFYEEITEPVTVKMQLRRPSDQEVSDPMDFRYLPEEKDPYGHKAKKQRHSMAFQKLMQDCGPSAYERSRAGIFQKVAGEGKTIKKEMNLYHSQFEAISPLQRTPPGPPYYPPPISSLISSGCPAPPLQMNGPIKQDVAPAPCWRSYSLSQNVSLQQTNMAADGLHPSMQNGN…	546	cd07933_RHD-n_c-Rel_pfam00554_RHD_DNA_bind_pfam16179_RHD_dimer	1		1	1
Metazoa	Chordata	Reptilia	Gekko japonicus	XP_015280979.1	MRFRYQCEGRSAGSIPGEHSTDINRTFPAIQIFNYFGKIKIRVTLVTKNEPYRPHPHRLVGKDCENGYYEAEFGQDRRILSFQNLGIQCVKKRELKESIISRITNNINPFNVSQEQLLAIEEYDLNVVRLCFQAFLPNEHGDFTLALPPVISNPIYDNRAPNSAELRICRVNKNCGTAKGGDEIFLLCDKVQKDDIEVRFSNNEWEGKGIFSQADVHRQVAIVFRTPSFYKDLSEPVTVKMQLRRPSDQEVSDPMDFRYLPEEKDPYGNKAKRQRSTMALQKLIQDCDPNVYERPKAVAFQTAASEGKIIKKELNMYPSQTETVVPVQRAPVNRSPAPSYYSRPMSNSNGCPAPSLQMTGSFKQDAALSSCWRSSSLIQQANLMVDSLHPSTQNGSAVP…	568	cd07933_RHD-n_c-Rel_pfam00554_RHD_DNA_bind_pfam16179_RHD_dimer	1		1	1
Metazoa	Chordata	Reptilia	Podarcis muralis	XP_028580982.1	MRFRYKCEGRSAGSIPGEHSSDMNRTFPAIQVFNYFGKIKIRITLVTKNEPYRPHPHRLVGKDCENGFYEAEFGPERRVLIFQNLGIQCVKKRELKESIVSRITKQINPFSVSEEELMAIEEYNLNVVRLCFQAFLPDEHGNCTLPLAPVVSNPIYDNRAPNSAELRICRVNKNCGSVKGGDEIFLLCDKVQKDDIEVRFVMNEWEAKGIFSQADVHRQVAIVFRTPPFYKDIAEPVTVKMQLCRPSDQEVSDPMDFRYLPEEKDPYGHKAKKQRSPIALQKLMQDCGPYERPKPSVTQNIAGEAKIIKKELNMYHSPGDVLLPPQRTPAQTFPMQSYYSPPMSNHSSNGCADPSLQMAGPLKQDGAPLPCWRSSGSSLSSFLQQGNFSGEAPHTSAQN…	579	cd07933_RHD-n_c-Rel_pfam00554_RHD_DNA_bind_pfam16179_RHD_dimer	1		1	1
Metazoa	Chordata	Reptilia	Podarcis muralis	XP_028580983.1	MRFRYKCEGRSAGSIPGEHSSDMNRTFPAIQVFNYFGKIKIRITLVTKNEPYRPHPHRLVGKDCENGFYEAEFGPERRVLIFQNLGIQCVKKRELKESIVSRITKQINPFSVSEEELMAIEEYNLNVVRLCFQAFLPDEHGNCTLPLAPVVSNPIYDNRAPNSAELRICRVNKNCGSVKGGDEIFLLCDKVQKDDIEVRFVMNEWEAKGIFSQADVHRQVAIVFRTPPFYKDIAEPVTVKMQLCRPSDQEVSDPMDFRYLPEEKDPYGHKAKKQRSPIALQKLMQDCGPYERPKPSVTQNIAGEAKIIKKGDVLLPPQRTPAQTFPMQSYYSPPMSNHSSNGCADPSLQMAGPLKQDGAPLPCWRSSGSSLSSFLQQGNFSGEAPHTSAQNGGSPSLGQ…	571	cd07933_RHD-n_c-Rel_pfam00554_RHD_DNA_bind_pfam16179_RHD_dimer	1		1	1
Metazoa	Chordata	Reptilia	Sphaerodactylus townsendi	XP_048363544.1	MAGGHEPYIEIREQPRQRGMRFRYQCEGRSAGSILGEHSTDINRTFPTIQIFNYFGKIKIRVTLVTKNEPYRPHPHRLVGKDCEKSYYEAEFGPDRRVLSYQSTGCICSWRKEIRLCMHTQISVRMTDFQLREDQLLAIEEYDLNVVRLCFQGFLPNEHGNFTLALPPVISNPVYDNRAPKSAELRICRVNKNCGTVKGADEIFLLCDKVQKDDIEVRFSNNEWEAKGIFSQADVHRQVAIVFRTPPFYKDITEPVTVKMQLRRPSDQEVSDPMDFRYLPEEKDPYGNKAKRQRSTMALQKLIQDCDQSVCERSKAVAFQTAAAEGKIIKKELNMYQSQIETVVPVQNASVNRSPVLSYYSQPMSNSNGCPAPALQMTESFKQDAALSPCWRSSSAIQP…	589	cd07933_RHD-n_c-Rel_pfam00554_RHD_DNA_bind_pfam16179_RHD_dimer	1		1	1
Metazoa	Chordata	Reptilia	Phrynocephalus forsythii	KAJ7341301.1	MRILASCSEKLCLLQAEVLTAQQHHSVAKFLVSWQFYRDGGHEPYIEIHEQPRQRGMRFRYKCEGRSAGSIPGEHSTDINRTFPSIQILNYVGKVKIRITLVTKNEPYRPHPHRLVGKDCENGYYEAEFGPDRRILCFQNLGIQCVKKRELKESIVSRISKKINPFNVPEQQLLAVEEYDLNVVRLCFQAFLADEYDNCTQPLQPLVSNPIYDNRAPNSAELRICRVNKNCGSVKGGDEIFLLCDKVQKDDIEVRFAMNEWEAKGIFSQADVHRQVAIVFRTPPFYKDISEPVTVKMQLRRPSDQEVNPYGHKAKKQRSPMVLQRLLQDCGPPKRSKALAFETERKIIKKEPNMYHLPAGPVLPMQRTSLSTPLTQSYYTSSEHNHSSSGTSSIPPLQM…	620	cd07933_RHD-n_c-Rel_pfam00554_RHD_DNA_bind_pfam16179_RHD_dimer	1		1	1
Metazoa	Chordata	Reptilia	Lerista edwardsae	KAJ6667038.1	MRFRYQCEGRSAGSIPGEHSTDLNRTFPSIEILNYIGKIKIRITLVTKNEPYRPHPHRLVGKDCENGYYEAEFGPERKVLIFQNLGIQCVKKRELKESIISRIAKKINPFGVPEEQLLAIEEYDLNVVRLCFQAFIPNEHGNYTLALHPVISNPIYDNRAPNSAELRICRVNKNCGNVKGGDEIFLLCDKVQKDDIEVRFFMNEWEAKGIFSQADVHRQVAIVFRTPAFYRDIIEPVTVKMQLRRPSDQEVSDPMDFRYLPEEKGRTPSGGYPYGHKAKKRQTMALQKLMQDCGPNAYEMPKAGVFQTAASEGKIIKKELNVYHSQFEAVSPQQRTPVNTPPVQSYYSPPISGLSPNGCPTPPLQMTGSIKQDGAPSSCWHSSSLSFNALLQQANLAGD…	580	cd07933_RHD-n_c-Rel_pfam00554_RHD_DNA_bind_pfam16179_RHD_dimer	1		1	1
Metazoa	Chordata	Reptilia	Anolis carolinensis	XP_003227818.2	MRFRYKCEGRSAGSIPGEHTTDINRTFPSIQILNYVGKIKIRITLVTKTEPYRPHPHRLVGKDCENGYYEAEFGPERRVLIFQNLGIQCVKKRDLKESIILRMSKKINPFGVSEDQMLAIDEYDLSVVRLCFQALVCDEHGNCTIPLPPVISNPIYDNRAPKSAELRICRVNKNCGSVKGGDEIFLLCDKVLKDDIEVRFVMNDWEAKGVFSQADVHRQVAIVFRTPPFYKDISEPITVQMQLRRPSDQELSLPMDFRYLPEEKDPYGHKSKKQRMPIVFKKLIKDCGPYEKSKAGSMFQPASSEGKMIKKEGNLYHPQTGSVPMERTSMNTLPAQPYYPPSINNHCSNGHHVTMGPIKQNGVLPSCWRSSGPPFDGFLPEENFSGNMLPPGLQNSGSP…	581	cd07933_RHD-n_c-Rel_pfam00554_RHD_DNA_bind_pfam16179_RHD_dimer	1		1	1
Metazoa	Chordata	Reptilia	Pogona vitticeps	XP_020633036.1	MRFRYKCEGRSAGSIPGEHSTDINRTFPSVQILNYVGKVKIRITLVTKNEPYRPHPHRLVGKDCENGYYEAEFGPDRRILCFQNLGIQCVKKRELKESIISRISKKINPFNVPEEQLLAVEEYDLNVVRLCFQAFLTDEHGNCTRSLPPVISNPIYDNRKFLCSGIFSIQKELLSTYVCLICRVNKNCGSVKGGDEIFLLCDKVQKDDIEVRFVMNDWEAKGIFSQADVHRQVAIVFRTPPFYKDISEPVTVKMQLRRPSDQEVSDPMDFRYLPEEKDPYGHKAKKQRSPMALQRLLQDCGPHESSKAVAFETERKVIKKEPNMYHAPAGPVLPMQRTSMSTPLTQSYYTSSVTNHCSSTSSIPSLQMRAAVKQDGALPPRWPSSAPSFNIFPTQGNFA…	584	cd07933_RHD-n_c-Rel_pfam00554_RHD_DNA_bind_pfam16179_RHD_dimer	1		1	1
Metazoa	Chordata	Reptilia	Naja naja	KAG8123041.1	SEQQLLTVEEYDLNVVRLCFQAFLSDEHGNCTQPISPVISNPIYDNRAPNSAELRICRVNKNCGTAKGGDEIFLLCDKVQKADVHRQVAIVFKTPPFFKDIPDPVTVKMQLRRPSDQEVSDPMDFRYLPVEKDPYGHKAKRQRSPMALQKLIQDSGPYERSNAALFQTATSEGKFIKKEPNIYCSPIETAIPLQKTSASIPSLQPYYSPPLNHLNSNGHPGPPFQMTESVKQDGVLPSCWHSSVSPLSALLQNRNLSDMLHPTMQNGSSPCLGQEKCLNWASQKEGNIYHGFLGTMNDHESTISSSSPSPSVSQQDMQNVSSTVDSQSIHPENAAVSNGISMEMEDSRCSDVNLEKSSFVQALNPINHRKKVQPLLPPAISTVTTSSLSLSSMSNIFET…	447	cd07933_RHD-n_c-Rel_pfam00554_RHD_DNA_bind_pfam16179_RHD_dimer	1		1	1
Metazoa	Chordata	Reptilia	Phrynosoma platyrhinos	KAH0622877.1	MLAVDEYDLNVVRLCFQAFLCDEHGNCMLPLPPVISNPIYDNRAPNSAELRICRVNKNCGSVKGGDEIFLLCDKVQKDPYGHKTKKQRMPIGLQKLIQDCGPHERPKVGSMFQTAANEGKMIKKERNVYHPQNGAVSIPMERTSMNTLPVQPYYPPPTSNHCPNGRPVKQDGALPSCWHSSAPSFNGFLHEGPFSEDMLLPAFANGSSPSLQLEQSLNWANQKDKNIYREFTATRNSEESSLSSLSTSVSQPNLLSVSSTVASQPNHSINVTMVNGLSTDMDDVRCSSVILEKASFAQVLNSNDHRQQVQPLPHPSALAEAVCSSSLNSMSNAYDASFPYLNNLTEVRPPSNPGLQNSVSMSSNQYFTQDEEFLNAFKGSFDAML	385	cd07933_RHD-n_c-Rel_pfam00554_RHD_DNA_bind_pfam16179_RHD_dimer	1		1	1
Metazoa	Chordata	Mammalia	Homo sapiens	NP_002899.1	MASGAYNPYIEIIEQPRQRGMRFRYKCEGRSAGSIPGEHSTDNNRTYPSIQIMNYYGKGKVRITLVTKNDPYKPHPHDLVGKDCRDGYYEAEFGQERRPLFFQNLGIRCVKKKEVKEAIITRIKAGINPFNVPEKQLNDIEDCDLNVVRLCFQVFLPDEHGNLTTALPPVVSNPIYDNRAPNTAELRICRVNKNCGSVRGGDEIFLLCDKVQKDDIEVRFVLNDWEAKGIFSQADVHRQVAIVFKTPPYCKAITEPVTVKMQLRRPSDQEVSESMDFRYLPDEKDTYGNKAKKQKTTLLFQKLCQDHVETGFRHVDQDGLELLTSGDPPTLASQSAGITVNFPERPRPGLLGSIGEGRYFKKEPNLFSHDAVVREMPTGVSSQAESYYPSPGPISSGLS…	619	cd07933_RHD-n_c-Rel_pfam00554_RHD_DNA_bind_pfam16179_RHD_dimer	1		1	1
Metazoa	Chordata	Mammalia	Homo sapiens	NP_001278675.1	MASGAYNPYIEIIEQPRQRGMRFRYKCEGRSAGSIPGEHSTDNNRTYPSIQIMNYYGKGKVRITLVTKNDPYKPHPHDLVGKDCRDGYYEAEFGQERRPLFFQNLGIRCVKKKEVKEAIITRIKAGINPFNVPEKQLNDIEDCDLNVVRLCFQVFLPDEHGNLTTALPPVVSNPIYDNRAPNTAELRICRVNKNCGSVRGGDEIFLLCDKVQKDDIEVRFVLNDWEAKGIFSQADVHRQVAIVFKTPPYCKAITEPVTVKMQLRRPSDQEVSESMDFRYLPDEKDTYGNKAKKQKTTLLFQKLCQDHVNFPERPRPGLLGSIGEGRYFKKEPNLFSHDAVVREMPTGVSSQAESYYPSPGPISSGLSHHASMAPLPSSSWSSVAHPTPRSGNTNPLSSF…	587	cd07933_RHD-n_c-Rel_pfam00554_RHD_DNA_bind_pfam16179_RHD_dimer	1		1	1
Metazoa	Chordata	Mammalia	Homo sapiens	BAG64854.1	MASGAYNPYIEIIEQPRQRGMRFRYKCEGRSAGSIPGEHSTDNNRTYPSIQIMNYYGKGKVRITLVTKNDPYKPPPHDLVGKDCRDGYYEAEFGQERRPLFFQNLGIRCVKKKEVKEAIITRIKAGINPFNVPEKQLNDIEDCDLNVVRLCFQVFLPDEHGNLTTALPPVVSNPIYDNRAPNTAELRICRVNKNCGSVRGGDEIFLLCDKVQKDDIEVRFVLNDWEAKGIFSQADVHRQVAIVFKTPPYCKAITEPVTVKMQLRRPSDQEVSESMDFRYLPDEKDTYGNKAKKQKTTLLFQKLCQDHVNFPERPRPGLLGSIGEGRYFKKEPNLFSHDAVVREMPTGVSSQAESHYPSPGPISSGLSHHASMAPLPSSSWSSVAHPTPRSGNTNPLSSF…	587	cd07933_RHD-n_c-Rel_pfam00554_RHD_DNA_bind_pfam16179_RHD_dimer	1		1	1
Metazoa	Chordata	Mammalia	Homo sapiens	XP_016860116.1	MASGAYNPYIEIIEQPRQRGMRFRYKCEGRSAGSIPGEHSTDNNRTYPSIQIMNYYGKGKVRITLVTKNDPYKPHPHDLVGKDCRDGYYEAEFGQERRPLFFQNLGIRCVKKKEVKEAIITRIKAGINPFNVPEKQLNDIEDCDLNVVRLCFQVFLPDEHGNLTTALPPVVSNPIYDNRAPNTAELRICRVNKNCGSVRGGDEIFLLCDKVQKDDIEVRFVLNDWEAKGIFSQADVHRQVAIVFKTPPYCKAITEPVTVKMQLRRPSDQEVSESMDFRYLPDEKDTYGNKAKKQKTTLLFQKLCQDHEPNLFSHDAVVREMPTGVSSQAESYYPSPGPISSGLSHHASMAPLPSSSWSSVAHPTPRSGNTNPLSSFSTRTLPSNSQGIPPFLRIPVGND…	564	cd07933_RHD-n_c-Rel_pfam00554_RHD_DNA_bind_pfam16179_RHD_dimer	1		1	1
Metazoa	Chordata	Mammalia	Pan troglodytes	XP_001159537.3	MASGAYNPYIEIIEQPRQRGMRFRYKCEGRSAGSIPGEHSTDNNRTYPSIQIMNYYGKGKVRITLVTKNDPYKPHPHDLVGKDCRDGYYEAEFGQERRPLFFQNLGIRCVKKKEVKEAIITRIKAGINPFNVPEKQLNDIEDCDLNVVRLCFQVFLPDEHGNLTTALPPVVSNPIYDNRAPNTAELRICRVNKNCGSVRGGDEIFLLCDKVQKDDIEVRFVLNDWEAKGIFSQADVHRQVAIVFKTPPYCKAITEPVTVKMQLRRPSDQEVSESMDFRYLPDEKDTYGNKAKKQKTTLLFQKLCQDHVETGFRHVDQDGLELLTSGDPPTLASQSAGITVNFPERPRPGLLGSIGEGRYFKKEPNLFSHDAVVREMPTGVSSQAESYYPSPGPISSGLS…	619	cd07933_RHD-n_c-Rel_pfam00554_RHD_DNA_bind_pfam16179_RHD_dimer	1		1	1
Metazoa	Chordata	Mammalia	Pan troglodytes	PNI66333.1	MASGAYNPYIEIIEQPRQRGMRFRYKCEGRSAGSIPGEHSTDNNRTYPSIQIMNYYGKGKVRITLVTKNDPYKPHPHDLVGKDCRDGYYEAEFGQERRPLFFQNLGIRCVKKKEVKEAIITRIKAGINPFNVPEKQLNDIEDCDLNVVRLCFQVFLPDEHGNLTTALPPVVSNPIYDNRAPNTAELRICRVNKNCGSVRGGDEIFLLCDKVQKDDIEVRFVLNDWEAKGIFSQADVHRQVAIVFKTPPYCKAITEPVTVKMQLRRPSDQEVSESMDFRYLPDEKDTYGNKAKKQKTTLLFQKLCQDHVETGFRHVDQDGLELLTSGDPPTLASQSAGITVNFPERPRPGLLGSIGEGRYFKKEPNLFSHDAVVREMPTGVSSQAESYYPSPGPISSGLS…	619	cd07933_RHD-n_c-Rel_pfam00554_RHD_DNA_bind_pfam16179_RHD_dimer	1		1	1
Metazoa	Chordata	Mammalia	Pan troglodytes	PNI66334.1	MASGAYNPYIEIIEQPRQRGMRFRYKCEGRSAGSIPGEHSTDNNRTYPSIQIMNYYGKGKVRITLVTKNDPYKPHPHDLVGKDCRDGYYEAEFGQERRPLFFQNLGIRCVKKKEVKEAIITRIKAGINPFNVPEKQLNDIEDCDLNVVRLCFQVFLPDEHGNLTTALPPVVSNPIYDNRAPNTAELRICRVNKNCGSVRGGDEIFLLCDKVQKDDIEVRFVLNDWEAKGIFSQADVHRQVAIVFKTPPYCKAITEPVTVKMQLRRPSDQEVSESMDFRYLPDEKDTYGNKAKKQKTTLLFQKLCQDHVNFPERPRPGLLGSIGEGRYFKKEPNLFSHDAVVREMPTGVSSQAESYYPSPGPISSGLSHHASMAPLPSSSWSSVAHPTPRSGNTNPLSSF…	587	cd07933_RHD-n_c-Rel_pfam00554_RHD_DNA_bind_pfam16179_RHD_dimer	1		1	1
Metazoa	Chordata	Mammalia	Pan troglodytes	XP_009440795.3	MASGAYNPYIEIIEQPRQRGMRFRYKCEGRSAGSIPGEHSTDNNRTYPSIQIMNYYGKGKVRITLVTKNDPYKPHPHDLVGKDCRDGYYEAEFGQERRPLFFQNLGIRCVKKKEVKEAIITRIKAGINPFNVPEKQLNDIEDCDLNVVRLCFQVFLPDEHGNLTTALPPVVSNPIYDNRAPNTAELRICRVNKNCGSVRGGDEIFLLCDKVQKDDIEVRFVLNDWEAKGIFSQADVHRQVAIVFKTPPYCKAITEPVTVKMQLRRPSDQEVSESMDFRYLPDEKDTYGNKAKKQKTTLLFQKLCQDHEPNLFSHDAVVREMPTGVSSQAESYYPSPGPISSGLSHHASMAPLPSSSWSSVAHPTPRSGNTNPLSSFSTGTLPSNSQGIPSFLRIPVGND…	564	cd07933_RHD-n_c-Rel_pfam00554_RHD_DNA_bind_pfam16179_RHD_dimer	1		1	1
Metazoa	Chordata	Mammalia	Pongo pygmaeus	XP_054331036.1	MASGAYNPYIEIIEQPRQRGMRFRYKCEGRSAGSIPGEHSTDNNRTYPSIQIMNYYGKGKVRITLVTKNDPYKPHPHDLVGKDCRDGYYEAEFGQERRPLFFQNLGIRCVKKKEVKEAIITRIKAGINPFNVPEKQLNDIEDCDLNVVRLCFQVFLPDEHGNLTTALPPVVSNPIYDNRAPNTAELRICRVNKNCGSVRGGDEIFLLCDKVQKDDIEVRFVLNDWEAKGIFSQADVHRQVAIVFKTPPYCKAITEPVTVKMQLRRPSDQEVSESMDFRYLPDEKDTYGNKAKKQKTTLLFQKLCQDHVETGFRHVDQDGLELLTSGDPPTLASQSAGITVNFPERPRPGLLGSIGEGRYFKKEPNLFSHDAVVREMPTGVSSQAESYYPSPGPISSGLS…	619	cd07933_RHD-n_c-Rel_pfam00554_RHD_DNA_bind_pfam16179_RHD_dimer	1		1	1
Metazoa	Chordata	Mammalia	Pongo pygmaeus	XP_054331034.1	MASEMGFHHVVQAGLELLTSSDPPTLASQSAGITGAYNPYIEIIEQPRQRGMRFRYKCEGRSAGSIPGEHSTDNNRTYPSIQIMNYYGKGKVRITLVTKNDPYKPHPHDLVGKDCRDGYYEAEFGQERRPLFFQNLGIRCVKKKEVKEAIITRIKAGINPFNVPEKQLNDIEDCDLNVVRLCFQVFLPDEHGNLTTALPPVVSNPIYDNRAPNTAELRICRVNKNCGSVRGGDEIFLLCDKVQKDDIEVRFVLNDWEAKGIFSQADVHRQVAIVFKTPPYCKAITEPVTVKMQLRRPSDQEVSESMDFRYLPDEKDTYGNKAKKQKTTLLFQKLCQDHVETGFRHVDQDGLELLTSGDPPTLASQSAGITVNFPERPRPGLLGSIGEGRYFKKEPNLFS…	650	cd07933_RHD-n_c-Rel_pfam00554_RHD_DNA_bind_pfam16179_RHD_dimer	1		1	1
Metazoa	Chordata	Mammalia	Pongo pygmaeus	XP_054331035.1	MASEMGFHHVVQAGLELLTSSDPPTLASQSAGITGAYNPYIEIIEQPRQRGMRFRYKCEGRSAGSIPGEHSTDNNRTYPSIQIMNYYGKGKVRITLVTKNDPYKPHPHDLVGKDCRDGYYEAEFGQERRPLFFQNLGIRCVKKKEVKEAIITRIKAGINPFNVPEKQLNDIEDCDLNVVRLCFQVFLPDEHGNLTTALPPVVSNPIYDNRAPNTAELRICRVNKNCGSVRGGDEIFLLCDKVQKDDIEVRFVLNDWEAKGIFSQADVHRQVAIVFKTPPYCKAITEPVTVKMQLRRPSDQEVSESMDFRYLPDEKDTYGNKAKKQKTTLLFQKLCQDHETGFRHVDQDGLELLTSGDPPTLASQSAGITVNFPERPRPGLLGSIGEGRYFKKEPNLFSH…	649	cd07933_RHD-n_c-Rel_pfam00554_RHD_DNA_bind_pfam16179_RHD_dimer	1		1	1
Metazoa	Chordata	Mammalia	Pongo pygmaeus	XP_054331037.1	MASEMGFHHVVQAGLELLTSSDPPTLASQSAGITGAYNPYIEIIEQPRQRGMRFRYKCEGRSAGSIPGEHSTDNNRTYPSIQIMNYYGKGKVRITLVTKNDPYKPHPHDLVGKDCRDGYYEAEFGQERRPLFFQNLGIRCVKKKEVKEAIITRIKAGINPFNVPEKQLNDIEDCDLNVVRLCFQVFLPDEHGNLTTALPPVVSNPIYDNRAPNTAELRICRVNKNCGSVRGGDEIFLLCDKVQKDDIEVRFVLNDWEAKGIFSQADVHRQVAIVFKTPPYCKAITEPVTVKMQLRRPSDQEVSESMDFRYLPDEKDTYGNKAKKQKTTLLFQKLCQDHVNFPERPRPGLLGSIGEGRYFKKEPNLFSHDAVVREMPTGVSSQAESYYPSPGPISSGLSH…	618	cd07933_RHD-n_c-Rel_pfam00554_RHD_DNA_bind_pfam16179_RHD_dimer	1		1	1
Metazoa	Chordata	Mammalia	Macaca fascicularis	EHH55592.1	FSGAYNPYIEIIEQPRQRGMRFRYKCEGRSAGSIPGEHSTDNNRTYPSIQIMNYYGKGKVRITLVTKNDPYKPHPHDLVGKDCRDGYYEAEFGQERRPLFFQNLGIRCVKKKEVKEAIISRIKAGINPFNVPEKQLNDIEDCDLNVVRLCFQVFLPDEHGNLTTALPPVVSNPIYDNRAPNTAELRICRVNKNCGSVRGGDEIFLLCDKVQKDDIEVRFVLNDWEAKGIFSQADVHRQVAIVFKTPPYCKAITEPVTVKMQLRRPSDQEVSESMDFRYLPDEKDTYGNKAKKQKTTLLFQKLCQDHVETGFCLVYQDGLELLTSGDPPTSASQSAVNFPERPRPGLLGSIGEGRYFKKEPNLFSHDAVVREMPTGVSSQAESYYPSPGPISSGLSHHAS…	615	cd07933_RHD-n_c-Rel_pfam00554_RHD_DNA_bind_pfam16179_RHD_dimer	1		1	1
Metazoa	Chordata	Mammalia	Nomascus leucogenys	XP_003262470.1	MASGAYNPYIEIIEQPRQRGMRFRYKCEGRSAGSIPGEHSTDNNRTYPSIQIMNYYGKGKVRITLVTKNDPYKPHPHDLVGKDCRDGYYEAEFGQERRPLFFQNLGIRCVKKKEVKEAIITRIKAGINPFNVPEKQLNDIEDCDLNVVRLCFQVFLPDEHGNLTTALPPVVSNPIYDNRAPNTAELRICRVNKNCGSVRGGDEIFLLCDKVQKDDIEVRFVLNDWEAKGIFSQADVHRQVAIVFKTPPYCKAITEPVTVKMQLRRPSDQEVSESMDFRYLPDEKDTYGNKAKKQKTTLLFQKLCQDHVNFPERPRLGLLGSIGEGRYFKKEPSLFSHDAVVREMPTGVSSQAESYYPSPGPISSGLSHHASMAPLPSSSWSSVAHPTPRSGNTNPLSSF…	587	cd07933_RHD-n_c-Rel_pfam00554_RHD_DNA_bind_pfam16179_RHD_dimer	1		1	1
Metazoa	Chordata	Mammalia	Nomascus leucogenys	XP_030683049.1	MASGAYNPYIEIIEQPRQRGMRFRYKCEGRSAGSIPGEHSTDNNRTYPSIQIMNYYGKGKVRITLVTKNDPYKPHPHDLVGKDCRDGYYEAEFGQERRPLFFQNLGIRCVKKKEVKEAIITRIKAGINPFNVPEKQLNDIEDCDLNVVRLCFQVFLPDEHGNLTTALPPVVSNPIYDNRAPNTAELRICRVNKNCGSVRGGDEIFLLCDKVQKDDIEVRFVLNDWEAKGIFSQADVHRQVAIVFKTPPYCKAITEPVTVKMQLRRPSDQEVSESMDFRYLPDEKDTYGNKAKKQKTTLLFQKLCQDHEPSLFSHDAVVREMPTGVSSQAESYYPSPGPISSGLSHHASMAPLPSSSWSSVAHPTPRSGNTNPLSSFSTGTLPSNSQGIPPFLRIPVGND…	564	cd07933_RHD-n_c-Rel_pfam00554_RHD_DNA_bind_pfam16179_RHD_dimer	1		1	1
Metazoa	Chordata	Mammalia	Hylobates moloch	XP_032034471.1	MASGVYNPYIEIIEQPRQRGMRFRYKCEGRSAGSIPGEHSTDNNRTYPSIQIMNYYGKGKVRITLVTKNDPYKPHPHDLVGKDCRDGYYEAEFGQERRPLFFQNLGIRCVKKKEVKEAIITRIKAGINPFNVPEKQLNDIEDCDLNVVRLCFQVFLPDEHGNLTTALPPVVSNPIYDNRAPNTAELRICRVNKNCGSVRGGDEIFLLCDKVQKDDIEVRFVLNDWEAKGIFSQADVHRQVAIVFKTPPYCKAITEPVTVKMQLRRPSDQEVSESMDFRYLPDEKDTYGNKAKKQKTTLLFQKLCQDHVNFPERPRLGLLGSIGEGRYFKKEPSLFSHDAVVREMPTGVSSQAESYYPSPGPISSGLSHHASMAPLPSSSWSSVAHPTPRSGNTNPLSSF…	587	cd07933_RHD-n_c-Rel_pfam00554_RHD_DNA_bind_pfam16179_RHD_dimer	1		1	1
Metazoa	Chordata	Mammalia	Hylobates moloch	XP_032034472.1	MASGVYNPYIEIIEQPRQRGMRFRYKCEGRSAGSIPGEHSTDNNRTYPSIQIMNYYGKGKVRITLVTKNDPYKPHPHDLVGKDCRDGYYEAEFGQERRPLFFQNLGIRCVKKKEVKEAIITRIKAGINPFNVPEKQLNDIEDCDLNVVRLCFQVFLPDEHGNLTTALPPVVSNPIYDNRAPNTAELRICRVNKNCGSVRGGDEIFLLCDKVQKDDIEVRFVLNDWEAKGIFSQADVHRQVAIVFKTPPYCKAITEPVTVKMQLRRPSDQEVSESMDFRYLPDEKDTYGNKAKKQKTTLLFQKLCQDHEPSLFSHDAVVREMPTGVSSQAESYYPSPGPISSGLSHHASMAPLPSSSWSSVAHPTPRSGNTNPLSSFSTGTLPSNSQGIPPFLRIPVGND…	564	cd07933_RHD-n_c-Rel_pfam00554_RHD_DNA_bind_pfam16179_RHD_dimer	1		1	1
Metazoa	Chordata	Mammalia	Chlorocebus sabaeus	XP_037862911.1	MASGAYNPYIEIIEQPRQRGMRFRYKCEGRSAGSIPGEHSTDNNRTYPSIQIMNYYGKGKVRITLVTKNDPYKPHPHDLVGKDCRDGYYEAEFGQERRPLFFQNLGIRCVKKKEVKEAIISRIKAGINPFNVPEKQLNDIEDCDLNVVRLCFQVFLPDEHGNLTTALPPVVSNPIYDNRAPNTAELRICRVNKNCGSVRGGDEIFLLCDKVQKDDIEVRFVLNDWEAKGIFSQADVHRQVAIVFKTPPYCKAITEPVTVKMQLRRPSDQEVSESMDFRYLPDEKDTYGNKAKKQKTTLLFQKLCQDHVNFPERPRPGLLGSIGEGRYFKKEPNLFSHDAVVREMPTGVSSQAESYYPSPGPISSGLSHHASMTPLPSSSWSSVAHPTPRSGNTNPLSSF…	587	cd07933_RHD-n_c-Rel_pfam00554_RHD_DNA_bind_pfam16179_RHD_dimer	1		1	1
Metazoa	Chordata	Mammalia	Pan paniscus	XP_003830911.1	MASGAYNPYIEIIEQPRQRGMRFRYKCEGRSAGSIPGEHSTDNNRTYPSIQIMNYYGKGKVRITLVTKNDPYKPHPHDLVGKDCRDGYYEAEFGQERRPLFFQNLGIRCVKKKEVKEAIITRIKAGINPFNVPEKQLNDIEDCDLNVVRLCFQVFLPDEHGNLTTALPPVVSNPIYDNRAPNTAELRICRVNKNCGSVRGGDEIFLLCDKVQKDDIEVRFVLNDWEAKGIFSQADVHRQVAIVFKTPPYCKAITEPVTVKMQLRRPSDQEVSESMDFRYLPDEKDTYGNKAKKQKTTLLFQKLCQDHVNFPERPRPGLLGSIGEGRYFKKEPNLFSHDAVVREMPTGVSSQAESYYPSPGPISSGLSHHASMAPLPSSSWSSVAHPTPRSGNTNPLSSF…	587	cd07933_RHD-n_c-Rel_pfam00554_RHD_DNA_bind_pfam16179_RHD_dimer	1		1	1
Metazoa	Chordata	Mammalia	Gorilla gorilla gorilla	XP_004029331.1	MASGAYNPYVEIIEQPRQRGMRFRYKCEGRSAGSIPGEHSTDNNRTYPSIQIMNYYGKGKVRITLVTKNDPYKPHPHDLVGKDCRDGYYEAEFGQERRPLFFQNLGIRCVKKKEVKEAIITRIKAGINPFNVPEKQLNDIEDCDLNVVRLCFQVFLPDEHGNLTTALPPVVSNPIYDNRAPNTAELRICRVNKNCGSVRGGDEIFLLCDKVQKDDIEVRFVLNDWEAKGIFSQADVHRQVAIVFKTPPYCKAITEPVTVKMQLRRPSDQEVSESMDFRYLPDEKDTYGNKAKKQKTTLLFQKLCQDHVNFPERPRPGLLGSIGEGRYFKKEPNLFSHDAVVREMPTGVSSQAESYYPSPGPISSGLSHHASMAPLPSSSWSSVAHPTPRSGNTNPLSSF…	587	cd07933_RHD-n_c-Rel_pfam00554_RHD_DNA_bind_pfam16179_RHD_dimer	1		1	1
Metazoa	Chordata	Mammalia	Pongo abelii	XP_002812051.1	MASGAYNPYIEIIEQPRQRGMRFRYKCEGRSAGSIPGEHSTDNNRTYPSIQIMNYYGKGKVRITLVTKNDPYKPHPHDLVGKDCRDGYYEAEFGQERRPLFFQNLGIRCVKKKEVKEAIITRIKAGINPFNVPEKQLNDIEDCDLNVVRLCFQVFLPDEHGNLTTALPPVVSNPIYDNRAPNTAELRICRVNKNCGSVRGGDEIFLLCDKVQKDDIEVRFVLNDWEAKGIFSQADVHRQVAIVFKTPPYCKAITEPVTVKMQLRRPSDQEVSESMDFRYLPDEKDTYGNKAKKQKTTLLFQKLCQDHVNFPERPRPGLLGSIGEGRYFKKEPNLFSHDAVVREMPTGVSSQAESYYPSPGPISSGLSHHASMAPLPSSSWSSVPHPTPRSGNTNPLSSF…	587	cd07933_RHD-n_c-Rel_pfam00554_RHD_DNA_bind_pfam16179_RHD_dimer	1		1	1
Metazoa	Chordata	Mammalia	Macaca nemestrina	XP_011711623.1	MASGAYNPYIEIIEQPRQRGMRFRYKCEGRSAGSIPGEHSTDNNRTYPSIQIMNYYGKGKVRITLVTKNDPYKPHPHDLVGKDCRDGYYEAEFGQERRPLFFQNLGIRCVKKKEVKEAIISRIKAGINPFNVPEKQLNDIEDCDLNVVRLCFQVFLPDEHGNLTTALPPVVSNPIYDNRAPNTAELRICRVNKNCGSVRGGDEIFLLCDKVQKDDIEVRFVLNDWEAKGIFSQADVHRQVAIVFKTPPYCKAITEPVTVKMQLRRPSDQEVSESMDFRYLPDEKDTYGNKAKKQKTTLLFQKLCQDHVNFPERPRPGLLGSIGEGRYFKKEPNLFSHDAVVREMPTGVSSQAESYYPSPGPISSGLSHHASMTPLPSSSWSSVAHPTPRSGNTNPLSSF…	587	cd07933_RHD-n_c-Rel_pfam00554_RHD_DNA_bind_pfam16179_RHD_dimer	1		1	1
Metazoa	Chordata	Mammalia	Trachypithecus francoisi	XP_033095023.1	MASGAYNPYIEIIEQPRQRGMRFRYKCEGRSAGSIPGEHSTDNNRTYPSIQIMNYYGKGKVRITLVTKNDPYKPHPHDLVGKDCRDGYYEAEFGQERRPLFFQNLGIRCVKKKEVKEAIISRIKAGINPFNVPEKQLNDIEDCDLNVVRLCFQVFLPDEHGNLTTALPPVVSNPIYDNRAPNTAELRICRVNKNCGSVRGGDEIFLLCDKVQKDDIEVRFVLNDWEAKGIFSQADVHRQVAIVFKTPPYCKAITEPVTVKMQLRRPSDQEVSESMDFRYLPDEKDTYGNKAKKQKTTLLFQKLCQDHVNFPERPRPGLLGSTGEGRYFKKEPNLFSHDAVVREMPTGVSSQAESYYPSPGSISSGLSHHASMTPLPSSSSWSSVAHTTPRSGNTNPLSS…	588	cd07933_RHD-n_c-Rel_pfam00554_RHD_DNA_bind_pfam16179_RHD_dimer	1		1	1
Metazoa	Chordata	Mammalia	Macaca mulatta	XP_002799280.1	MASGAYNPYIEIIEQPRQRGMRFRYKCEGRSAGSIPGEHSTDNNRTYPSIQIMNYYGKGKVRITLVTKNDPYKPHPHDLVGKDCRDGYYEAEFGQERRPLFFQNLGIRCVKKKEVKEAIISRIKAGINPFNVPEKQLNDIEDCDLNVVRLCFQVFLPDEHGNLTTALPPVVSNPIYDNRAPNTAELRICRVNKNCGSVRGGDEIFLLCDKVQKDDIEVRFVLNDWEAKGIFSQADVHRQVAIVFKTPPYCKAITEPVTVKMQLRRPSDQEVSESMDFRYLPDEKDTYGNKAKKQKTTLLFQKLCQDHVNFPERPRPGLLGSIGEGRYFKKEPNLFSHDAVVREMPTGVSSQAESYYPSPGPISSGLSHHASMTPLPSSSWSSVAHPTPRSGNTNPLSSF…	587	cd07933_RHD-n_c-Rel_pfam00554_RHD_DNA_bind_pfam16179_RHD_dimer	1		1	1
Metazoa	Chordata	Mammalia	Mandrillus leucophaeus	XP_011853172.1	MASGAYNPYIEIIEQPRQRGMRFRYKCEGRSAGSIPGEHSTDNNRTYPSIQIMNYYGKGKVRITLVTKNDPYKPHPHDLVGKDCRDGYYEAEFGQERRPLFFQNLGIRCVKKKEVKEAIISRIKAGINPFNVPEKQLNDIEDCDLNVVRLCFQVFLPDEHGNLTTALPPVVSNPIYDNRAPNTAELRICRVNKNCGSVRGGDEIFLLCDKVQKDDIEVRFVLNDWEAKGIFSQADVHRQVAIVFKTPPYCKAITEPVTVKMQLRRPSDQEVSESMDFRYLPDEKDTYGNKAKKQKTTLLFQKLCQDHVNFPERPRPGLLGSIGEGRYFKKEPNLFSHDAVVREMPTGVSSQAESYYPSPGPISSGLSHHASMTPLPSSSWSSVAHPTPRSGNTNPLSSF…	587	cd07933_RHD-n_c-Rel_pfam00554_RHD_DNA_bind_pfam16179_RHD_dimer	1		1	1
Metazoa	Chordata	Mammalia	Macaca thibetana thibetana	XP_050609443.1	MVFHHVDQAGLELPTSSDPPTLASQSAGFTGAYNPYIEIIEQPRQRGMRFRYKCEGRSAGSIPGEHSTDNNRTYPSIQIMNYYGKGKVRITLVTKNDPYKPHPHDLVGKDCRDGYYEAEFGQERRPLFFQNLGIRCVKKKEVKEAIISRIKAGINPFNVPEKQLNDIEDCDLNVVRLCFQVFLPDEHGNLTTALPPVVSNPIYDNRAPNTAELRICRVNKNCGSVRGGDEIFLLCDKVQKDDIEVRFVLNDWEAKGIFSQADVHRQVAIVFKTPPYCKAITEPVTVKMQLRRPSDQEVSESMDFRYLPDEKDTYGNKAKKQKTTLLFQKLCQDHVNFPERPRPGLLGSIGEGRYFKKEPNLFSHDAVVREMPTGVSSQAESYYPSPGPISSGLSHHASM…	614	cd07933_RHD-n_c-Rel_pfam00554_RHD_DNA_bind_pfam16179_RHD_dimer	1		1	1
Metazoa	Chordata	Mammalia	Papio anubis	XP_003908735.1	MASGAYNPYIEIIEQPRQRGMRFRYKCEGRSAGSIPGEHSTDNNRTYPSIQIMNYYGKGKVRITLVTKNDPYKPHPHDLVGKDCRDGYYEAEFGQERRPLFFQNLGIRCVKKKEVKEAIISRIKAGINPFNVPEKQLNDIEDCDLNVVRLCFQVFLPDEHGNLTTALPPVVSNPIYDNRAPNTAELRICRVNKNCGSVRGGDEIFLLCDKVQKDDIEVRFVLNDWEAKGIFSQADVHRQVAIVFKTPPYCKAITEPVTVKMQLRRPSDQEVSESMDFRYLPDEKDTYGNKAKKQKTTLLFQKLCQDHVNFPERPRPGLLGSIGEGRYFKKEPNLFSHDAVVREMPTGVSSQAESYYPSPGPISSGLSHHASMTPLPSSSWSSVAHPNPRSGNTNPLSSF…	587	cd07933_RHD-n_c-Rel_pfam00554_RHD_DNA_bind_pfam16179_RHD_dimer	1		1	1
Metazoa	Chordata	Mammalia	Papio anubis	XP_021780539.1	MCAYNPYIEIIEQPRQRGMRFRYKCEGRSAGSIPGEHSTDNNRTYPSIQIMNYYGKGKVRITLVTKNDPYKPHPHDLVGKDCRDGYYEAEFGQERRPLFFQNLGIRCVKKKEVKEAIISRIKAGINPFNVPEKQLNDIEDCDLNVVRLCFQVFLPDEHGNLTTALPPVVSNPIYDNRAPNTAELRICRVNKNCGSVRGGDEIFLLCDKVQKDDIEVRFVLNDWEAKGIFSQADVHRQVAIVFKTPPYCKAITEPVTVKMQLRRPSDQEVSESMDFRYLPDEKDTYGNKAKKQKTTLLFQKLCQDHVNFPERPRPGLLGSIGEGRYFKKEPNLFSHDAVVREMPTGVSSQAESYYPSPGPISSGLSHHASMTPLPSSSWSSVAHPNPRSGNTNPLSSFST…	585	cd07933_RHD-n_c-Rel_pfam00554_RHD_DNA_bind_pfam16179_RHD_dimer	1		1	1
Metazoa	Chordata	Mammalia	Theropithecus gelada	XP_025209693.1	MASGAYNPYIEIIEQPRQRGMRFRYKCEGRSAGSIPGEHSTDNNRTYPSIQIMNYYGKGKVRITLVTKNDPYKPHPHDLVGKDCRDGYYEAEFGQERRPLFFQNLGIRCVKKKEVKEAIISRIKAGINPFNVPEKQLNDIEDCDLNVVRLCFQVFLPDEHGNLTTALPPVVSNPIYDNRAPNTAELRICRVNKNCGSVRGGDEIFLLCDKVQKDDIEVRFVLNDWEAKGIFSQADVHRQVAIVFKTPPYCKAITEPVTVKMQLRRPSDQEVSESMDFRYLPDEKDTYGNKAKKQKTTLLFQKLCQDHVNFPERPRPGLLGSIGEGRYFKKEPNLFSHDAVVREMPTGVSSQAESYYPSPGPISSGLSHHASMTPLPSSSWSSVAHPNPRSGNTNPLSSF…	587	cd07933_RHD-n_c-Rel_pfam00554_RHD_DNA_bind_pfam16179_RHD_dimer	1		1	1
Metazoa	Chordata	Mammalia	Piliocolobus tephrosceles	XP_023084087.1	MASGAYNPYIEIIEQPRQRGMRFRYKCEGRSAGSIPGEHSTDNNRTYPSIQIMNYYGKGKVRITLVTKNDPYKPHPHDLVGKDCRDGYYEAEFGQERRPLFFQNLGIRCVKKKEVKEAIISRIKAGINPFNVPEKQLNDIEDCDLNVVRLCFQVFLPDEHGNLTTALPPVVSNPIYDNRAPNTAELRICRVNKNCGSVRGGDEIFLLCDKVQKDDIEVRFVLNDWEAKGIFSQADVHRQVAIVFKTPPYCKAITEPVTVKMQLRRPSDQEVSESMDFRYLPDEKDTYGNKAKKQKTTLLFQKLCQDHVNFPERPRPGLLGSIGEGRYFKKEPNLFSHDAVVREMPTGVSSQAESYYPSPGPISSGLSHHASMTPLPSSSWSSVAHTTPRSGNTNPLSSF…	587	cd07933_RHD-n_c-Rel_pfam00554_RHD_DNA_bind_pfam16179_RHD_dimer	1		1	1
Metazoa	Chordata	Mammalia	Rhinopithecus bieti	XP_017704568.1	MASGAYNPYIEIIEQPRQRGMRFRYKCEGRSAGSIPGEHSTDNNRTYPSIQIMNYYGKGKVRITLVTKNDPYKPHPHDLVGKDCRDGYYEAEFGQERRPLFFQNLGIRCVKKKEVKEAIISRIKAGINPFNVPEKQLNDIEDCDLNVVRLCFQVFLPDEHGNLTTALPPVVSNPIYDNRAPNTAELRICRVNKNCGSVRGGDEIFLLCDKVQKDDIEVRFVLNDWEAKGIFSQADVHRQVAIVFKTPPYCKAITEPVTVKMQLRRPSDQEVSESMDFRYLPDEKDTYGNKAKKQKTTLLFQKLCQDHVNFPERPRPGLLGSFGEGRYFKKEPNLFSHDAVVREMPTGVSSQAESYYPSPGPISSGLSHHASMTPLPSSSSWSSVAHTTPRSGNTNPLSS…	588	cd07933_RHD-n_c-Rel_pfam00554_RHD_DNA_bind_pfam16179_RHD_dimer	1		1	1
Metazoa	Chordata	Mammalia	Rhinopithecus roxellana	XP_010375811.1	MASGAYNPYIEIIEQPRQRGMRFRYKCEGRSAGSIPGEHSTDNNRTYPSIQIMNYYGKGKVRITLVTKNDPYKPHPHDLVGKDCRDGYYEAEFGQERRPLFFQNLGIRCVKKKEVKEAIISRIKAGINPFNVPEKQLNDIEDCDLNVVRLCFQVFLPDEHGNLTTALPPVVSNPIYDNRAPNTAELRICRVNKNCGSVRGGDEIFLLCDKVQKDDIEVRFVLNDWEAKGIFSQADVHRQVAIVFKTPPYCKAITEPVTVKMQLRRPSDQEVSESMDFRYLPDEKDTYGNKAKKQKTTLLFQKLCQDHVNFPERPRPGLLGSFGEGRYFKKEPNLFSHDAVVREMPTGVSSQAESYYPSPGPISSGLSHHASMTPLPSSSSWSSVAHTTPRSGNTNPLSS…	588	cd07933_RHD-n_c-Rel_pfam00554_RHD_DNA_bind_pfam16179_RHD_dimer	1		1	1
Metazoa	Chordata	Mammalia	Rhinopithecus roxellana	XP_030776399.1	MCAYNPYIEIIEQPRQRGMRFRYKCEGRSAGSIPGEHSTDNNRTYPSIQIMNYYGKGKVRITLVTKNDPYKPHPHDLVGKDCRDGYYEAEFGQERRPLFFQNLGIRCVKKKEVKEAIISRIKAGINPFNVPEKQLNDIEDCDLNVVRLCFQVFLPDEHGNLTTALPPVVSNPIYDNRAPNTAELRICRVNKNCGSVRGGDEIFLLCDKVQKDDIEVRFVLNDWEAKGIFSQADVHRQVAIVFKTPPYCKAITEPVTVKMQLRRPSDQEVSESMDFRYLPDEKDTYGNKAKKQKTTLLFQKLCQDHVNFPERPRPGLLGSFGEGRYFKKEPNLFSHDAVVREMPTGVSSQAESYYPSPGPISSGLSHHASMTPLPSSSSWSSVAHTTPRSGNTNPLSSFS…	586	cd07933_RHD-n_c-Rel_pfam00554_RHD_DNA_bind_pfam16179_RHD_dimer	1		1	1
Metazoa	Chordata	Mammalia	Rhinopithecus roxellana	XP_010375828.1	MASGAYNPYIEIIEQPRQRGMRFRYKCEGRSAGSIPGEHSTDNNRTYPSIQIMNYYGKGKVRITLVTKNDPYKPHPHDLVGKDCRDGYYEAEFGQERRPLFFQNLGIRCVKKKEVKEAIISRIKAGINPFNVPEKQLNDIEDCDLNVVRLCFQVFLPDEHGNLTTALPPVVSNPIYDNRAPNTAELRICRVNKNCGSVRGGDEIFLLCDKVQKDDIEVRFVLNDWEAKGIFSQADVHRQVAIVFKTPPYCKAITEPVTVKMQLRRPSDQEVSESMDFRYLPDEKDTYGNKAKKQKTTLLFQKLCQDHEPNLFSHDAVVREMPTGVSSQAESYYPSPGPISSGLSHHASMTPLPSSSSWSSVAHTTPRSGNTNPLSSFSTGTLPSNSQGIPPFLRIPIGN…	565	cd07933_RHD-n_c-Rel_pfam00554_RHD_DNA_bind_pfam16179_RHD_dimer	1		1	1
Metazoa	Chordata	Mammalia	Colobus angolensis palliatus	XP_011797211.1	MASGAYNPYIEIIEQPRQRGMRFRYKCEGRSAGSIPGEHSTDNNRTYPSIQIMNYYGKGKVRITLVTKNDPYKPHPHDLVGKDCRDGYYEAEFGQERRPLFFQNLGIRCVKKKEVKEAIISRIKAGINPFNVPEKQLNDIEDCDLNVVRLCFQVFLPDEHGNLTTALPPVVSNPIYDNRAPNTAELRICRVNKNCGSVRGGDEIFLLCDKVQKDDIEVRFVLNDWEAKGIFSQADVHRQVAIVFKTPPYCKAITEPVTVKMQLRRPSDQEVSESMDFRYLPDEKDTYGNKAKKQKTTLLFQKLCQDHVNFPERPRPGLLGSVGEGRYFKKEPNLFSHDAVVREMPTGVSSQAESYYPSPGPISSGLSHHASMTPLPPSSSWSSVAHTTPCSGNTNPLSS…	588	cd07933_RHD-n_c-Rel_pfam00554_RHD_DNA_bind_pfam16179_RHD_dimer	1		1	1
Metazoa	Chordata	Mammalia	Callithrix jacchus	XP_002757773.3	MASGAYNPYIEIIEQPRQRGMRFRYKCEGRSAGSIPGEHSTDNNRTYPSIQIMNYYGKGKVRITLVTKNDPYKPHPHDLVGKDCRDGYYEAEFGQERRPLFFQNLGIRCVKKKEVKEAVISRIKAGINPFNVPEKQLIDIEDCDLNVVRLCFQVFLPDEHGNLTTALPPVVSNPIYDNRAPNTAELRICRVNKNCGSVRGGDEIFLLCDKVQKDDIEVRFVLNDWEAKGIFSQADVHRQVAIVFKTPPYCKAITEPVTVKMQLRRPSDQEVSESMDFRYLPDEKDTYGNKSKKQKTTLLFQKLWQDHVNFPERPRPGPLGSIGEGRYIKKEPNLFSHGAVATEMSRPTGISNQGESYYLSLGHISSGLSRHASMPPPPSSSWSSVAHPTSRLVNTNPLS…	589	cd07933_RHD-n_c-Rel_pfam00554_RHD_DNA_bind_pfam16179_RHD_dimer	1		1	1
Metazoa	Chordata	Mammalia	Callithrix jacchus	XP_035128396.2	MCAYNPYIEIIEQPRQRGMRFRYKCEGRSAGSIPGEHSTDNNRTYPSIQIMNYYGKGKVRITLVTKNDPYKPHPHDLVGKDCRDGYYEAEFGQERRPLFFQNLGIRCVKKKEVKEAVISRIKAGINPFNVPEKQLIDIEDCDLNVVRLCFQVFLPDEHGNLTTALPPVVSNPIYDNRAPNTAELRICRVNKNCGSVRGGDEIFLLCDKVQKDDIEVRFVLNDWEAKGIFSQADVHRQVAIVFKTPPYCKAITEPVTVKMQLRRPSDQEVSESMDFRYLPDEKDTYGNKSKKQKTTLLFQKLWQDHVNFPERPRPGPLGSIGEGRYIKKEPNLFSHGAVATEMSRPTGISNQGESYYLSLGHISSGLSRHASMPPPPSSSWSSVAHPTSRLVNTNPLSSF…	587	cd07933_RHD-n_c-Rel_pfam00554_RHD_DNA_bind_pfam16179_RHD_dimer	1		1	1
Metazoa	Chordata	Mammalia	Aotus nancymaae	XP_012332682.1	MASGAYNPYIEIIEQPRQRGMRFRYKCEGRSAGSIPGEHSTDNNRTYPSIQIMNYYGKGKVRITLVTKNDPYKPHPHDLVGKDCRDGYYEAEFGQERRPLFFQNLGIRCVKKKEVKEAIISRIKAGINPFNVPEKQLIDIEDCDLNVVRLCFQVFLPDEHGNLTTALPPVVSNPIYDNRAPNTAELRICRVNKNCGSVRGGDEIFLLCDKVQKDDIEVRFVLNDWEAKGIFSQADVHRQVAIVFKTPPYCKVITEPVTVKMQLRRPSDQEVSESMDFRYLPDEKDTYGNKSKKQKTTLLFQKLWQDHVNFPERSRSGPLGSIGEGRYIKKEPNLFSHGAVATEMPRPTGVSNQAESYYPSLGHISSGLSRHASMPPLPSSSWSSVAHPTSRLVNTNPLS…	589	cd07933_RHD-n_c-Rel_pfam00554_RHD_DNA_bind_pfam16179_RHD_dimer	1		1	1
Metazoa	Chordata	Mammalia	Aotus nancymaae	XP_012332683.1	MCAYNPYIEIIEQPRQRGMRFRYKCEGRSAGSIPGEHSTDNNRTYPSIQIMNYYGKGKVRITLVTKNDPYKPHPHDLVGKDCRDGYYEAEFGQERRPLFFQNLGIRCVKKKEVKEAIISRIKAGINPFNVPEKQLIDIEDCDLNVVRLCFQVFLPDEHGNLTTALPPVVSNPIYDNRAPNTAELRICRVNKNCGSVRGGDEIFLLCDKVQKDDIEVRFVLNDWEAKGIFSQADVHRQVAIVFKTPPYCKVITEPVTVKMQLRRPSDQEVSESMDFRYLPDEKDTYGNKSKKQKTTLLFQKLWQDHVNFPERSRSGPLGSIGEGRYIKKEPNLFSHGAVATEMPRPTGVSNQAESYYPSLGHISSGLSRHASMPPLPSSSWSSVAHPTSRLVNTNPLSSF…	587	cd07933_RHD-n_c-Rel_pfam00554_RHD_DNA_bind_pfam16179_RHD_dimer	1		1	1
Metazoa	Chordata	Mammalia	Saimiri boliviensis boliviensis	XP_010331875.2	MASGAYNPYIEIIEQPRQRGMRFRYKCEGRSAGSIPGEHSTDNNRTYPSIQIMNYYGKGKVRITLVTKNDPYKPHPHDLVGKDCRDGYYEAEFGQERRPLFFQNLGIRCVKKKEVKEAIISRIKAGINPFNVPEKQLIDIEDCDLNVVRLCFQVFLPDEHGNLTTALPPVVSNPIYDNRAPNTAELRICRVNKNCGSVRGGDEIFLLCDKVQKDDIEVRFVLNDWEAKGIFSQADVHRQVAIVFKTPPYCKTITEPVTVKMQLRRPSDQEVSESMDFRYLPDEKDTYGNKSKKQKTSLLFQKLWQDHGNFPERPRPGPLGSIGEGRYIKKEPNLFSHGAVATEIPRPTGVSNQAESYYPSLGHISSGVSRHASMPPPPSSSWSSVAHPTSRLVNTNPLS…	589	cd07933_RHD-n_c-Rel_pfam00554_RHD_DNA_bind_pfam16179_RHD_dimer	1		1	1
Metazoa	Chordata	Mammalia	Rhinopithecus bieti	XP_017704569.1	MASGAYNPYIEIIEQPRQRGMRFRYKCEGRSAGSIPGEHSTDNNRTYPSIQIMNYYGKGKVRITLVTKNDPYKPHPHDLVGKDCRDGYYEAEFGQERRPLFFQNLGIRCVKKKEVKEAIISRIKAGINPFNVPEKQLNDIEDCDLNVVRLCFQVFLPDEHGNLTTALPPVVSNPIYDNRAPNTAELRICRVNKNCGSVRGGDEIFLLCDKVQKDDIEVRFVLNDWEAKGIFSQADVHRQVAIVFKTPPYCKAITEPVTVKMQLRRPSDQEVSESMDFRYLPDEKDTYGNKAKKQKTTLLFQKLCQDHEPNLFSHDAVVREMPTGVSSQAESYYPSPGPISSGLSHHASMTPLPSSSSWSSVAHTTPRSGNTNPLSSFSTGTLPSNSQGIPPFLRIPIGN…	565	cd07933_RHD-n_c-Rel_pfam00554_RHD_DNA_bind_pfam16179_RHD_dimer	1		1	1
Metazoa	Chordata	Mammalia	Cebus imitator	XP_017400475.1	MASGAYNPYIEIIEQPRQRGMRFRYKCEGRSAGSIPGEHSTDNNRTYPSIQIMNYYGKGKVRITLVTKNDPYKPHPHDLVGKDCRDGYYEAEFGQERRPLFFQNLGIRCVKKKEVKEAIISRIKAGINPFNVPEKQLIDIEDCDLNVVRLCFQVFLPDEHGNLTTALPPVVSNPIYDNRAPNTAELRICRVNKNCGSVRGGDEIFLLCDKVQKDDIEVRFVLNDWEAKGIFSQADVHRQVAIVFKTPPYCKTIIEPVTVKMQLRRPSDQEVSESMDFRYLPDEKDTYGNKSKKQKTTLLFQKLWQDHGNFPERPRPGPLGSIGEGRYIKKEPNLFSHGAVVTEMPRPTGVSNQAESYYPSLGHISSGLSRHASMPPPPSSSWSSVAHPTSRLVNTNPLS…	589	cd07933_RHD-n_c-Rel_pfam00554_RHD_DNA_bind_pfam16179_RHD_dimer	1		1	1
Metazoa	Chordata	Mammalia	Sapajus apella	XP_032147940.1	MASGAYNPYIEIIEQPRQRGMRFRYKCEGRSAGSIPGEHSTDNNRTYPSIQIMNYYGKGKVRITLVTKNDPYKPHPHDLVGKDCRDGYYEAEFGQERRPLFFQNLGIRCVKKKEVKEAIISRIKAGINPFNVPEKQLIDIEDCDLNVVRLCFQVFLPDEHGNLTTALPPVVSNPIYDNRAPNTAELRICRVNKNCGSVRGGDEIFLLCDKVQKDDIEVRFVLNDWEAKGIFSQADVHRQVAIVFKTPPYCKTIIEPVTVKMQLRRPSDQEVSESMDFRYLPDEKDTYGNKSKKQKTTLLFQKLWQDHGNFPERPRPGPLGSIGEGRYIKKEPNLFSHGAVATEMPRPTGVSNQAESYYPSLGHISSGLSRHASMPPPPSSSWSSVAHPTSRLVNTNPLS…	589	cd07933_RHD-n_c-Rel_pfam00554_RHD_DNA_bind_pfam16179_RHD_dimer	1		1	1
Metazoa	Chordata	Mammalia	Macaca nemestrina	XP_011711624.1	MASGAYNPYIEIIEQPRQRGMRFRYKCEGRSAGSIPGEHSTDNNRTYPSIQIMNYYGKGKVRITLVTKNDPYKPHPHDLVGKDCRDGYYEAEFGQERRPLFFQNLGIRCVKKKEVKEAIISRIKAGINPFNVPEKQLNDIEDCDLNVVRLCFQVFLPDEHGNLTTALPPVVSNPIYDNRAPNTAELRICRVNKNCGSVRGGDEIFLLCDKVQKDDIEVRFVLNDWEAKGIFSQADVHRQVAIVFKTPPYCKAITEPVTVKMQLRRPSDQEVSESMDFRYLPDEKDTYGNKAKKQKTTLLFQKLCQDHEPNLFSHDAVVREMPTGVSSQAESYYPSPGPISSGLSHHASMTPLPSSSWSSVAHPTPRSGNTNPLSSFSTGTLPSNSQGIPPFLRIPIGND…	564	cd07933_RHD-n_c-Rel_pfam00554_RHD_DNA_bind_pfam16179_RHD_dimer	1		1	1
Metazoa	Chordata	Mammalia	Macaca mulatta	XP_014967933.1	MASGAYNPYIEIIEQPRQRGMRFRYKCEGRSAGSIPGEHSTDNNRTYPSIQIMNYYGKGKVRITLVTKNDPYKPHPHDLVGKDCRDGYYEAEFGQERRPLFFQNLGIRCVKKKEVKEAIISRIKAGINPFNVPEKQLNDIEDCDLNVVRLCFQVFLPDEHGNLTTALPPVVSNPIYDNRAPNTAELRICRVNKNCGSVRGGDEIFLLCDKVQKDDIEVRFVLNDWEAKGIFSQADVHRQVAIVFKTPPYCKAITEPVTVKMQLRRPSDQEVSESMDFRYLPDEKDTYGNKAKKQKTTLLFQKLCQDHEPNLFSHDAVVREMPTGVSSQAESYYPSPGPISSGLSHHASMTPLPSSSWSSVAHPTPRSGNTNPLSSFSTGTLPSNSQGIPPFLRIPIGND…	564	cd07933_RHD-n_c-Rel_pfam00554_RHD_DNA_bind_pfam16179_RHD_dimer	1		1	1
Metazoa	Chordata	Mammalia	Sapajus apella	XP_032147938.1	MASGAYNPYIEIIEQPRQRGMRFRYKCEGRSAGSIPGEHSTDNNRTYPSIQLIRKTHSLLTEIMNYYGKGKVRITLVTKNDPYKPHPHDLVGKDCRDGYYEAEFGQERRPLFFQNLGIRCVKKKEVKEAIISRIKAGINPFNVPEKQLIDIEDCDLNVVRLCFQVFLPDEHGNLTTALPPVVSNPIYDNRAPNTAELRICRVNKNCGSVRGGDEIFLLCDKVQKDDIEVRFVLNDWEAKGIFSQADVHRQVAIVFKTPPYCKTIIEPVTVKMQLRRPSDQEVSESMDFRYLPDEKDTYGNKSKKQKTTLLFQKLWQDHGNFPERPRPGPLGSIGEGRYIKKEPNLFSHGAVATEMPRPTGVSNQAESYYPSLGHISSGLSRHASMPPPPSSSWSSVAHP…	600	cd07933_RHD-n_c-Rel_pfam00554_RHD_DNA_bind_pfam16179_RHD_dimer	1		1	1
Metazoa	Chordata	Mammalia	Papio anubis	XP_021780540.1	MASGAYNPYIEIIEQPRQRGMRFRYKCEGRSAGSIPGEHSTDNNRTYPSIQIMNYYGKGKVRITLVTKNDPYKPHPHDLVGKDCRDGYYEAEFGQERRPLFFQNLGIRCVKKKEVKEAIISRIKAGINPFNVPEKQLNDIEDCDLNVVRLCFQVFLPDEHGNLTTALPPVVSNPIYDNRAPNTAELRICRVNKNCGSVRGGDEIFLLCDKVQKDDIEVRFVLNDWEAKGIFSQADVHRQVAIVFKTPPYCKAITEPVTVKMQLRRPSDQEVSESMDFRYLPDEKDTYGNKAKKQKTTLLFQKLCQDHEPNLFSHDAVVREMPTGVSSQAESYYPSPGPISSGLSHHASMTPLPSSSWSSVAHPNPRSGNTNPLSSFSTGTLPSNSQGIPPFLRIPIGND…	564	cd07933_RHD-n_c-Rel_pfam00554_RHD_DNA_bind_pfam16179_RHD_dimer	1		1	1
Metazoa	Chordata	Mammalia	Macaca thibetana thibetana	XP_050609444.1	MVFHHVDQAGLELPTSSDPPTLASQSAGFTGAYNPYIEIIEQPRQRGMRFRYKCEGRSAGSIPGEHSTDNNRTYPSIQIMNYYGKGKVRITLVTKNDPYKPHPHDLVGKDCRDGYYEAEFGQERRPLFFQNLGIRCVKKKEVKEAIISRIKAGINPFNVPEKQLNDIEDCDLNVVRLCFQVFLPDEHGNLTTALPPVVSNPIYDNRAPNTAELRICRVNKNCGSVRGGDEIFLLCDKVQKDDIEVRFVLNDWEAKGIFSQADVHRQVAIVFKTPPYCKAITEPVTVKMQLRRPSDQEVSESMDFRYLPDEKDTYGNKAKKQKTTLLFQKLCQDHEPNLFSHDAVVREMPTGVSSQAESYYPSPGPISSGLSHHASMTPLPSSSWSSVAHPTPRSGNTNP…	591	cd07933_RHD-n_c-Rel_pfam00554_RHD_DNA_bind_pfam16179_RHD_dimer	1		1	1
Metazoa	Chordata	Mammalia	Pan troglodytes	XP_054534389.1	MLCFQNLGIRCVKKKEVKEAIITRIKAGINPFNVPEKQLNDIEDCDLNVVRLCFQVFLPDEHGNLTTALPPVVSNPIYDNRAPNTAELRICRVNKNCGSVRGGDEIFLLCDKVQKDDIEVRFVLNDWEAKGIFSQADVHRQVAIVFKTPPYCKAITEPVTVKMQLRRPSDQEVSESMDFRYLPDEKDTYGNKAKKQKTTLLFQKLCQDHVETGFRHVDQDGLELLTSGDPPTLASQSAGITVNFPERPRPGLLGSIGEGRYFKKEPNLFSHDAVVREMPTGVSSQAESYYPSPGPISSGLSHHASMAPLPSSSWSSVAHPTPRSGNTNPLSSFSTGTLPSNSQGIPSFLRIPVGNDLNASNACIYNNADDIVGMEASSMPSADLYGISDPNMLSNCSVN…	521	pfam00554_RHD_DNA_bind_cd07933_RHD-n_c-Rel_pfam16179_RHD_dimer	1		1	1
Metazoa	Chordata	Mammalia	Piliocolobus tephrosceles	XP_023084088.1	MASGAYNPYIEIIEQPRQRGMRFRYKCEGRSAGSIPGEHSTDNNRTYPSIQIMNYYGKGKVRITLVTKNDPYKPHPHDLVGKDCRDGYYEAEFGQERRPLFFQNLGIRCVKKKEVKEAIISRIKAGINPFNVPEKQLNDIEDCDLNVVRLCFQVFLPDEHGNLTTALPPVVSNPIYDNRAPNTAELRICRVNKNCGSVRGGDEIFLLCDKVQKDDIEVRFVLNDWEAKGIFSQADVHRQVAIVFKTPPYCKAITEPVTVKMQLRRPSDQEVSESMDFRYLPDEKDTYGNKAKKQKTTLLFQKLCQDHEPNLFSHDAVVREMPTGVSSQAESYYPSPGPISSGLSHHASMTPLPSSSWSSVAHTTPRSGNTNPLSSFSTGTLPSNSQGIPPFLRIPIGND…	564	cd07933_RHD-n_c-Rel_pfam00554_RHD_DNA_bind_pfam16179_RHD_dimer	1		1	1
Metazoa	Chordata	Mammalia	Sapajus apella	XP_032147939.1	MCAYNPYIEIIEQPRQRGMRFRYKCEGRSAGSIPGEHSTDNNRTYPSIQLIRKTHSLLTEIMNYYGKGKVRITLVTKNDPYKPHPHDLVGKDCRDGYYEAEFGQERRPLFFQNLGIRCVKKKEVKEAIISRIKAGINPFNVPEKQLIDIEDCDLNVVRLCFQVFLPDEHGNLTTALPPVVSNPIYDNRAPNTAELRICRVNKNCGSVRGGDEIFLLCDKVQKDDIEVRFVLNDWEAKGIFSQADVHRQVAIVFKTPPYCKTIIEPVTVKMQLRRPSDQEVSESMDFRYLPDEKDTYGNKSKKQKTTLLFQKLWQDHGNFPERPRPGPLGSIGEGRYIKKEPNLFSHGAVATEMPRPTGVSNQAESYYPSLGHISSGLSRHASMPPPPSSSWSSVAHPTS…	598	cd07933_RHD-n_c-Rel_pfam00554_RHD_DNA_bind_pfam16179_RHD_dimer	1		1	1
Metazoa	Chordata	Mammalia	Galeopterus variegatus	XP_008568357.1	MASGGYSPYIEIIEQPRQRGMRFRYKCEGRSAGSIPGEHSTDNNRTYPSIQIMNYYGKGKVRITLVTKNDPYKPHPHDLVGKDCRDGYYEAEFGQERRPLFFQNLGIRCVKKKEVKEAIISRIRAGINPFSVPEPQLLDIEDCDLNVVRLCFQVFLPDEHGNLTTALPPVVSNPIYDNRAPNTAELRICRVNKNCGSVRGGDEIFLLCDKVQKDDIEVRFVLNDWEAKGIFSQADVHRQVAIVFKTPPYCKAITEPVTVKMQLRRPSDQEVSESMDFRYLPDEKDTYGNKSKKQKTSLLFQKLWQDCVNFPERPRHGLGSTGEGRFIKKESNVFSHGTALTEMPRPSGVPSQASYYSSPVSISSGLSHHASAIPSVVPQPSSSWSSMAHPTSRSGNTNP…	591	cd07933_RHD-n_c-Rel_pfam00554_RHD_DNA_bind_pfam16179_RHD_dimer	1		1	1
Metazoa	Chordata	Mammalia	Trachypithecus francoisi	XP_033095024.1	MASGAYNPYIEIIEQPRQRGMRFRYKCEGRSAGSIPGEHSTDNNRTYPSIQIMNYYGKGKVRITLVTKNDPYKPHPHDLVGKDCRDGYYEAEFGQERRPLFFQNLGIRCVKKKEVKEAIISRIKAGINPFNVPEKQLNDIEDCDLNVVRLCFQVFLPDEHGNLTTALPPVVSNPIYDNRAPNTAELRICRVNKNCGSVRGGDEIFLLCDKVQKDDIEVRFVLNDWEAKGIFSQADVHRQVAIVFKTPPYCKAITEPVTVKMQLRRPSDQEVSESMDFRYLPDEKDTYGNKAKKQKTTLLFQKLCQDHEPNLFSHDAVVREMPTGVSSQAESYYPSPGSISSGLSHHASMTPLPSSSSWSSVAHTTPRSGNTNPLSSFSTGTLPSNSQGIPPFLRIPIGN…	565	cd07933_RHD-n_c-Rel_pfam00554_RHD_DNA_bind_pfam16179_RHD_dimer	1		1	1
Metazoa	Chordata	Mammalia	Microcebus murinus	XP_012620284.1	MASGGYNPYIEITEQPRQRGMRFRYKCEGRSAGSIPGEHSTDNSRTYPSIQIMNYYGKGKVRITLVTKNDPYKPHPHDLVGKDCRDGYYEAEFVQERRPLFFQNLGIRCVKKKEVKEAIISRIKAGINPFNVPEKQLIDIEDCDLNVVRLCFQVFLPDEHGNLATVLPPVVSNPIYDNRAPNTAELKICRVNKNCGSVRGGDEIFLLCDKVQKDDIEVRFVLNDWEAKGIFSQADVHRQVAIVFKTPPYCKAIMEPVTVKMQLRRPSDQEVSESMDFRYLPDEKDTYGNKSKKQKTTLLFQKLWQDCVNLPERPRPGPLGLIGEGRYIKKESNLFSHDAVLTEMPRSSGVSSQTESYYSSPVSISSGLSHHSSALPSMVPQPSSSWSSVAHSTSRSVNT…	592	cd07933_RHD-n_c-Rel_pfam00554_RHD_DNA_bind_pfam16179_RHD_dimer	1		1	1
Metazoa	Chordata	Mammalia	Oryctolagus cuniculus	XP_002709741.2	MSGAMASGGYNPYIEIIEQPRQRGMRFRYKCEGRSAGSIPGEHSTDNNRTYPSIQIINYYGKGKVRITLVTKNDPYKPHPHDLVGKDCRDGYYEAEFGQERRPLFFQNLGIRCVKKKEVKEAIISRISAGINPFNVPEQQLLDIEDCDLNVVRLCFQVFLPDEHGNLTTALPPVVSNPIYDNRAPNTAELRICRVNKNCGSVRGGDEIFLLCDKVQKDDIEVRFVLNDWEAKGIFSQADVHRQVAIVFKTPPYCKAITEPVTVKMQLRRPSDQEVSESMDFRYLPDEKDTYGNKSKKQKTTLLFHKLWQDCVNFPERSRPGFRGPGEGRFIKKESNFFPHGAVRTETGVSSQAESYYSSPVSISSGFSHHASAISSMVPQSSSSWSSMAHSTSRSVNSN…	592	cd07933_RHD-n_c-Rel_pfam00554_RHD_DNA_bind_pfam16179_RHD_dimer	1		1	1
Metazoa	Chordata	Mammalia	Delphinapterus leucas	XP_022452943.1	MASGGNKPRIEIIEQPRQRGMRFRYKCEGRSAGSIPGEHSTDNNRTYPSIQIMNYYGKGKVRITLVTKNIPHKPHPHDLVGKDCRDGYYEAEFGQERRPLFFQNLGIRCVKKKEVKEAIISRIRAGINPFNVSEQELLDIEDCDLNVVRLCFQVFLPDERGNLTTALHPVVSNPIYDNRAPNTAELRICRVNKNCGSVRGGDEIFLLCDKVQKDDIEVRFVLNDWEAKGIFSQADVHRQVAIVFKTPPYCKAITEPVTVKMQLRRPSDQEVSESMDFRYLPDEKDTYGNKAKKQKTTLLFQKLWQDCGVNFPERPRPSPLGSTGEGRFIKKEPILFSHGAVLTETSGPVSSQAESYYSSSAPISSALPHHASAIPPMVPQPSSSWSSVAHATSRSVNTN…	594	cd07933_RHD-n_c-Rel_pfam00554_RHD_DNA_bind_pfam16179_RHD_dimer	1		1	1
Metazoa	Chordata	Mammalia	Lemur catta	XP_045405625.1	MASGGYNPYIEITEQPRQRGMRFRYKCEGRSAGSIPGEHSTDNSRTYPSIQIMNYYGKGKVRITLVTKNDPYKPHPHDLVGKDCRDGYYEAEFVQERRPLFFQNLGIRCVKKKEVKEAIISRIKAGINPFNVPEKQLIDIEDCDLNVVRLCFQVFLPDEHGNLATVLPPVVSNPIYDNRAPNTAELKICRVNKNCGSVRGGDEIFLLCDKVQKDDIEVRFVLNDWEAKGIFSQADVHRQVAIVFKTPPYCKAIMEPVTVKMQLRRPSDQEVSESMDFRYLPDEKDTYGNKSKKQKTTLLFQKLWQDCVNFPERPRPGPLGLIGEGRYIKKESNLFSHGAVLTEMPRSSGVSSQTESYYSSAVSISSGLSHHSSALPSMVPQPSSSWSSVAHSTSRSVNT…	592	cd07933_RHD-n_c-Rel_pfam00554_RHD_DNA_bind_pfam16179_RHD_dimer	1		1	1
Metazoa	Chordata	Mammalia	Orcinus orca	XP_004280707.1	MASGGNEPRIEIIEQPRQRGMRFRYKCEGRSAGSIPGEHSTDNNRTYPSIQIMNYYGKGKVRITLVTKNIPHKPHPHDLVGKDCRDGYYEAEFGQERRPLFFQNLGIRCVKKKEVKEAIISRIRAGINPFNVSEQELLDIEDCDLNVVRLCFQVFLPDERGNLTTALRPIVSNPIYDNRAPNTAELRICRVNKNCGSVRGGDEIFLLCDKVQKDDIEVRFVLNDWEAKGIFSQADVHRQVAIVFKTPPYCKAITEPVTVKMQLRRPSDQEVSESMDFRYLPDEKDTYGNKAKKQKTTLLFQKLWQDCGVNFPERPRPSPLGSTGEGRFIKKEPVLFSHGAVLTETSGPVSSQAESYYSSSAPISSALPHHASAIPTMVPQPSSSWSSVAHATSRSVNTN…	594	cd07933_RHD-n_c-Rel_pfam00554_RHD_DNA_bind_pfam16179_RHD_dimer	1		1	1
Metazoa	Chordata	Mammalia	Globicephala melas	XP_030733169.1	MASGSNEPRIEIIEQPRQRGMRFRYKCEGRSAGSIPGEHSTDNNRTYPSIQIMNYYGKGKVRITLVTKNIPHKPHPHDLVGKDCRDGYYEAEFGQERRPLFFQNLGIRCVKKKEVKEAIISRIRAGINPFNVSEQELLDIEDCDLNVVRLCFQVFLPDERGNLTTALRPIVSNPIYDNRAPNTAELRICRVNKNCGSVRGGDEIFLLCDKVQKDDIEVRFVLNDWEAKGIFSQADVHRQVAIVFKTPPYCKAITEPVTVKMQLRRPSDQEVSESMDFRYLPDEKDTYGNKAKKQKTTLLFQKLWQDCGVNFPERPRPSPLGSTGEGRFIKKEPVLFSHGAVLTETSGPVSSQAESYYSSSAPISSALPHHASAIPPMVPQPSSSWSSVAHATSRSVNTN…	594	cd07933_RHD-n_c-Rel_pfam00554_RHD_DNA_bind_pfam16179_RHD_dimer	1		1	1
Metazoa	Chordata	Mammalia	Sousa chinensis	TEA23022.1	MASGGNEPRIEIIEQPRQRGMRFRYKCEGRSAGSIPGEHSTDNNRTYPSIQIMNYYGKGKVRITLVTKNIPHKPHPHDLVGKDCRDGYYEAEFGQERRPLFFQNLGIRCVKKKEVKEAIISRIRAGINPFNVSEQELLDIEDCDLNVVRLCFQVFLPDERGNLTTALRPIVSNPIYDNRAPNTAELRICRVNKNCGSVRGGDEIFLLCDKVQKDDIEVRFVLNDWEAKGIFSQADVHRQVAIVFKTPPYCKAITEPVTVKMQLRRPSDQEVSESMDFRYLPDEKDTYGNKAKKQKTTLLFQKLWQDCGVNFPERPRPSPLGSTGEGRFIKKEPVLFSHGAVLTETSGPVSSQAESYYSSSAPISSALPHHASAIPTMVPQPSSSWSSVAHATSRSVNTN…	591	cd07933_RHD-n_c-Rel_pfam00554_RHD_DNA_bind_pfam16179_RHD_dimer	1		1	1
Metazoa	Chordata	Mammalia	Chlorocebus sabaeus	XP_037862912.1	MASVGKDCRDGYYEAEFGQERRPLFFQNLGIRCVKKKEVKEAIISRIKAGINPFNVPEKQLNDIEDCDLNVVRLCFQVFLPDEHGNLTTALPPVVSNPIYDNRAPNTAELRICRVNKNCGSVRGGDEIFLLCDKVQKDDIEVRFVLNDWEAKGIFSQADVHRQVAIVFKTPPYCKAITEPVTVKMQLRRPSDQEVSESMDFRYLPDEKDTYGNKAKKQKTTLLFQKLCQDHVNFPERPRPGLLGSIGEGRYFKKEPNLFSHDAVVREMPTGVSSQAESYYPSPGPISSGLSHHASMTPLPSSSWSSVAHPTPRSGNTNPLSSFSTGTLPSNSQGIPPFLRIPIGNDLNASNACIYNNADDIVGMEASSMPPADLYGISDHNMLSNCSVNMMTTSNDSME…	511	pfam00554_RHD_DNA_bind_cd07933_RHD-n_c-Rel_pfam16179_RHD_dimer	1		1	1
Metazoa	Chordata	Mammalia	Propithecus coquereli	XP_012494629.1	MSGAMASGGYNPYIEITEQPRQRGMRFRYKCEGRSAGSIPGEHSTDNSRTYPSIQIMNYYGKGKVRITLVTKNDPYKPHPHDLVGKDCRDGYYEAEFVQERRPLFFQNLGIRCVKKKEVKEAIISRIKAGINPFNVPEKQLIDIEDCDLNVVRLCFQVFLPDEHGNLATVLPPVVSNPIYDNRAPNTAELKICRVNKNCGSVRGGDEIFLLCDKVQKDDIEVRFVLNDWEAKGIFSQADVHRQVAIVFKTPPYCKAIMEPVTVKMQLRRPSDQEVSESMDFRYLPDEKDTYGNKSKKQKTTLLFQKLWQDCVNFPERPRPGPVGLIGEARYIKKESNLFSHGPILTEMPRPSGVSSQTESYYSSPVSISSGLSHHSSALPSMVPPPSASWSSVAHSTSR…	596	cd07933_RHD-n_c-Rel_pfam00554_RHD_DNA_bind_pfam16179_RHD_dimer	1		1	1
Metazoa	Chordata	Mammalia	Camelus bactrianus	XP_010950191.1	MASGGYNPYIEIIEQPRQRGMRFRYKCEGRSAGSIPGEHSTDNNRTYPSIQIMNYYGKGKVRITLVTKNDPYKPHPHDLVGKDCRDGYYEAEFGQERRPLFFQNLGIRCVKKKEVKEAIISRIRAGINPFNVPEQQLLDIEDCDLNVVRLCFQVFLPDEHGNLTTALPPLVSNPIYDNRAPNTAELRICRVNKNCGSVRGGDEIFLLCDKVQKDDIEVRFVLNDWEAKGIFSQADVHRQVAIVFKTPPYCKAITEPVTVKMQLRRPSDQEVSESMDFRYLPDEKDTYGNKAKKQKTSLLFQKLWQDCGVTFPERPRPSPLGSTGEGRFIKKESNLFSHGAVLTETSRPVSSQAESYYSSSVSISSALSHHASPIPPVVPQPSSSWSSVAHSTSRSVNTN…	591	cd07933_RHD-n_c-Rel_pfam00554_RHD_DNA_bind_pfam16179_RHD_dimer	1		1	1
Metazoa	Chordata	Mammalia	Neophocaena asiaeorientalis asiaeorientalis	XP_024608785.1	MASGGNKPRIEIIEQPRQRGMRFRYKCEGRSAGSIPGEHSTDNNRTYPSIQIMNYYGKGKVRITLVTKNIPHKPHPHDLVGKDCRDGYYEAEFGQERRPLFFQNLGIRCVKKKEVKEAIISRIRAGINPFNVSEQELLDIEDCDLNVVRLCFQVFLPDERGNLTTALRPVVSNPIYDNRAPNTAELRICRVNKNCGSVRGGDEIFLLCDKVQKDDIEVRFVLNDWEAKGIFSQADVHRQVAIVFKTPPYCKAITEPVTVKMQLRRPSDQEVSESMDFRYLPDEKDTYGNKAKKQKTTLLFQKLWQDCGVNFPERPRPSPLGSTGEGRFIKKEPILFSHGAVLTETSGPVSSQAESYYSSPAPISSALPHHASAIPPTVPQPSSSWSSVAHATSRSVNTN…	594	cd07933_RHD-n_c-Rel_pfam00554_RHD_DNA_bind_pfam16179_RHD_dimer	1		1	1
Metazoa	Chordata	Mammalia	Vicugna pacos	XP_006201637.1	MASGGYNPYIEIIEQPRQRGMRFRYKCEGRSAGSIPGEHSTDNNRTYPSIQIMNYYGKGKVRITLVTKNDPYKPHPHDLVGKDCRDGYYEAEFGQERRPLFFQNLGIRCVKKKEVKEAIISRIRAGINPFSVPEQQLLDIEDCDLNVVRLCFQVFLPDEHGNLTTALPPLVSNPIYDNRAPNTAELRICRVNKNCGSVRGGDEIFLLCDKVQKDDIEVRFVLNDWEAKGIFSQADVHRQVAIVFKTPPYCKAITEPVTVKMQLRRPSDQEVSESMDFRYLPDEKDTYGNKAKKQKTSLLFQKLWQDCGVTFPERPRPSPLGSTGEGRFIKKESNLFSHGAVLTETSRPVSSQAESYYSSSVSISSALSHHASPIPPVVPQPSSSWSSVAHSTSRSVNTN…	591	cd07933_RHD-n_c-Rel_pfam00554_RHD_DNA_bind_pfam16179_RHD_dimer	1		1	1
Metazoa	Chordata	Mammalia	Panthera pardus	XP_019285354.1	MASGGYNPCIEITEQPRQRGMRFRYKCEGRSAGSIPGEHSTDNNRTYPSIQIMNYYGKGKVRITLVTKNDPYKPHPHDLVGKDCRDGYYEAEFGQERRPLFFQNLGIRCVKKKEVKEAIISRIRAGINPFNVPEQQLLDIEDCDLNVVRLCFQVFLPDEHGNLTTALPPVVSNPIYDNRAPNTAELRICRVNKNCGSVRGGDEIFLLCDKVQKDDIEVRFVLNDWEAKGIFSQADVHRQVAIVFKTPPYCRAITEPVTVKMQLRRPSDQEVSESMDFRYLPDEKDTYGNKAKKQKTTLLFQKLWQDCVNFPERPRPGLGSTGEGRFIKKESNFSHGAVLTDMSRTSGISSQADSYYSSSVSISSALSHHTPAIPAMVSQPSSWSSGAHPTSRSVNTNPL…	583	cd07933_RHD-n_c-Rel_pfam00554_RHD_DNA_bind_pfam16179_RHD_dimer	1		1	1
Metazoa	Chordata	Mammalia	Phocoena sinus	XP_032509224.1	MASGGNKPRIEIIEQPRQRGMRFRYKCEGRSAGSIPGEHSTDNNRTYPSIQIMNYYGKGKVRITLVTKNIPHKPHPHDLVGKDCRDGYYEAEFGQERRPLFFQNLGIRCVKKKEVKEAIISRIRAGINPFNVSEQELLDIEDCDLNVVRLCFQVFLPDERGNLTTALRPVVSNPIYDNRAPNTAELRICRVNKNCGSVRGGDEIFLLCDKVQKDDIEVRFVLNDWEAKGIFSQADVHRQVAIVFKTPPYCKAITEPVTVKMQLRRPSDQEVSESMDFRYLPDEKDTYGNKAKKQKTTLLFQKLWQDCGVNFPERPRPSPLGSTGEGRFIKKEPILFSHGAVLTETSGPVSSQAESYYSSSAPISSALPHHASAIPPTVPQPSSSWSSVAHATSRSVNTN…	594	cd07933_RHD-n_c-Rel_pfam00554_RHD_DNA_bind_pfam16179_RHD_dimer	1		1	1
Metazoa	Chordata	Mammalia	Microcebus murinus	XP_012620285.1	MASGGYNPYIEITEQPRQRGMRFRYKCEGRSAGSIPGEHSTDNSRTYPSIQIMNYYGKGKVRITLVTKNDPYKPHPHDLVGKDCRDGYYEAEFVQERRPLFFQNLGIRCVKKKEVKEAIISRIKAGINPFNVPEKQLIDIEDCDLNVVRLCFQVFLPDEHGNLATVLPPVVSNPIYDNRAPNTAELKICRVNKNCGSVRGGDEIFLLCDKVQKDDIEVRFVLNDWEAKGIFSQADVHRQVAIVFKTPPYCKAIMEPVTVKMQLRRPSDQEVSESMDFRYLPDEKDTYGNKSKKQKTTLLFQKLWQDCVNLPERPRPGPLGLIGEGRYIKKVLTEMPRSSGVSSQTESYYSSPVSISSGLSHHSSALPSMVPQPSSSWSSVAHSTSRSVNTNPLHSFSTG…	583	cd07933_RHD-n_c-Rel_pfam00554_RHD_DNA_bind_pfam16179_RHD_dimer	1		1	1
Metazoa	Chordata	Mammalia	Sciurus carolinensis	XP_047379355.1	MASGGYNPYIKIIEQPRQRGMRFRYKCEGRSAGSIPGERSTDNNRTYPSIQIMNYYGKGKVRITLVTKNDPYKPHPHDLVGKDCRDGYYEAEFGQERRPLFFQNLGIRCVKKKEVKEAIISRISSGINPFNVPEQQLLDIEDCDLNVVRLCFQVFLPDELGNLTTALPPVVSNPIYDNRAPNTAELRICRVNKNCGSVRGGDEIFLLCDKVQKDDIEVRFVLNDWEAKGNFSQADVHRQVAIVFKTPPYCKAITEPVTVKMQLRRPSDQEVSESMDFRYLPDEKDTYGNKSKKQKTTLLFQKLWQDCVSFPERTRPGPVGSIEEGRFIKKESNLFSHSTVLAEMPRSSGVSSQGESYYSSPVPISSGLSHHASAISAMVPQPPSSWSSMAHPTSRSVNT…	589	cd07933_RHD-n_c-Rel_pfam00554_RHD_DNA_bind_pfam16179_RHD_dimer	1		1	1
Metazoa	Chordata	Mammalia	Rhinolophus ferrumequinum	XP_032981133.1	MASGGYNPYIEIIEQPRQRGMRFRYKCEGRSAGSIPGEHSTDNNRTYPSIQIMNYYGKGKVRITLVTKNDPYKPHPHDLVGKDCRDGFYEAEFGQERRPLFFQNLGIRCVKKKEVKEAIISRIRAGINPFKVPEAQLLDTEDCDLNVVRLCFQVFLHDEHGNLTTTLPPVVSNPIYDNRAPNTAELRICRVNKNCGSVRGGDEIFLLCDKVQKDDIEVRFVLNDWEAKGIFSQADVHRQVAIVFKTPPYCKAITEPVTVKMQLRRPSDQEVSESMDFRYLPDEKDTYGNKAKKQKTTLLFQKLWQDCAVNFPERPRPLGSTGEGRYIKKESNLFSHGAVLTEMPRPSGVSTQAESYYSSSVSISSTLSPHASAVPSMVPQPSSSWSSVAHPTSCSVNTN…	594	cd07933_RHD-n_c-Rel_pfam00554_RHD_DNA_bind_pfam16179_RHD_dimer	1		1	1
Metazoa	Chordata	Mammalia	Rhinolophus ferrumequinum	XP_032981134.1	MASGGYNPYIEIIEQPRQRGMRFRYKCEGRSAGSIPGEHSTDNNRTYPSIQIMNYYGKGKVRITLVTKNDPYKPHPHDLVGKDCRDGFYEAEFGQERRPLFFQNLGIRCVKKKEVKEAIISRIRAGINPFKVPEAQLLDTEDCDLNVVRLCFQVFLHDEHGNLTTTLPPVVSNPIYDNRAPNTAELRICRVNKNCGSVRGGDEIFLLCDKVQKDDIEVRFVLNDWEAKGIFSQADVHRQVAIVFKTPPYCKAITEPVTVKMQLRRPSDQEVSESMDFRYLPDEKDTYGNKAKKQKTTLLFQKLWQDCVNFPERPRPLGSTGEGRYIKKESNLFSHGAVLTEMPRPSGVSTQAESYYSSSVSISSTLSPHASAVPSMVPQPSSSWSSVAHPTSCSVNTNP…	593	cd07933_RHD-n_c-Rel_pfam00554_RHD_DNA_bind_pfam16179_RHD_dimer	1		1	1
Metazoa	Chordata	Mammalia	Equus caballus	XP_005600018.1	MASGGYNPYIEIMEQPRQRGMRFRYKCEGRSAGSIPGEHSTDNNRTYPSIQIMNYYGKGKVRITLVTKSDPYKPHPHDLVGKDCRDGYYEAEFGQERRPLFFQNLGIRCVKKKEVKEAIVARIRAGINPFNVPEAQLLDIEDCDLNVVRLCFQVFLPDEHGNLTTALPPVVSNPIYDNRAPNTAELRICRVNKNCGSVRGGDEIFLLCDKVQKDDIEVRFVLNDWEAKGIFSQADVHRQVAIVFKTPPYCKAITEPVTVKMQLRRPSDQEVSESMDFRYLPDEKDTYGNKAKKQKTTLLFQKLWQDCAVSFPERPRPGPLGSTGEGRFIKKESNLFSHGAVLTEMPRTSGVSSQTESYYSSSVSISNALSHHAPAIPSMVPQPSSSWSSVAHPTSHSVN…	596	cd07933_RHD-n_c-Rel_pfam00554_RHD_DNA_bind_pfam16179_RHD_dimer	1		1	1
Metazoa	Chordata	Mammalia	Equus quagga	XP_046517051.1	MASGGYNPYIEIMEQPRQRGMRFRYKCEGRSAGSIPGEHSTDNNRTYPSIQIMNYYGKGKVRITLVTKSDPYKPHPHDLVGKDCRDGYYEAEFGQERRPLFFQNLGIRCVKKKEVKEAIVARIRAGINPFNVPEAQLLDIEDCDLNVVRLCFQVFLPDEHGNLTTALPPVVSNPIYDNRAPNTAELRICRVNKNCGSVRGGDEIFLLCDKVQKDDIEVRFVLNDWEAKGIFSQADVHRQVAIVFKTPPYCKAITEPVTVKMQLRRPSDQEVSESMDFRYLPDEKDTYGNKAKKQKTTLLFQKLWQDCAVSFPERPRPGPLGSTGEGRFIKKESNLFSHGAVLTEMPRTSGVSSQTESYYSSSVSISNALSHHAPAIPSMVPQPSSSWSSVAHPTSHSVN…	596	cd07933_RHD-n_c-Rel_pfam00554_RHD_DNA_bind_pfam16179_RHD_dimer	1		1	1
Metazoa	Chordata	Mammalia	Lipotes vexillifer	XP_007464205.1	MASGGHKPYIAIIEQPRQRGMRFRYKCEGRSAGSIPGEHSTDNNRTYPSIQIMNYYGKGKVRITLVTKNDPHKPHPHDLVGKDCRDGYYEAEFGQERRPLFFQNLGIRCVKKKEVKEAIISRIRAGINPFNVAEQELLDIEDCDLNVVRLCFQVFLPDERGNLTTAVPPVVSNPIYDNRAPNTAELRICRVNKNCGSVRGGDEIFLLCDKVQKDDIEVRFVLNDWEAKGIFSQADVHRQVAIVFKTPPYCKAITEPVTVKMQLRRPSDQEVSESMDFRYLPDEKDTYGNKAKKQKTTLLFQKLWQDCGVNFPERPRPSPLGSTGEGRFIKKEPILFSHGAVLTETSRPVSSQAESYYSSSAPISSALPHNASAIPPMVPQPSSSWSSVAHATSRSVNTN…	594	cd07933_RHD-n_c-Rel_pfam00554_RHD_DNA_bind_pfam16179_RHD_dimer	1		1	1
Metazoa	Chordata	Mammalia	Rhinolophus sinicus	XP_019572903.1	MASGGYNPYIEIIEQPRQRGMRFRYKCEGRSAGSIPGEHSTDNNRTYPSIQIMNYYGKGKVRITLVTKNDPYKPHPHDLVGKDCRDGFYEAEFGQERRPLFFQNLGIRCVKKKEVKEAIISRIRAGINPFKVPEAQLLDTEDCDLNVVRLCFQVFLHDEHGNLTTTLPPVVSNPIYDNRAPNTAELRICRVNKNCGSVRGGDEIFLLCDKVQKDDIEVRFVLNDWEAKGIFSQADVHRQVAIVFKTPPYCKAITEPVTVKMQLRRPSDQEVSESMDFRYLPDEKDTYGNKAKKQKTTLLFQKLWQDCAVNFPERPRPVPLGSTGEGRFIKKESNLFSHGAVLTEMPRPSGVSTQAESYYSSSVSISSTLSPHASAIPSMVPQPSSSWSSVAHPTSCSVN…	596	cd07933_RHD-n_c-Rel_pfam00554_RHD_DNA_bind_pfam16179_RHD_dimer	1		1	1
Metazoa	Chordata	Mammalia	Rhinolophus sinicus	XP_019572911.1	MASGGYNPYIEIIEQPRQRGMRFRYKCEGRSAGSIPGEHSTDNNRTYPSIQIMNYYGKGKVRITLVTKNDPYKPHPHDLVGKDCRDGFYEAEFGQERRPLFFQNLGIRCVKKKEVKEAIISRIRAGINPFKVPEAQLLDTEDCDLNVVRLCFQVFLHDEHGNLTTTLPPVVSNPIYDNRAPNTAELRICRVNKNCGSVRGGDEIFLLCDKVQKDDIEVRFVLNDWEAKGIFSQADVHRQVAIVFKTPPYCKAITEPVTVKMQLRRPSDQEVSESMDFRYLPDEKDTYGNKAKKQKTTLLFQKLWQDCVNFPERPRPVPLGSTGEGRFIKKESNLFSHGAVLTEMPRPSGVSTQAESYYSSSVSISSTLSPHASAIPSMVPQPSSSWSSVAHPTSCSVNT…	595	cd07933_RHD-n_c-Rel_pfam00554_RHD_DNA_bind_pfam16179_RHD_dimer	1		1	1
Metazoa	Chordata	Mammalia	Balaenoptera acutorostrata scammoni	XP_007189755.1	MASGGYNPCIEIIEQPRQRGMRFRYKCEGRSAGSIPGEHSTDNNRTYPSIQIMNYYGKGKVRITLVTKNDPYKPHPHDLVGKDCRDGYYEAEFGQERRPLFFQNLGIRCVKKKEVKEAIISRIRAGINPFNVPEQQLLDIEDCDLNVVRLCFQVFLPDEHGNLTTALPPIVSNPIYDNRAPNTAELRICRVNKNCGSVRGGDEIFLLCDKVQKDDIEVRFVLNDWEAKGIFSQADVHRQVAIVFKTPPYCKAITEPVTVKMQLRRPSDQEVSESMDFRYLPDEKDTYGNKAKKQKTTLLFQKLWQDCGVNFPERPRPSPLGSTGEGRFIKKEPVLFSHGAVLTETSGPVSSQAESYYSSSVSISSALPHHASAIPPMVPQPSSSWSSVAHATSRSVNTN…	594	cd07933_RHD-n_c-Rel_pfam00554_RHD_DNA_bind_pfam16179_RHD_dimer	1		1	1
Metazoa	Chordata	Mammalia	Propithecus coquereli	XP_012494630.1	MSGAMASGGYNPYIEITEQPRQRGMRFRYKCEGRSAGSIPGEHSTDNSRTYPSIQIMNYYGKGKVRITLVTKNDPYKPHPHDLVGKDCRDGYYEAEFVQERRPLFFQNLGIRCVKKKEVKEAIISRIKAGINPFNVPEKQLIDIEDCDLNVVRLCFQVFLPDEHGNLATVLPPVVSNPIYDNRAPNTAELKICRVNKNCGSVRGGDEIFLLCDKVQKDDIEVRFVLNDWEAKGIFSQADVHRQVAIVFKTPPYCKAIMEPVTVKMQLRRPSDQEVSESMDFRYLPDEKDTYGNKSKKQKTTLLFQKLWQDCVNFPERPRPGPVGLIGEARYIKKEMPRPSGVSSQTESYYSSPVSISSGLSHHSSALPSMVPPPSASWSSVAHSTSRSVNTNPLNSFST…	584	cd07933_RHD-n_c-Rel_pfam00554_RHD_DNA_bind_pfam16179_RHD_dimer	1		1	1
Metazoa	Chordata	Mammalia	Carlito syrichta	XP_008070154.1	MRFRYKCEGRSAGSIPGEHSTDNNRTYPSIQIMNYYGKGKVRITLVTKNDPYKPHPHDLVGKDCRDGYYEAEFGQERRPLFFQNLGIRCVKKKEVKEAIISRIKAGINPFNVPEKQLIDIEDCDLNVVRLCFQVFLPDELGNLTTALPPVVSNPIYDNRAPNTAELRICRVNKNCGSVRGGDEIFLLCDKVQKDDIEVRFVLNDWEAKGIFSQADVHRQVAIVFKTPPYCKAIMEPVTVKMQLRRPSDQEVSESMDFRYLPDEKDAYGNKSKKQKTTLLFQKLWQDCVNFPERPRPASLGSIGEGRYIKKESNLFPHREVLTEMPRPSGVSSQAEPYYSSPVSISSGFSHHTPAIHTVVPQPSSSWSSVAHPTSRSINSNTLSSFSTGTIASNSPGIPP…	572	pfam00554_RHD_DNA_bind_cd07933_RHD-n_c-Rel_pfam16179_RHD_dimer	1		1	1
Metazoa	Chordata	Mammalia	Odobenus rosmarus divergens	XP_004397771.1	MASGGYNPCIEIIEQPRQRGMRFRYKCEGRSAGSIPGEHSTENNRTYPSIQIMNYYGKGKVRITLVTKNDPYKPHPHDLVGKDCRDGYYEAEFGQERRPLFFQNLGIRCVKKKEVKEAIISRIRAGINPFNVPEQQLLDIEDCDLNVVRLCFQVFLPDEHGNLTTALPPVVSNPIYDNRAPNTAELRICRVNKNCGSVRGGDEIFLLCDKVQKDDIEVRFVLNDWEAKGIFSQADVHRQVAIVFKTPPYCRAITEPVTVKMQLRRPSDQEVSESMDFRYLPDEKDTYGNKAKKQKTTLLFQKLWQDCAVNFPERPRPGTLVSTGEGRFIKKESGNFSHGAVLTEMPRTSGVSSQADSYYSSPVSISNALSHHASPIPSMVSQPSSSWSSGAHPTSRTVS…	595	cd07933_RHD-n_c-Rel_pfam00554_RHD_DNA_bind_pfam16179_RHD_dimer	1		1	1
Metazoa	Chordata	Mammalia	Ceratotherium simum simum	XP_004435713.1	MASGGYNPFIEIIEQPRQRGMRFRYKCEGRSAGSIPGEHSTDNNRTYPSIQIMHYYGKGKVRITLVTKNDPYKPHPHDLVGKDCRDGYYEAEFGQERRPLFFQNLGIRCVKKKEVKEAIISRIRAGINPFNVPESQLLDIEDCDLNVVRLCFQVFLPDEHGNLTTALPPVVSNPIYDNRAPNTAELRICRVNKNCGSVRGGDEIFLLCDKVQKDDIEVRFVLNDWEAKGIFSQADVHRQVAIVFKTPPYCKAITEPVTVKMQLRRPSDQEVSESMDFRYLPDEKDTYGNKAKKQKTNLLFQKLWQDCAVNFPERPRPGPLGSTGEGRFIKKESNLFSHGAVLTEMPRTSGVSSQAESYYSSSVSISSALSHHAAAIPSMVPQPSSSWSSVAHSTSHSVN…	596	cd07933_RHD-n_c-Rel_pfam00554_RHD_DNA_bind_pfam16179_RHD_dimer	1		1	1
Metazoa	Chordata	Mammalia	Ursus maritimus	XP_008698124.1	MASGGYNPCIEIIEQPRQRGMRFRYKCEGRSAGSIPGEHSTDNNRTYPSIQIMNYYGKGKVRITLVTKNDPYKPHPHDLVGKDCRDGYYEAEFGQERRPLFFQNLGIRCVKKKEVKEAIISRIRAGINPFNVPEQQLLDIEDCDLNVVRLCFQVFLPDEHGNLTTALPPVVSNPIYDNRAPNTAELRICRVNKNCGSVRGGDEIFLLCDKVQKDDIEVRFVLNDWEAKGIFSQADVHRQVAIVFKTPPYCRAITEPVTVKMQLRRPSDQEVSESMDFRYLPDEKDTYGNKAKKQKTTLLFQKLWQDCAVNFPERPRPGTLVSTGEGRFIKKESNFSHGAVLTEMPRTSGVSSQADSYYSSPVSISNALSHHTSPIPSMVSQPSSSWSSGPHPTSRAVST…	594	cd07933_RHD-n_c-Rel_pfam00554_RHD_DNA_bind_pfam16179_RHD_dimer	1		1	1
Metazoa	Chordata	Mammalia	Physeter catodon	XP_023989255.1	MASGGCKPCIEIIEQPRQRGMRFRYKCEGRSAGSIPGEHSTDNNRTYPSIQIMNYYGKGKVRITLVTKNKPYKPHPHDLVGKDCRDGYYEAEFGQERRPLFFQNLGIRCVKKKEVKEAVISRIRAGINPFNVPEQQLLDIEDCDLNVVRLCFQVFLPDEHGNLTTALPPVVSNPIYDNRAPNTAELRICRVNKNCGSVRGGDEIFLLCDKVQKDDIEVRFVLNDWEAKGIFSQADVHRQVAIVFKTPPYCKAITEPVTVKMQLRRPSDQEVSESMDFRYLPDEKDTYGNKAKKQKTTLLFQKLWQDCGVNFPERPRPSPLGSTGEGRFIKKEPILFSHGAVLTETSGPVSSQAESYYSSSASISSALPHHASAIPPMVPQPSSSWSSVAHATSRSVNTN…	594	cd07933_RHD-n_c-Rel_pfam00554_RHD_DNA_bind_pfam16179_RHD_dimer	1		1	1
Metazoa	Chordata	Mammalia	Ailuropoda melanoleuca	XP_011233012.2	MASGGYNPCIEIIEQPRQRGMRFRYKCEGRSAGSIPGEHSTDNNRTYPSIQIMNYYGKGKVRITLVTKNDPYKPHPHDLVGKDCRDGYYEAEFGQERRPLFFQNLGIRCVKKKEVKEAIISRIRAGINPFNVPEQQLLDIEDCDLNVVRLCFQVFLPDEHGNLTTALPPVVSNPIYDNRAPNTAELRICRVNKNCGSVRGGDEIFLLCDKVQKDDIEVRFVLNDWEAKGIFSQADVHRQVAIVFKTPPYCRAITEPVTVKMQLRRPSDQEVSESMDFRYLPDEKDTYGNKAKKQKTTLLFQKLWQDCAVNFPERPRPGTLVSTGEGRFIKKESNFSHGTVLTEMPRTSGVSSQADSYYSSPVSISNALSHHTSPIPSMVSQPSSSWSSGPHPTSRAVST…	594	cd07933_RHD-n_c-Rel_pfam00554_RHD_DNA_bind_pfam16179_RHD_dimer	1		1	1
Metazoa	Chordata	Mammalia	Callithrix jacchus	XP_008978905.3	MNYYGKGKVRITLVTKNDPYKPHPHDLVGKDCRDGYYEAEFGQERRPLFFQNLGIRCVKKKEVKEAVISRIKAGINPFNVPEKQLIDIEDCDLNVVRLCFQVFLPDEHGNLTTALPPVVSNPIYDNRAPNTAELRICRVNKNCGSVRGGDEIFLLCDKVQKDDIEVRFVLNDWEAKGIFSQADVHRQVAIVFKTPPYCKAITEPVTVKMQLRRPSDQEVSESMDFRYLPDEKDTYGNKSKKQKTTLLFQKLWQDHVNFPERPRPGPLGSIGEGRYIKKEPNLFSHGAVATEMSRPTGISNQGESYYLSLGHISSGLSRHASMPPPPSSSWSSVAHPTSRLVNTNPLSSFSTGTLPSNSQGIPPFLGIPVENDLNVSNACIYNNADDIVGMEASSMPPAD…	537	pfam00554_RHD_DNA_bind_cd07933_RHD-n_c-Rel_pfam16179_RHD_dimer	1		1	1
Metazoa	Chordata	Mammalia	Ursus maritimus	XP_040479379.1	MASGGYNPCIEIIEQPRQRGMRFRYKCEGRSAGSIPGEHSTDNNRTYPSIQIMNYYGKGKVRITLVTKNDPYKPHPHDLVGKDCRDGYYEAEFGQERRPLFFQNLGIRCVKKKEVKEAIISRIRAGINPFNVPEQQLLDIEDCDLNVVRLCFQVFLPDEHGNLTTALPPVVSNPIYDNRAPNTAELRICRVNKNCGSVRGGDEIFLLCDKVQKDDIEVRFVLNDWEAKGIFSQADVHRQVAIVFKTPPYCRAITEPVTVKMQLRRPSDQEVSESMDFRYLPDEKDTYGNKAKKQKTTLLFQKLWQDCVNFPERPRPGTLVSTGEGRFIKKESNFSHGAVLTEMPRTSGVSSQADSYYSSPVSISNALSHHTSPIPSMVSQPSSSWSSGPHPTSRAVSTN…	593	cd07933_RHD-n_c-Rel_pfam00554_RHD_DNA_bind_pfam16179_RHD_dimer	1		1	1
Metazoa	Chordata	Mammalia	Ailuropoda melanoleuca	XP_011233011.3	MASGGYNPCIEIIEQPRQRGMRFRYKCEGRSAGSIPGEHSTDNNRTYPSIQIMNYYGKGKVRITLVTKNDPYKPHPHDLVGKDCRDGYYEAEFGQERRPLFFQNLGIRCVKKKEVKEAIISRIRAGINPFNVPEQQLLDIEDCDLNVVRLCFQVFLPDEHGNLTTALPPVVSNPIYDNRAPNTAELRICRVNKNCGSVRGGDEIFLLCDKVQKDDIEVRFVLNDWEAKGIFSQADVHRQVAIVFKTPPYCRAITEPVTVKMQLRRPSDQEVSESMDFRYLPDEKDTYGNKAKKQKTTLLFQKLWQDCVNFPERPRPGTLVSTGEGRFIKKESNFSHGTVLTEMPRTSGVSSQADSYYSSPVSISNALSHHTSPIPSMVSQPSSSWSSGPHPTSRAVSTN…	593	cd07933_RHD-n_c-Rel_pfam00554_RHD_DNA_bind_pfam16179_RHD_dimer	1		1	1
Metazoa	Chordata	Mammalia	Callorhinus ursinus	XP_025724444.1	MASGGYNPCIEIIEQPRQRGMRFRYKCEGRSAGSIPGEHSTENNRTYPSIQIMNYYGKGKVRITLVTKNDPYKPHPHDLVGKDCRDGYYEAEFGQERRPLFFQNLGIRCVKKKEVKEAIISRIRAGINPFNVPEQQLLDIEDCDLNVVRLCFQVFLPDEHGNLTTALPPVVSNPIYDNRAPNTAELRICRVNKNCGSVRGGDEIFLLCDKVQKDDIEVRFVLNDWEAKGIFSQADVHRQVAIVFKTPPYCRAITEPVTVKMQLRRPSDQEVSESMDFRYLPDEKDTYGNKAKKQKTTLLFQKLWQDCAVNFPERPRPGTLVSTGEGRFIKKESGNFSHGAVLTEMPRTSGVSSQGDSYYSSPVSISNALSHHTSPIPSMVSQPSSSWSSGAHPTSRTVS…	595	cd07933_RHD-n_c-Rel_pfam00554_RHD_DNA_bind_pfam16179_RHD_dimer	1		1	1
Metazoa	Chordata	Mammalia	Callorhinus ursinus	XP_025724445.1	MASGGYNPCIEIIEQPRQRGMRFRYKCEGRSAGSIPGEHSTENNRTYPSIQIMNYYGKGKVRITLVTKNDPYKPHPHDLVGKDCRDGYYEAEFGQERRPLFFQNLGIRCVKKKEVKEAIISRIRAGINPFNVPEQQLLDIEDCDLNVVRLCFQVFLPDEHGNLTTALPPVVSNPIYDNRAPNTAELRICRVNKNCGSVRGGDEIFLLCDKVQKDDIEVRFVLNDWEAKGIFSQADVHRQVAIVFKTPPYCRAITEPVTVKMQLRRPSDQEVSESMDFRYLPDEKDTYGNKAKKQKTTLLFQKLWQDCVNFPERPRPGTLVSTGEGRFIKKESGNFSHGAVLTEMPRTSGVSSQGDSYYSSPVSISNALSHHTSPIPSMVSQPSSSWSSGAHPTSRTVST…	594	cd07933_RHD-n_c-Rel_pfam00554_RHD_DNA_bind_pfam16179_RHD_dimer	1		1	1
Metazoa	Chordata	Mammalia	Canis lupus familiaris	XP_005626186.1	MASGGYNPCIEIIEQPRQRGMRFRYKCEGRSAGSIPGEHSTDNNRTYPSIQIMNYYGKGKVRITLVTKNDPYKPHPHDLVGKDCRDGYYEAEFGQERRPLFFQNLGIRCVKKKEVKEAIISRIRAGINPFNVPEQQLLDIEDCDLNVVRLCFQVFLPDEHGNLTTALPPVVSNPIYDNRAPNTAELRICRVNKNCGSVRGGDEIFLLCDKVQKDDIEVRFVLNDWEAKGIFSQADVHRQVAIVFKTPPYCRAITEPVTVKMQLRRPSDQEVSESMDFRYLPDEKDTYGNKAKKQKTTLLFQKLWQDCAVNFPERPRPGTLVSTGEGRFIKKESNFSHGAVLTEMPRTSGISSQADSYYSSSVSMSNALSHHSSPIPSMVSQASSSWSSGAHPTSRAVNT…	594	cd07933_RHD-n_c-Rel_pfam00554_RHD_DNA_bind_pfam16179_RHD_dimer	1		1	1
Metazoa	Chordata	Mammalia	Canis lupus familiaris	XP_005626187.1	MASGGYNPCIEIIEQPRQRGMRFRYKCEGRSAGSIPGEHSTDNNRTYPSIQIMNYYGKGKVRITLVTKNDPYKPHPHDLVGKDCRDGYYEAEFGQERRPLFFQNLGIRCVKKKEVKEAIISRIRAGINPFNVPEQQLLDIEDCDLNVVRLCFQVFLPDEHGNLTTALPPVVSNPIYDNRAPNTAELRICRVNKNCGSVRGGDEIFLLCDKVQKDDIEVRFVLNDWEAKGIFSQADVHRQVAIVFKTPPYCRAITEPVTVKMQLRRPSDQEVSESMDFRYLPDEKDTYGNKAKKQKTTLLFQKLWQDCVNFPERPRPGTLVSTGEGRFIKKESNFSHGAVLTEMPRTSGISSQADSYYSSSVSMSNALSHHSSPIPSMVSQASSSWSSGAHPTSRAVNTN…	593	cd07933_RHD-n_c-Rel_pfam00554_RHD_DNA_bind_pfam16179_RHD_dimer	1		1	1
Metazoa	Chordata	Mammalia	Ursus americanus	XP_045643991.1	MIRSVITVILISPSSFSKFSGGYNPCIEIIEQPRQRGMRFRYKCEGRSAGSIPGEHSTDNNRTYPSIQIMNYYGKGKVRITLVTKNDPYKPHPHDLVGKDCRDGYYEAEFGQERRPLFFQNLGIRCVKKKEVKEAIISRIRAGINPFNVPEQQLLDIEDCDLNVVRLCFQVFLPDEHGNLTTALPPVVSNPIYDNRAPNTAELRICRVNKNCGSVRGGDEIFLLCDKVQKDDIEVRFVLNDWEAKGIFSQADVHRQVAIVFKTPPYCRAITEPVTVKMQLRRPSDQEVSESMDFRYLPDEKDTYGNKAKKQKTTLLFQKLWQDCAVNFPERPRPGTLVSTGEGRFIKKESNFSHGAVLTEMPRTSGVSSQADSYYSSPVSISNALSHHTSPIPSMVSQP…	611	cd07933_RHD-n_c-Rel_pfam00554_RHD_DNA_bind_pfam16179_RHD_dimer	1		1	1
Metazoa	Chordata	Mammalia	Zalophus californianus	XP_027477442.1	MASGGYNPCIEIIEQPRQRGMRFRYKCEGRSAGSIPGEHSTENNRTYPSIQIMNYYGKGKVRITLVTKNDPYKPHPHDLVGKDCRDGYYEAEFGQERRPLFFQNLGIRCVKKKEVKEAIISRIRAGINPFNVPEQQLLDIEDCDLNVVRLCFQVFLPDEHGNLTTALPPVVSNPIYDNRAPNTAELRICRVNKNCGSVRGGDEIFLLCDKVQKDDIEVRFVLNDWEAKGIFSQADVHRQVAIVFKTPPYCRVITEPVTVKMQLRRPSDQEVSESMDFRYLPDEKDTYGNKAKKQKTTLLFQKLWQDCAVNFPERPRPGTLVSTGEGRFIKKESGNFSHGAVLTEMPRTSGVSSQGDSYYSSPVSISNALSHHTSPIPSMVSQPSSSWSSGAHPTSRTVS…	595	cd07933_RHD-n_c-Rel_pfam00554_RHD_DNA_bind_pfam16179_RHD_dimer	1		1	1
Metazoa	Chordata	Mammalia	Zalophus californianus	XP_027477443.1	MASGGYNPCIEIIEQPRQRGMRFRYKCEGRSAGSIPGEHSTENNRTYPSIQIMNYYGKGKVRITLVTKNDPYKPHPHDLVGKDCRDGYYEAEFGQERRPLFFQNLGIRCVKKKEVKEAIISRIRAGINPFNVPEQQLLDIEDCDLNVVRLCFQVFLPDEHGNLTTALPPVVSNPIYDNRAPNTAELRICRVNKNCGSVRGGDEIFLLCDKVQKDDIEVRFVLNDWEAKGIFSQADVHRQVAIVFKTPPYCRVITEPVTVKMQLRRPSDQEVSESMDFRYLPDEKDTYGNKAKKQKTTLLFQKLWQDCVNFPERPRPGTLVSTGEGRFIKKESGNFSHGAVLTEMPRTSGVSSQGDSYYSSPVSISNALSHHTSPIPSMVSQPSSSWSSGAHPTSRTVST…	594	cd07933_RHD-n_c-Rel_pfam00554_RHD_DNA_bind_pfam16179_RHD_dimer	1		1	1
Metazoa	Chordata	Mammalia	Sciurus carolinensis	XP_047379356.1	MASGGYNPYIKIIEQPRQRGMRFRYKCEGRSAGSIPGERSTDNNRTYPSIQIMNYYGKGKVRITLVTKNDPYKPHPHDLVGKDCRDGYYEAEFGQERRPLFFQNLGIRCVKKKEVKEAIISRISSGINPFNVPEQQLLDIEDCDLNVVRLCFQVFLPDELGNLTTALPPVVSNPIYDNRAPNTAELRICRVNKNCGSVRGGDEIFLLCDKVQKDDIEVRFVLNDWEAKGNFSQADVHRQVAIVFKTPPYCKAITEPVTVKMQLRRPSDQEVSESMDFRYLPDEKDTYGNKSKKQKTTLLFQKLWQDCVSFPERTRPGPVGSIEEGRFIKKVLAEMPRSSGVSSQGESYYSSPVPISSGLSHHASAISAMVPQPPSSWSSMAHPTSRSVNTNPLSSFSTG…	580	cd07933_RHD-n_c-Rel_pfam00554_RHD_DNA_bind_pfam16179_RHD_dimer	1		1	1
Metazoa	Chordata	Mammalia	Ursus americanus	XP_045643993.1	MIRSVITVILISPSSFSKFSGGYNPCIEIIEQPRQRGMRFRYKCEGRSAGSIPGEHSTDNNRTYPSIQIMNYYGKGKVRITLVTKNDPYKPHPHDLVGKDCRDGYYEAEFGQERRPLFFQNLGIRCVKKKEVKEAIISRIRAGINPFNVPEQQLLDIEDCDLNVVRLCFQVFLPDEHGNLTTALPPVVSNPIYDNRAPNTAELRICRVNKNCGSVRGGDEIFLLCDKVQKDDIEVRFVLNDWEAKGIFSQADVHRQVAIVFKTPPYCRAITEPVTVKMQLRRPSDQEVSESMDFRYLPDEKDTYGNKAKKQKTTLLFQKLWQDCVNFPERPRPGTLVSTGEGRFIKKESNFSHGAVLTEMPRTSGVSSQADSYYSSPVSISNALSHHTSPIPSMVSQPS…	610	cd07933_RHD-n_c-Rel_pfam00554_RHD_DNA_bind_pfam16179_RHD_dimer	1		1	1
Metazoa	Chordata	Mammalia	Mirounga leonina	XP_034857383.1	MASGGYNPCIEIIEQPRQRGMRFRYKCEGRSAGSIPGEHSTENNRTYPSIQIMNYYGKGKVRITLVTKNDPYKPHPHDLVGKDCRDGYYEAEFGQERRPLFFQNLGIRCVKKKEVKEAIVSRIRAGINPFNVPEQQLLDIEDCDLNVVRLCFQVFLPDEHGNLTTALPPVVSNPIYDNRAPNTAELRICRVNKNCGSVRGGDEIFLLCDKVQKDDIEVRFVLNDWEAKGIFSQADVHRQVAIVFKTPPYCRAITEPVTVKMQLRRPSDQEVSESMDFRYLPDEKDTYGNKAKKQKTTLLFQKLWQDCAVNFPERPRPGTLVSTGEGRFIKKESDFSHGAVLTEMPRTSGVSSQADSYYSSPVSISNALSHHTSPIPSMVSQASSSWSSGAHPTPRTVST…	594	cd07933_RHD-n_c-Rel_pfam00554_RHD_DNA_bind_pfam16179_RHD_dimer	1		1	1
Metazoa	Chordata	Mammalia	Eumetopias jubatus	XP_027945501.1	MVKSIITAIIISPSSFFKFSGGYNPCIEIIEQPRQRGMRFRYKCEGRSAGSIPGEHSTENNRTYPSIQIMNYYGKGKVRITLVTKNDPYKPHPHDLVGKDCRDGYYEAEFGQERRPLFFQNLGIRCVKKKEVKEAIISRIRAGINPFNVPEQQLLDIEDCDLNVVRLCFQVFLPDEHGNLTTALPPVVSNPIYDNRAPNTAELRICRVNKNCGSVRGGDEIFLLCDKVQKDDIEVRFVLNDWEAKGIFSQADVHRQVAIVFKTPPYCRAITEPVTVKMQLRRPSDQEVSESMDFRYLPDEKDTYGNKAKKQKTTLLFQKLWQDCAVNFPERPRPGTLVSTGEGRFIKKESGNFSHGAVLTEMPRTSGVSSQGDSYYSSPVSISNALSHHTSPIPSMVSQ…	612	cd07933_RHD-n_c-Rel_pfam00554_RHD_DNA_bind_pfam16179_RHD_dimer	1		1	1
Metazoa	Chordata	Mammalia	Ursus arctos	XP_026341094.1	MIRSVITVILISSSSFSKFSGGYNPCIEIIEQPRQRGMRFRYKCEGRSAGSIPGEHSTDNNRTYPSIQIMNYYGKGKVRITLVTKNDPYKPHPHDLVGKDCRDGYYEAEFGQERRPLFFQNLGIRCVKKKEVKEAIISRIRAGINPFNVPEQQLLDIEDCDLNVVRLCFQVFLPDEHGNLTTALPPVVSNPIYDNRAPNTAELRICRVNKNCGSVRGGDEIFLLCDKVQKDDIEVRFVLNDWEAKGIFSQADVHRQVAIVFKTPPYCRAITEPVTVKMQLRRPSDQEVSESMDFRYLPDEKDTYGNKAKKQKTTLLFQKLWQDCAVNFPERPRPGTLVSTGEGRFIKKESNFSHGAVLTEMPRTSGVSSQADSYYSSPVSISNALSHHTSPIPSMVSQP…	611	cd07933_RHD-n_c-Rel_pfam00554_RHD_DNA_bind_pfam16179_RHD_dimer	1		1	1
Metazoa	Chordata	Mammalia	Ursus arctos	XP_026341104.1	MIRSVITVILISSSSFSKFSGGYNPCIEIIEQPRQRGMRFRYKCEGRSAGSIPGEHSTDNNRTYPSIQIMNYYGKGKVRITLVTKNDPYKPHPHDLVGKDCRDGYYEAEFGQERRPLFFQNLGIRCVKKKEVKEAIISRIRAGINPFNVPEQQLLDIEDCDLNVVRLCFQVFLPDEHGNLTTALPPVVSNPIYDNRAPNTAELRICRVNKNCGSVRGGDEIFLLCDKVQKDDIEVRFVLNDWEAKGIFSQADVHRQVAIVFKTPPYCRAITEPVTVKMQLRRPSDQEVSESMDFRYLPDEKDTYGNKAKKQKTTLLFQKLWQDCVNFPERPRPGTLVSTGEGRFIKKESNFSHGAVLTEMPRTSGVSSQADSYYSSPVSISNALSHHTSPIPSMVSQPS…	610	cd07933_RHD-n_c-Rel_pfam00554_RHD_DNA_bind_pfam16179_RHD_dimer	1		1	1
Metazoa	Chordata	Mammalia	Ailuropoda melanoleuca	EFB29923.1	SGGYNPCIEIIEQPRQRGMRFRYKCEGRSAGSIPGEHSTDNNRTYPSIQIMNYYGKGKVRITLVTKNDPYKPHPHDLVGKDCRDGYYEAEFGQERRPLFFQNLGIRCVKKKEVKEAIISRIRAGINPFNVPEQQLLDIEDCDLNVVRLCFQVFLPDEHGNLTTALPPVVSNPIYDNRAPNTAELRICRVNKNCGSVRGGDEIFLLCDKVQKDDIEVRFVLNDWEAKGIFSQADVHRQVAIVFKTPPYCRAITEPVTVKMQLRRPSDQEVSESMDFRYLPDEKDTYGNKAKKQKTTLLFQKLWQDCAVNFPERPRPGTLVSTGEGRFIKKESNFSHGTVLTEMPRTSGVSSQADSYYSSPVSISNALSHHTSPIPSMVSQPSSSWSSGPHPTSRAVSTNP…	589	cd07933_RHD-n_c-Rel_pfam00554_RHD_DNA_bind_pfam16179_RHD_dimer	1		1	1
Metazoa	Chordata	Mammalia	Zalophus californianus	XP_027477441.1	MVKSIITAIIISPSSFFKFSGGYNPCIEIIEQPRQRGMRFRYKCEGRSAGSIPGEHSTENNRTYPSIQIMNYYGKGKVRITLVTKNDPYKPHPHDLVGKDCRDGYYEAEFGQERRPLFFQNLGIRCVKKKEVKEAIISRIRAGINPFNVPEQQLLDIEDCDLNVVRLCFQVFLPDEHGNLTTALPPVVSNPIYDNRAPNTAELRICRVNKNCGSVRGGDEIFLLCDKVQKDDIEVRFVLNDWEAKGIFSQADVHRQVAIVFKTPPYCRVITEPVTVKMQLRRPSDQEVSESMDFRYLPDEKDTYGNKAKKQKTTLLFQKLWQDCAVNFPERPRPGTLVSTGEGRFIKKESGNFSHGAVLTEMPRTSGVSSQGDSYYSSPVSISNALSHHTSPIPSMVSQ…	612	cd07933_RHD-n_c-Rel_pfam00554_RHD_DNA_bind_pfam16179_RHD_dimer	1		1	1
Metazoa	Chordata	Mammalia	Mirounga angustirostris	XP_045740897.1	MASGGYNPCIEIIEQPRQRGMRFRYKCEGRSAGSIPGEHSTENNRTYPSIQIMNYYGKGKVRITLVTKNDPYKPHPHDLVGKDCRDGYYEAEFGQERRPLFFQNLGIRCVKKKEVKEAIVSRIRAGINPFNVPEQQLLDIEDCDLNVVRLCFQVFLPDEHGNLTTALPPVVSNPIYDNRAPNTAELRICRVNKNCGSVRGGDEIFLLCDKVQKDDIEVRFVLNDWEAKGIFSQADVHRQVAIVFKTPPYCRAITEPVTVKMQLRRPSDQEVSESMDFRYLPDEKDTYGNKAKKQKTTLLFQKLWQDCAVNFPERPRPGTLVSTGEGRFIKKESDFSHGAVLTEMPRTSGVSSQADSYYSSPVSISNALSHHTSPIPSMVSQASSSWSSGAHPTPRTVST…	594	cd07933_RHD-n_c-Rel_pfam00554_RHD_DNA_bind_pfam16179_RHD_dimer	1		1	1
Metazoa	Chordata	Mammalia	Nyctereutes procyonoides	CAD7677454.1	MVTSIITAILISSSPFLKFSGGYNPCIEIIEQPRQRGMRFRYKCEGRSAGSIPGEHSTDNNRTYPSIQIMNYYGKGKVRITLVTKNDPYKPHPHDLVGKDCRDGYYEAEFGQERRPLFFQNLGIRCVKKKEVKEAIISRIRAGINPFNVPEQQLLDIEDCDLNVVRLCFQVFLPDEHGNLTTALPPVVSNPIYDNRAPNTAELRICRVNKNCGSVRGGDEIFLLCDKVQKDDIEVRFVLNDWEAKGIFSQADVHRQVAIVFKTPPYCRAITEPVTVKMQLRRPSDQEVSESMDFRYLPDEKDTYGNKAKKQKTTLLFQKLWQDCAVNFPERPRPGTLVSTGEGRFIKKESNFSHGAVLTEMPRTSGISSQADSYYSSSVSMSNALSHHSSPIPSMVSQA…	611	cd07933_RHD-n_c-Rel_pfam00554_RHD_DNA_bind_pfam16179_RHD_dimer	1		1	1
Metazoa	Chordata	Mammalia	Canis lupus dingo	XP_035577553.1	MKTLHHSGGYNPCIEIIEQPRQRGMRFRYKCEGRSAGSIPGEHSTDNNRTYPSIQIMNYYGKGKVRITLVTKNDPYKPHPHDLVGKDCRDGYYEAEFGQERRPLFFQNLGIRCVKKKEVKEAIISRIRAGINPFNVPEQQLLDIEDCDLNVVRLCFQVFLPDEHGNLTTALPPVVSNPIYDNRAPNTAELRICRVNKNCGSVRGGDEIFLLCDKVQKDDIEVRFVLNDWEAKGIFSQADVHRQVAIVFKTPPYCRAITEPVTVKMQLRRPSDQEVSESMDFRYLPDEKDTYGNKAKKQKTTLLFQKLWQDCAVNFPERPRPGTLVSTGEGRFIKKESNFSHGAVLTEMPRTSGISSQADSYYSSSVSMSNALSHHSSPIPSMVSQASSSWSSGAHPTSR…	598	cd07933_RHD-n_c-Rel_pfam00554_RHD_DNA_bind_pfam16179_RHD_dimer	1		1	1
Metazoa	Chordata	Mammalia	Leptonychotes weddellii	XP_006733255.1	MASGGYNPCIEIIEQPRQRGMRFRYKCEGRSAGSIPGEHSTENNRTYPSIQIMNYYGKGKVRITLVTKNDPYKPHPHDLVGKDCRDGYYEAEFGQERRPLFFQNLGIRCVKKKEVKEAIISRIRAGINPFNVPEQQLLDIEDCDLNVVRLCFQVFLPDEHGNLTTALPPVVSNPIYDNRAPNTAELRICRVNKNCGSVRGGDEIFLLCDKVQKDDIEVRFVLNDWEAKGIFSQADVHRQVAIVFKTPPYCRAITEPVTVKMQLRRPSDQEVSESMDFRYLPDEKDTYGNKAKKQKTTLLFQKLWQDCAVNFPERPRPGTLVSTGEGRFIKKESDFSHGAVLTEMPRTSGVSSQADSYYSSPVSISNALSHHTSPIPSMVSQASSSWSSGAHPTSRTVST…	594	cd07933_RHD-n_c-Rel_pfam00554_RHD_DNA_bind_pfam16179_RHD_dimer	1		1	1
Metazoa	Chordata	Mammalia	Phoca vitulina	XP_032266820.1	MASGGYNPCIEIIEQPRQRGMRFRYKCEGRSAGSIPGEHSTENNRTYPSIQIMNYYGKGKVRITLVTKNDPYKPHPHDLVGKDCRDGYYEAEFGQERRPLFFQNLGIRCVKKKEVKEAIISRIRAGINPFNVPEQQLLDIEDCDLNVVRLCFQVFLPDEHGNLTTALPPVVSNPIYDNRAPNTAELRICRVNKNCGSVRGGDEIFLLCDKVQKDDIEVRFALNDWEAKGIFSQADVHRQVAIVFKTPPYCRAITEPVTVKMQLRRPSDQEVSESMDFRYLPDEKDTYGNKAKKQKTTLLFQKLWQDCAVNFPERPRPGTLVSTGEGRFIKKESNFSHGAVLTEMPRTSGVSSQADSYYSSPVSISNALSHHTSPIPSMVSQASSSWSSGAHPTSRTVST…	594	cd07933_RHD-n_c-Rel_pfam00554_RHD_DNA_bind_pfam16179_RHD_dimer	1		1	1
Metazoa	Chordata	Mammalia	Vulpes lagopus	XP_041611730.1	MKTLHHSGGYNPCIEIIEQPRQRGMRFRYKCEGRSAGSIPGEHSTDNNRTYPSIQIMNYYGKGKVRITLVTKNDPYKPHPHDLVGKDCRDGYYEAEFGQERRPLFFQNLGIRCVKKKEVKEAIISRIRAGINPFNVPEQQLLDIEDCDLNVVRLCFQVFLPDEHGNLTTALPPVVSNPIYDNRAPNTAELRICRVNKNCGSVRGGDEIFLLCDKVQKDDIEVRFVLNDWEAKGIFSQADVHRQVAIVFKTPPYCRAITEPVTVKMQLRRPSDQEVSESMDFRYLPDEKDTYGNKAKKQKTTLLFQKLWQDCVNFPERPRPGTLVSTGEGRFIKKESNFSHGAVLTEMPRTSGISSQADSYYSSSVSMSNALSHHSSPIPSMVSQASSSWSSGAHPTSRA…	597	cd07933_RHD-n_c-Rel_pfam00554_RHD_DNA_bind_pfam16179_RHD_dimer	1		1	1
Metazoa	Chordata	Mammalia	Canis lupus dingo	XP_048971854.1	MKTLHHSGAQYEWEKKCLYHSILGGYNPCIEIIEQPRQRGMRFRYKCEGRSAGSIPGEHSTDNNRTYPSIQIMNYYGKGKVRITLVTKNDPYKPHPHDLVGKDCRDGYYEAEFGQERRPLFFQNLGIRCVKKKEVKEAIISRIRAGINPFNVPEQQLLDIEDCDLNVVRLCFQVFLPDEHGNLTTALPPVVSNPIYDNRAPNTAELRICRVNKNCGSVRGGDEIFLLCDKVQKDDIEVRFVLNDWEAKGIFSQADVHRQVAIVFKTPPYCRAITEPVTVKMQLRRPSDQEVSESMDFRYLPDEKDTYGNKAKKQKTTLLFQKLWQDCAVNFPERPRPGTLVSTGEGRFIKKESNFSHGAVLTEMPRTSGISSQADSYYSSSVSMSNALSHHSSPIPSMV…	614	cd07933_RHD-n_c-Rel_pfam00554_RHD_DNA_bind_pfam16179_RHD_dimer	1		1	1
Metazoa	Chordata	Mammalia	Canis lupus dingo	XP_048971855.1	MKTLHHSGAQYEWEKKCLYHSILGGYNPCIEIIEQPRQRGMRFRYKCEGRSAGSIPGEHSTDNNRTYPSIQIMNYYGKGKVRITLVTKNDPYKPHPHDLVGKDCRDGYYEAEFGQERRPLFFQNLGIRCVKKKEVKEAIISRIRAGINPFNVPEQQLLDIEDCDLNVVRLCFQVFLPDEHGNLTTALPPVVSNPIYDNRAPNTAELRICRVNKNCGSVRGGDEIFLLCDKVQKDDIEVRFVLNDWEAKGIFSQADVHRQVAIVFKTPPYCRAITEPVTVKMQLRRPSDQEVSESMDFRYLPDEKDTYGNKAKKQKTTLLFQKLWQDCVNFPERPRPGTLVSTGEGRFIKKESNFSHGAVLTEMPRTSGISSQADSYYSSSVSMSNALSHHSSPIPSMVS…	613	cd07933_RHD-n_c-Rel_pfam00554_RHD_DNA_bind_pfam16179_RHD_dimer	1		1	1
Metazoa	Chordata	Mammalia	Neomonachus schauinslandi	XP_021554840.1	MASGGYNPCIEIIEQPRQRGMRFRYKCEGRSAGSIPGEHSTENNRTYPSIQIMNYYGKGKVRITLVTKNDPYKPHPHDLVGKDCRDGYYEAEFGQERRPLFFQNLGIRCVKKKEVKEAIISRIRAGINPFNVPEQQLLDIEDCDLNVVRLCFQVFLPDEHGNLTTALPPVVSNPIYDNRAPNTAELRICRVNKNCGSVRGGDEIFLLCDKVQKDDIEVRFVLNDWEAKGIFSQADVHRQVAIVFKTPPYCRAITEPVTVKMQLRRPSDQEVSESMDFRYLPDEKDTYGNKAKKQKTTLLFQKLWQDCAVNFPERPRPGTLVSTGEGRFIKKESDFSHGAVLTEMPRTSGVSSQADSYFSSPVSISNALSHHTSPIPSMVSQASSSWSSGAHPTSRTVST…	594	cd07933_RHD-n_c-Rel_pfam00554_RHD_DNA_bind_pfam16179_RHD_dimer	1		1	1
Metazoa	Chordata	Mammalia	Gulo gulo	VCW78562.1	MASGGYNPCIEIIEQPRQRGMRFRYKCEGRSAGSIPGEHSTDNNRTYPSIQIMNYYGKGKVRITLVTKNDPYKPHPHDLVGKDCRDGYYEAEFGQERRPLFFQNLGIRCVKKKEVKEAITSRIRAGINPFNVPEQQVFDTEDCDLNVVRLCFQVFLPDEHGNLTMALPPVVSNPIYDNRAPNTAELRICRVNKNCGSVRGGDEIFLLCDKVQKDDIEVRFVLNDWEAKGIFSQADVHRQVAIVFKTPPYCRAITEPVTVKMQLRRPSDQEVSESMDFRYLPDEKDTYGNKAKKQKTTLLFQKLWQDCAVNFPERPRPVTLGSTGEGRFIKKESNFSHGAVLTEMPRTSGISSQGDSYYSSPASISNALSQHTPPISSMVAPPSSSWSAGAHPTTCTVST…	594	cd07933_RHD-n_c-Rel_pfam00554_RHD_DNA_bind_pfam16179_RHD_dimer	1		1	1
Metazoa	Chordata	Mammalia	Mirounga leonina	XP_034857381.1	MVKSIITAILISPSSFFKFSGGYNPCIEIIEQPRQRGMRFRYKCEGRSAGSIPGEHSTENNRTYPSIQIMNYYGKGKVRITLVTKNDPYKPHPHDLVGKDCRDGYYEAEFGQERRPLFFQNLGIRCVKKKEVKEAIVSRIRAGINPFNVPEQQLLDIEDCDLNVVRLCFQVFLPDEHGNLTTALPPVVSNPIYDNRAPNTAELRICRVNKNCGSVRGGDEIFLLCDKVQKDDIEVRFVLNDWEAKGIFSQADVHRQVAIVFKTPPYCRAITEPVTVKMQLRRPSDQEVSESMDFRYLPDEKDTYGNKAKKQKTTLLFQKLWQDCAVNFPERPRPGTLVSTGEGRFIKKESDFSHGAVLTEMPRTSGVSSQADSYYSSPVSISNALSHHTSPIPSMVSQA…	611	cd07933_RHD-n_c-Rel_pfam00554_RHD_DNA_bind_pfam16179_RHD_dimer	1		1	1
Metazoa	Chordata	Mammalia	Mirounga leonina	XP_034857382.1	MVKSIITAILISPSSFFKFSGGYNPCIEIIEQPRQRGMRFRYKCEGRSAGSIPGEHSTENNRTYPSIQIMNYYGKGKVRITLVTKNDPYKPHPHDLVGKDCRDGYYEAEFGQERRPLFFQNLGIRCVKKKEVKEAIVSRIRAGINPFNVPEQQLLDIEDCDLNVVRLCFQVFLPDEHGNLTTALPPVVSNPIYDNRAPNTAELRICRVNKNCGSVRGGDEIFLLCDKVQKDDIEVRFVLNDWEAKGIFSQADVHRQVAIVFKTPPYCRAITEPVTVKMQLRRPSDQEVSESMDFRYLPDEKDTYGNKAKKQKTTLLFQKLWQDCVNFPERPRPGTLVSTGEGRFIKKESDFSHGAVLTEMPRTSGVSSQADSYYSSPVSISNALSHHTSPIPSMVSQAS…	610	cd07933_RHD-n_c-Rel_pfam00554_RHD_DNA_bind_pfam16179_RHD_dimer	1		1	1
Metazoa	Chordata	Mammalia	Equus przewalskii	XP_008524231.1	MEQPRQRGMRFRYKCEGRSAGSIPGEHSTDNNRTYPSIQIMNYYGKGKVRITLVTKSDPYKPHPHDLVGKDCRDGYYEAEFGQERRPLFFQNLGIRCVKKKEVKEAIVARIRAGINPFNVPEAQLLDIEDCDLNVVRLCFQVFLPDEHGNLTTALPPVVSNPIYDNRAPNTAELRICRVNKNCGSVRGGDEIFLLCDKVQKDDIEVRFVLNDWEAKGIFSQADVHRQVAIVFKTPPYCKAITEPVTVKMQLRRPSDQEVSESMDFRYLPDEKDTYGNKAKKQKTTLLFQKLWQDCAVSFPERPRPGPLGSTGEGRFIKKESNLFSHGAVLTEMPRTSGVSSQTESYYSSSVSISNALSHHAPAIPSMVPQPSSSWSSVAHPTSHSVNTNPLSSFSTGTL…	584	pfam00554_RHD_DNA_bind_cd07933_RHD-n_c-Rel_pfam16179_RHD_dimer	1		1	1
Metazoa	Chordata	Mammalia	Mirounga angustirostris	XP_045740895.1	MVKSIITAILISPSSFFKFSGGYNPCIEIIEQPRQRGMRFRYKCEGRSAGSIPGEHSTENNRTYPSIQIMNYYGKGKVRITLVTKNDPYKPHPHDLVGKDCRDGYYEAEFGQERRPLFFQNLGIRCVKKKEVKEAIVSRIRAGINPFNVPEQQLLDIEDCDLNVVRLCFQVFLPDEHGNLTTALPPVVSNPIYDNRAPNTAELRICRVNKNCGSVRGGDEIFLLCDKVQKDDIEVRFVLNDWEAKGIFSQADVHRQVAIVFKTPPYCRAITEPVTVKMQLRRPSDQEVSESMDFRYLPDEKDTYGNKAKKQKTTLLFQKLWQDCAVNFPERPRPGTLVSTGEGRFIKKESDFSHGAVLTEMPRTSGVSSQADSYYSSPVSISNALSHHTSPIPSMVSQA…	611	cd07933_RHD-n_c-Rel_pfam00554_RHD_DNA_bind_pfam16179_RHD_dimer	1		1	1
Metazoa	Chordata	Mammalia	Meles meles	XP_045834746.1	MASGGYNPCIEIIEQPRQRGMRFRYKCEGRSAGSIPGEHSTDNNRTYPSIQIMNYYGKGKVRITLVTKNDPYKPHPHDLVGKDCRDGYYEAEFGQERRPLFFQNLGIRCVKKKEVKEAITSRIRAGINPFNVPEQQVFDTEDCDLNVVRLCFQVFLPDEHGNLTMALPPVVSNPIYDNRAPNTAELRICRVNKNCGSVRGGDEIFLLCDKVQKDDIEVRFVLNDWEAKGIFSQADVHRQVAIVFKTPPYCRAITEPVTVKMQLRRPSDQEVSESMDFRYLPDEKDTYGNKAKKQKTTLLFQKLWQDCAVNFPERPRPVTLGSTGEGRFIKKESNFSHGAVLTEMPRTSGISSQGDSYYSSPASISNALSQHTPPIPSVVSPPSSSWSAGAHPTSRAVST…	594	cd07933_RHD-n_c-Rel_pfam00554_RHD_DNA_bind_pfam16179_RHD_dimer	1		1	1
Metazoa	Chordata	Mammalia	Halichoerus grypus	XP_035932906.1	MASGGYNRCIEIIEQPRQRGMRFRYKCEGRSAGSIPGEHSTENNRTYPSIQIMNYYGKGKVRITLVTKNDPYKPHPHDLVGKDCRDGYYEAEFGQERRPLFFQNLGIRCVKKKEVKEAIISRIRAGINPFNVPEQQLLDIEDCDLNVVRLCFQVFLPDEHGNLTTALPPVVSNPIYDNRAPNTAELRICRVNKNCGSVRGGDEIFLLCDKVQKDDIEVRFALNDWEAKGIFSQADVHRQVAIVFKTPPYCRAITEPVTVKMQLRRPSDQEVSESMDFRYLPDEKDTYGNKAKKQKTTLLFQKLWQDCAVNFPERPRPGTLVSTGEGRFIKKESNFSHGAVLTEMPRTSGVSSQADSYYSSPVSISNALSHHTSPIPSMVSQASSSWSSGAHPTSRTVST…	594	cd07933_RHD-n_c-Rel_pfam00554_RHD_DNA_bind_pfam16179_RHD_dimer	1		1	1
Metazoa	Chordata	Mammalia	Leptonychotes weddellii	XP_030883859.1	MVKSIITAILISPSSFFKFSGGYNPCIEIIEQPRQRGMRFRYKCEGRSAGSIPGEHSTENNRTYPSIQIMNYYGKGKVRITLVTKNDPYKPHPHDLVGKDCRDGYYEAEFGQERRPLFFQNLGIRCVKKKEVKEAIISRIRAGINPFNVPEQQLLDIEDCDLNVVRLCFQVFLPDEHGNLTTALPPVVSNPIYDNRAPNTAELRICRVNKNCGSVRGGDEIFLLCDKVQKDDIEVRFVLNDWEAKGIFSQADVHRQVAIVFKTPPYCRAITEPVTVKMQLRRPSDQEVSESMDFRYLPDEKDTYGNKAKKQKTTLLFQKLWQDCAVNFPERPRPGTLVSTGEGRFIKKESDFSHGAVLTEMPRTSGVSSQADSYYSSPVSISNALSHHTSPIPSMVSQA…	611	cd07933_RHD-n_c-Rel_pfam00554_RHD_DNA_bind_pfam16179_RHD_dimer	1		1	1
Metazoa	Chordata	Mammalia	Phoca vitulina	XP_032266818.1	MVKSIITAILISPSSFFKFSGGYNPCIEIIEQPRQRGMRFRYKCEGRSAGSIPGEHSTENNRTYPSIQIMNYYGKGKVRITLVTKNDPYKPHPHDLVGKDCRDGYYEAEFGQERRPLFFQNLGIRCVKKKEVKEAIISRIRAGINPFNVPEQQLLDIEDCDLNVVRLCFQVFLPDEHGNLTTALPPVVSNPIYDNRAPNTAELRICRVNKNCGSVRGGDEIFLLCDKVQKDDIEVRFALNDWEAKGIFSQADVHRQVAIVFKTPPYCRAITEPVTVKMQLRRPSDQEVSESMDFRYLPDEKDTYGNKAKKQKTTLLFQKLWQDCAVNFPERPRPGTLVSTGEGRFIKKESNFSHGAVLTEMPRTSGVSSQADSYYSSPVSISNALSHHTSPIPSMVSQA…	611	cd07933_RHD-n_c-Rel_pfam00554_RHD_DNA_bind_pfam16179_RHD_dimer	1		1	1
Metazoa	Chordata	Mammalia	Mirounga angustirostris	XP_045740896.1	MVKSIITAILISPSSFFKFSGGYNPCIEIIEQPRQRGMRFRYKCEGRSAGSIPGEHSTENNRTYPSIQIMNYYGKGKVRITLVTKNDPYKPHPHDLVGKDCRDGYYEAEFGQERRPLFFQNLGIRCVKKKEVKEAIVSRIRAGINPFNVPEQQLLDIEDCDLNVVRLCFQVFLPDEHGNLTTALPPVVSNPIYDNRAPNTAELRICRVNKNCGSVRGGDEIFLLCDKVQKDDIEVRFVLNDWEAKGIFSQADVHRQVAIVFKTPPYCRAITEPVTVKMQLRRPSDQEVSESMDFRYLPDEKDTYGNKAKKQKTTLLFQKLWQDCVNFPERPRPGTLVSTGEGRFIKKESDFSHGAVLTEMPRTSGVSSQADSYYSSPVSISNALSHHTSPIPSMVSQAS…	610	cd07933_RHD-n_c-Rel_pfam00554_RHD_DNA_bind_pfam16179_RHD_dimer	1		1	1
Metazoa	Chordata	Mammalia	Desmodus rotundus	XP_024408528.2	MASGGYNPYIEIIEQPRQRGMRFRYKCEGRSAGSIPGEHSTDNNRTYPSIQIMNYCGKGKVRITLVTKNEPFKPHPHDLVGKDCRDGYYEAEFGQERRPLFFQNLGIRCVKKKEVKEAIISRISAGINPFNVPEPQLLDTEDCDLNVVRLCFQVFLYDEHGNLTTTLPPVVSNPIYDNRAPNTAELRICRVNKNCGSVRGGDEIFLLCDKVQKDDIEVRFVLNDWEAKGIFSQADVHRQVAIVFKTPPYCKAITEPVTVKMQLRRPSDQEVSESMDFRYLPDEKDTYGNKAKKQKTTLLFQKLWQDCAVNFPERPRPDSLGPTGDGRFIKKESNLFSHGAALAEMPRPSGVSSQAEPYYSPNVPMSSALPHHPSAIPPMVPQPSSSWSSVAHPTPCSVS…	593	cd07933_RHD-n_c-Rel_pfam00554_RHD_DNA_bind_pfam16179_RHD_dimer	1		1	1
Metazoa	Chordata	Mammalia	Ochotona princeps	XP_004580347.1	MASGGYNPYIEIIEQPRQRGMRFRYKCEGRSAGSIPGEHSTDNNRTYPSIQIMNYYGKGKVRITLVTKNDPYKPHPHDLVGKDCRDGYYEAEFGQERRPLFFQNLGIRCVKKKEVKEAVISRISAGINPFNVPEQQLLDIEDCDLNVVRLCFQVFLPDEHGNLTTALPPVVSNPIYDNRAPNTAELRICRVNKNCGSVRGGDEIFLLCDKVQKDDIEVRFVLNDWEAKGIFSQADVHRQVAIVFKTPPYCKAITEPVTVKMQLRRPSDQEVSESMDFRYLPDEKDTYGNKSKKQRTTLLFQKLWQDCDKYCANLNEKSRPAEARFIKKESNFFPHGIVRTETGAASQAESYYSSTVSISSGFTHHTSAISMVPTSSSSWSSMIHSTSRSVNSDPLASFP…	586	cd07933_RHD-n_c-Rel_pfam00554_RHD_DNA_bind_pfam16179_RHD_dimer	1		1	1
Metazoa	Chordata	Mammalia	Leptonychotes weddellii	XP_030883860.1	MVKSIITAILISPSSFFKFSGGYNPCIEIIEQPRQRGMRFRYKCEGRSAGSIPGEHSTENNRTYPSIQIMNYYGKGKVRITLVTKNDPYKPHPHDLVGKDCRDGYYEAEFGQERRPLFFQNLGIRCVKKKEVKEAIISRIRAGINPFNVPEQQLLDIEDCDLNVVRLCFQVFLPDEHGNLTTALPPVVSNPIYDNRAPNTAELRICRVNKNCGSVRGGDEIFLLCDKVQKDDIEVRFVLNDWEAKGIFSQADVHRQVAIVFKTPPYCRAITEPVTVKMQLRRPSDQEVSESMDFRYLPDEKDTYGNKAKKQKTTLLFQKLWQDCVNFPERPRPGTLVSTGEGRFIKKESDFSHGAVLTEMPRTSGVSSQADSYYSSPVSISNALSHHTSPIPSMVSQAS…	610	cd07933_RHD-n_c-Rel_pfam00554_RHD_DNA_bind_pfam16179_RHD_dimer	1		1	1
Metazoa	Chordata	Mammalia	Phoca vitulina	XP_032266819.1	MVKSIITAILISPSSFFKFSGGYNPCIEIIEQPRQRGMRFRYKCEGRSAGSIPGEHSTENNRTYPSIQIMNYYGKGKVRITLVTKNDPYKPHPHDLVGKDCRDGYYEAEFGQERRPLFFQNLGIRCVKKKEVKEAIISRIRAGINPFNVPEQQLLDIEDCDLNVVRLCFQVFLPDEHGNLTTALPPVVSNPIYDNRAPNTAELRICRVNKNCGSVRGGDEIFLLCDKVQKDDIEVRFALNDWEAKGIFSQADVHRQVAIVFKTPPYCRAITEPVTVKMQLRRPSDQEVSESMDFRYLPDEKDTYGNKAKKQKTTLLFQKLWQDCVNFPERPRPGTLVSTGEGRFIKKESNFSHGAVLTEMPRTSGVSSQADSYYSSPVSISNALSHHTSPIPSMVSQAS…	610	cd07933_RHD-n_c-Rel_pfam00554_RHD_DNA_bind_pfam16179_RHD_dimer	1		1	1
Metazoa	Chordata	Mammalia	Desmodus rotundus	XP_024408529.2	MASGGYNPYIEIIEQPRQRGMRFRYKCEGRSAGSIPGEHSTDNNRTYPSIQIMNYCGKGKVRITLVTKNEPFKPHPHDLVGKDCRDGYYEAEFGQERRPLFFQNLGIRCVKKKEVKEAIISRISAGINPFNVPEPQLLDTEDCDLNVVRLCFQVFLYDEHGNLTTTLPPVVSNPIYDNRAPNTAELRICRVNKNCGSVRGGDEIFLLCDKVQKDDIEVRFVLNDWEAKGIFSQADVHRQVAIVFKTPPYCKAITEPVTVKMQLRRPSDQEVSESMDFRYLPDEKDTYGNKAKKQKTTLLFQKLWQDCVNFPERPRPDSLGPTGDGRFIKKESNLFSHGAALAEMPRPSGVSSQAEPYYSPNVPMSSALPHHPSAIPPMVPQPSSSWSSVAHPTPCSVST…	592	cd07933_RHD-n_c-Rel_pfam00554_RHD_DNA_bind_pfam16179_RHD_dimer	1		1	1
Metazoa	Chordata	Mammalia	Lynx canadensis	XP_030166525.1	MASGGYNPCIEIIEQPRQRGMRFRYKCEGRSAGSIPGEHSTDNNRTYPSIQIMNYYGKGKVRITLVTKNDPYKPHPHDLVGKDCRDGYYEAEFGQERRPLFFQNLGIRCVKKKEVKEAIISRIRAGINPFNVPEQQLLDIEDCDLNVVRLCFQVFLPDEHGNLTTALPPVVSNPIYDNRAPNTAELRICRVNKNCGSVRGGDEIFLLCDKVQKDDIEVRFVLNDWEAKGIFSQADVHRQVAIVFKTPPYCRAITEPVTVKMQLRRPSDQEVSESMDFRYLPDEKDTYGNKAKKQKTTLLFQKLWQDCVNFPERPRPGLGSTGEGRFIKKESNFSHGAVLTDMSRTSGISSQADSYYSSSVSISSALSHHTSAIPAMVSQPSSWSSGAHPTSRSVNTNPL…	583	cd07933_RHD-n_c-Rel_pfam00554_RHD_DNA_bind_pfam16179_RHD_dimer	1		1	1
Metazoa	Chordata	Mammalia	Homo sapiens	XP_011531312.1	MLCFQNLGIRCVKKKEVKEAIITRIKAGINPFNVPEKQLNDIEDCDLNVVRLCFQVFLPDEHGNLTTALPPVVSNPIYDNRAPNTAELRICRVNKNCGSVRGGDEIFLLCDKVQKDDIEVRFVLNDWEAKGIFSQADVHRQVAIVFKTPPYCKAITEPVTVKMQLRRPSDQEVSESMDFRYLPDEKDTYGNKAKKQKTTLLFQKLCQDHVNFPERPRPGLLGSIGEGRYFKKEPNLFSHDAVVREMPTGVSSQAESYYPSPGPISSGLSHHASMAPLPSSSWSSVAHPTPRSGNTNPLSSFSTRTLPSNSQGIPPFLRIPVGNDLNASNACIYNNADDIVGMEASSMPSADLYGISDPNMLSNCSVNMMTTSSDSMGETDNPRLLSMNLENPSCNSVLD…	489	pfam00554_RHD_DNA_bind_cd07933_RHD-n_c-Rel_pfam16179_RHD_dimer	1		1	1
Metazoa	Chordata	Mammalia	Halichoerus grypus	XP_035932904.1	MVKSIITAILISPSSFFKFSGGYNRCIEIIEQPRQRGMRFRYKCEGRSAGSIPGEHSTENNRTYPSIQIMNYYGKGKVRITLVTKNDPYKPHPHDLVGKDCRDGYYEAEFGQERRPLFFQNLGIRCVKKKEVKEAIISRIRAGINPFNVPEQQLLDIEDCDLNVVRLCFQVFLPDEHGNLTTALPPVVSNPIYDNRAPNTAELRICRVNKNCGSVRGGDEIFLLCDKVQKDDIEVRFALNDWEAKGIFSQADVHRQVAIVFKTPPYCRAITEPVTVKMQLRRPSDQEVSESMDFRYLPDEKDTYGNKAKKQKTTLLFQKLWQDCAVNFPERPRPGTLVSTGEGRFIKKESNFSHGAVLTEMPRTSGVSSQADSYYSSPVSISNALSHHTSPIPSMVSQA…	611	cd07933_RHD-n_c-Rel_pfam00554_RHD_DNA_bind_pfam16179_RHD_dimer	1		1	1
Metazoa	Chordata	Mammalia	Halichoerus grypus	XP_035932905.1	MVKSIITAILISPSSFFKFSGGYNRCIEIIEQPRQRGMRFRYKCEGRSAGSIPGEHSTENNRTYPSIQIMNYYGKGKVRITLVTKNDPYKPHPHDLVGKDCRDGYYEAEFGQERRPLFFQNLGIRCVKKKEVKEAIISRIRAGINPFNVPEQQLLDIEDCDLNVVRLCFQVFLPDEHGNLTTALPPVVSNPIYDNRAPNTAELRICRVNKNCGSVRGGDEIFLLCDKVQKDDIEVRFALNDWEAKGIFSQADVHRQVAIVFKTPPYCRAITEPVTVKMQLRRPSDQEVSESMDFRYLPDEKDTYGNKAKKQKTTLLFQKLWQDCVNFPERPRPGTLVSTGEGRFIKKESNFSHGAVLTEMPRTSGVSSQADSYYSSPVSISNALSHHTSPIPSMVSQAS…	610	cd07933_RHD-n_c-Rel_pfam00554_RHD_DNA_bind_pfam16179_RHD_dimer	1		1	1
Metazoa	Chordata	Mammalia	Castor canadensis	XP_020040690.1	MASGGFNPYIEIIEQPRQRGMRFRYKCEGRSAGSIPGEHSTDNNRTYPSIQIMNYYGKGKVRITLVTKNDPYKPHPHDLVGKDCRDGYYEAEFGQERRPLFFQNLGIRCVKKKEVKEAIISRISAGINPFNVPEQQLLDIEDCDLNVVRLCFQVFLPDEHGNLTTTLPPVVSNPIYDNRAPNTAELRICRVNKNCGSVRGGDEIFLLCDKVQKDDIEVRFVLNDWEAKGIFSQADVHRQVAIVFKTPPYCKAISEPVTVKMQLRRPSDQEVSESMDFRYLPDEKDAYGNKSKKQKTTLLFQKLWQDCANFPERPRPGPLGSIGEGRFIKKESNLFSQCAVLPEMPRISEPYYSPSVSISSGLPHHNPAIPSVVPHQSSSSWSPMAHPTSHSVNTNPLNN…	586	cd07933_RHD-n_c-Rel_pfam00554_RHD_DNA_bind_pfam16179_RHD_dimer	1		1	1
Metazoa	Chordata	Mammalia	Nycticebus coucang	XP_053445604.1	MASGGYNPYIEIIEQPRQRGMRFRYKCEGRSAGSIPGEHSTDNSRTYPSIQIMNYYGKGKVRITLVTKNDPYKPHPHDLVGKDCRDGYYEAEFGQERRPLFFQNLGIRCVKKKEVKEAIISRIKAGINPFNVPEKQLIDIEDCDLNVVRLCFQVFLPDEHGNLTTALPPVVSNPIYDNRAPNTAELKICRVNKNCGSVRGGDEIFLLCDKVQKDDIEVRFVLNDWEAKGIFSQADVHRQVAIVFKTPPYCKAIMEPVTVKMHLRRPSDQEVSESMDFRYLPDEKDTYGNKSKKQKTTLLFQKLWQDCVNFPERPRPGPVGSIGEGRYIKKESNLFSHGAVLTEMPRPSGVSSQPDSYYSSPVSISSGSSHHSSAIPSMVHQPSSSWLLEASSTSRSVNT…	591	cd07933_RHD-n_c-Rel_pfam00554_RHD_DNA_bind_pfam16179_RHD_dimer	1		1	1
Metazoa	Chordata	Mammalia	Panthera uncia	XP_049507482.1	MASGGYNPCIEITEQPRQRGMRFRYKCEGRSAGSIPGEHSTDNNRTYPSIQIMNYYGKGKVRITLVTKNDPYKPHPHDLVGKDCRDGYYEAEFGQERRPLFFQNLGIRCVKKKEVKEAIISRIRAGINPFNVPEQQLLDIEDCDLNVVRLCFQVFLPDEHGNLTTALPPVVSNPIYDNRAPNTAELRICRVNKNCGSVRGGDEIFLLCDKVQKDDIEVRFVLNDWEAKGIFSQADVHRQVAIVFKTPPYCRAITEPVTVKMQLRRPSDQEVSESMDFRYLPDEKDTYGNKAKKQKTTLLFQKLWQDCVNFPERPRPGLGSAGEGRFIKKESNFSHGAVLTDMSRTSGISSQADSYYSSSVSISSALSHHTSAIPAMVSQPSSWSSGAHPTSRSVNTNPL…	583	cd07933_RHD-n_c-Rel_pfam00554_RHD_DNA_bind_pfam16179_RHD_dimer	1		1	1
Metazoa	Chordata	Mammalia	Marmota marmota marmota	XP_015335127.1	MASGGYNPYIKIIEQPRQRGMRFRYKCEGRSAGSIPGEHSTENNRTFPSIQIMNYYGKGKVRITLVTKNDPYKPHPHDLVGKDCRDGYYEAEFGQERRPLFFQNLGIRCVKKKEVKEAIISRISSGINPFNVPEQQLLDIEDCDLNVVRLCFQVFLPDELGNLTTALPPVVSNPIYDNRAPNTAELRICRVNKNCGSVRGGDEIFLLCDKVQKDDIEVRFVLNDWEAKGNFSQADVHRQVAIVFKTPPYCKAITEPVTVKMQLRRPSDQEVSESMDFRYLPDEKDTYGNKSKKQKTTLLFQKLWQDCAVNFPERPRSGPVGSIEEGRFIKKESNLFSHGTVLSEMSRSSGVSSQGESYYSSSVSISSGLSHHASAIPSMVPQPPSSWSSMAHPTSRSVN…	590	cd07933_RHD-n_c-Rel_pfam00554_RHD_DNA_bind_pfam16179_RHD_dimer	1		1	1
Metazoa	Chordata	Mammalia	Marmota marmota marmota	XP_015335128.1	MASGGYNPYIKIIEQPRQRGMRFRYKCEGRSAGSIPGEHSTENNRTFPSIQIMNYYGKGKVRITLVTKNDPYKPHPHDLVGKDCRDGYYEAEFGQERRPLFFQNLGIRCVKKKEVKEAIISRISSGINPFNVPEQQLLDIEDCDLNVVRLCFQVFLPDELGNLTTALPPVVSNPIYDNRAPNTAELRICRVNKNCGSVRGGDEIFLLCDKVQKDDIEVRFVLNDWEAKGNFSQADVHRQVAIVFKTPPYCKAITEPVTVKMQLRRPSDQEVSESMDFRYLPDEKDTYGNKSKKQKTTLLFQKLWQDCVNFPERPRSGPVGSIEEGRFIKKESNLFSHGTVLSEMSRSSGVSSQGESYYSSSVSISSGLSHHASAIPSMVPQPPSSWSSMAHPTSRSVNT…	589	cd07933_RHD-n_c-Rel_pfam00554_RHD_DNA_bind_pfam16179_RHD_dimer	1		1	1
Metazoa	Chordata	Mammalia	Marmota flaviventris	XP_027790245.1	MASGGYNPYIKIIEQPRQRGMRFRYKCEGRSAGSIPGEHSTENNRTFPSIQIMNYCGKGKVRITLVTKNDPYKPHPHDLVGKDCRDGYYEAEFGQERRPLFFQNLGIRCVKKKEVKEAIISRISSGINPFNVPEQQLLDIEDCDLNVVRLCFQVFLPDELGNLTTALPPVVSNPIYDNRAPNTAELRICRVNKNCGSVRGGDEIFLLCDKVQKDDIEVRFVLNDWEAKGNFSQADVHRQVAIVFKTPPYCKAITEPVTVKMQLRRPSDQEVSESMDFRYLPDEKDTYGNKSKKQKTTLLFQKLWQDCAVNFPERPRSGPVGSIEEGRFIKKESNLFSHGTVLSEMSRSSGVSSQGESYYSSSVSISSGLSHHASAIPSMVPQPPSSWSSMAHPTSRSVN…	590	cd07933_RHD-n_c-Rel_pfam00554_RHD_DNA_bind_pfam16179_RHD_dimer	1		1	1
Metazoa	Chordata	Mammalia	Felis catus	XP_003984077.1	MASGGYNPCIEIIEQPRQRGMRFRYKCEGRSAGSIPGEHSTDNNRTYPSIQIMNYYGKGKVRITLVTKNDPYKPHPHDLVGKDCRDGYYEAEFGQERRPLFFQNLGIRCVKKKEVKEAIISRIRAGINPFNVPEQQLLDIEDCDLNVVRLCFQVFLPDEHGNLTTALPPVVSNPIYDNRAPNTAELRICRVNKNCGSVRGGDEIFLLCDKVQKDDIEVRFVLNDWEAKGIFSQADVHRQVAIVFKTPPYCRAITEPVTVKMQLRRPSDQEVSESMDFRYLPDEKDTYGNKAKKQKTTLLFQKLWQDCVNFPERPRPGLGSTGEGRFIKKESNFSHGAVLTDMSRTSGISSQADSYYSSSVSISSALSHHTSAIPAMVSQPSSWSSGAHPTSRSVNTNPL…	583	cd07933_RHD-n_c-Rel_pfam00554_RHD_DNA_bind_pfam16179_RHD_dimer	1		1	1
Metazoa	Chordata	Mammalia	Hyaena hyaena	XP_039096259.1	MASGGYNPCIEIIEQPRQRGMRFRYKCEGRSAGSIPGEHSTDNNRTYPSIQIMNYYGKGKVRITLVTKNDPYKPHPHDLVGKDCRDGYYEAEFGQERRPLFFQNLGIRCVKKKEVKEAIISRIKAGINPFNVPEQQLLDIEDCDLNVVRLCFQVFLPDEHGNLTTALPPVVSNPIYDNRAPNTAELRICRVNKNCGSVRGGDEIFLLCDKVQKDDIEVRFVLNDWEAKGIFSQADVHRQVAIVFKTPPYCRAITEPVTVKMQLRRPSDQEVSESMDFRYLPDEKDTYGNKAKKQKTTLLFQKLWQDCVNFPERPRPGLGPTGEGRFIKKESNFSHGAVLTDMPRSTGISSQTDSYYSSSVSISIALSHHTSTIPAMGSQPSSWSSGAHPTSRSVNTNPL…	583	cd07933_RHD-n_c-Rel_pfam00554_RHD_DNA_bind_pfam16179_RHD_dimer	1		1	1
Metazoa	Chordata	Mammalia	Panthera tigris	XP_007075434.1	MASGGYNPCIEITEQPRQRGMRFRYKCEGRSAGSIPGEHSTDNNRTYPSIQIMNYYGKGKVRITLVTKNDPYKPHPHDLVGKDCRDGYYEAEFGQERRPLFFQNLGIRCVKKKEVKEAIISRIRAGINPFNVPEQQLLDIEDCDLNVVRLCFQVFLPDEHGNLTTALPPVVSNPIYDNRAPNTAELRICRVNKNCGSVRGGDEIFLLCDKVQKDDIEVRFVLNDWEAKGIFSQADVHRQVAIVFKTPPYCRAITEPVTVKMQLRRPSDQEVSESMDFRYLPDEKDTYGNKAKKQKTTLLFQKLWQDCVNFPERPRPGLGSTGEGRFIKKESNFSHGAVLTDMSRTSGISSQADSYYSSSVSISSALSHHTSAIPAMVSQPSSWSSGAHPTSRSVNTNPL…	583	cd07933_RHD-n_c-Rel_pfam00554_RHD_DNA_bind_pfam16179_RHD_dimer	1		1	1
Metazoa	Chordata	Mammalia	Enhydra lutris kenyoni	XP_022360130.1	MASGGYNPCIEIIEQPRQRGMRFRYKCEGRSAGSIPGEHSTDNNRTYPSIQIMNYYGKGKVRITLVTKNDPYKPHPHDLVGKDCRDGYYEAEFGQERRPLFFQNLGIRCVKKKEVKEAITSRIRAGINPFNVPEQQVFDTEDCDLNVVRLCFQVFLPDEHGNLTMALPPVVSNPIYDNRAPNTAELRICRVNKNCGSVRGGDEIFLLCDKVQKDDIEVRFVLNDWEAKGIFSQADVHRQVAIVFKTPPYCRAITEPVTVKMQLRRPSDQEVSESMDFRYLPDEKDTYGNKAKKQKTTLLFQKLWQDCAVNFPERPRPVTLGSTGEGRFIKKESNFSHGAVLTEMPRTSGISSQGDSYYSSPASISNALSQHTPPIPSMVSPPSSSWSAGAHPTSRAVST…	594	cd07933_RHD-n_c-Rel_pfam00554_RHD_DNA_bind_pfam16179_RHD_dimer	1		1	1
Metazoa	Chordata	Mammalia	Enhydra lutris kenyoni	XP_022360131.1	MASGGYNPCIEIIEQPRQRGMRFRYKCEGRSAGSIPGEHSTDNNRTYPSIQIMNYYGKGKVRITLVTKNDPYKPHPHDLVGKDCRDGYYEAEFGQERRPLFFQNLGIRCVKKKEVKEAITSRIRAGINPFNVPEQQVFDTEDCDLNVVRLCFQVFLPDEHGNLTMALPPVVSNPIYDNRAPNTAELRICRVNKNCGSVRGGDEIFLLCDKVQKDDIEVRFVLNDWEAKGIFSQADVHRQVAIVFKTPPYCRAITEPVTVKMQLRRPSDQEVSESMDFRYLPDEKDTYGNKAKKQKTTLLFQKLWQDCVNFPERPRPVTLGSTGEGRFIKKESNFSHGAVLTEMPRTSGISSQGDSYYSSPASISNALSQHTPPIPSMVSPPSSSWSAGAHPTSRAVSTN…	593	cd07933_RHD-n_c-Rel_pfam00554_RHD_DNA_bind_pfam16179_RHD_dimer	1		1	1
Metazoa	Chordata	Mammalia	Prionailurus viverrinus	XP_047707378.1	MASGGYNPCIEIIEQPRQRGMRFRYKCEGRSAGSIPGEHSTDNNRTYPSIQIMNYYGKGKVRITLVTKNDPYKPHPHDLVGKDCRDGYYEAEFGQERRPLFFQNLGIRCVKKKEVKEAIISRIRAGINPFNVPEQQLLDIEDCDLNVVRLCFQVFLPDEHGNLTTALPPVVSNPIYDNRAPNTAELRICRVNKNCGSVRGGDEIFLLCDKVQKDDIEVRFVLNDWEAKGIFSQADVHRQVAIVFKTPPYCRAITEPVTVKMQLRRPSDQEVSESMDFRYLPDEKDTYGNKAKKQKTTLLFQKLWQDCVNFPERPRPGLGSTGEGRFIKKESNFSHGAVLTDMSRTSGISSQADSYYSSSVSISSALSHHTSAIPAMVSQPSSWSSGAHPTSRSVNTNPL…	583	cd07933_RHD-n_c-Rel_pfam00554_RHD_DNA_bind_pfam16179_RHD_dimer	1		1	1
Metazoa	Chordata	Mammalia	Physeter catodon	XP_007125498.1	MASGGCKPCIEIIEQPRQRGMRFRYKCEGRSAGSIPGEHSTDNNRTYPSIQIMNYYGKGKVRITLVTKNKPYKPHPHDLVGKDCRDGYYEAEFGQERRPLFFQNLGIRCVKKKEVKEAVISRIRAGINPFNVPEQQLLDIEDCDLNVVRLCFQVFLPDEHGNLTTALPPVVSNPIYDNRAPNTAELRICRVNKNCGSVRGGDEIFLLCDKVQKDDIEVRFVLNDWEAKGIFSQADVHRQVAIVFKTPPYCKAITEPVTVKMQLRRPSDQEVSESMDFRYLPDEKDTYGNKAKKQKTTLLFQKLWQDCGVNFPERPRPSPLGSTGEGRFIKKVLTETSGPVSSQAESYYSSSASISSALPHHASAIPPMVPQPSSSWSSVAHATSRSVNTNSLSSFSTGT…	585	cd07933_RHD-n_c-Rel_pfam00554_RHD_DNA_bind_pfam16179_RHD_dimer	1		1	1
Metazoa	Chordata	Mammalia	Urocitellus parryii	XP_026243031.1	MASGGYNPYIKIIEQPRQRGMRFRYKCEGRSAGSIPGEHSTENNRTFPSIQIMNYYGKGKVRITLVTKNDPYKPHPHDLVGKDCRDGYYEAEFGQERRPLFFQNLGIRCVKKKEVKEAIISRISSGINPFNVPEQQLLDIEDCDLNVVRLCFQVFLPDELGNLTTALPPVVSNPIYDNRAPNTAELRICRVNKNCGSVRGGDEIFLLCDKVQKDDIEVRFVLNDWEAKGNFSQADVHRQVAIVFKTPPYCKAITEPVTVKMQLRRPSDQEVSESMDFRYLPDEKDTYGNKSKKQKTTLLFQKLWQDCAVNFPERPRSGPVESIEEGRFIKKESNLFSHGTVLSEMSRSSGVSSQGESYYSSSVSISSGLSHHASAIPSMVPQPPSSWSSMAHPTSRSVN…	590	cd07933_RHD-n_c-Rel_pfam00554_RHD_DNA_bind_pfam16179_RHD_dimer	1		1	1
Metazoa	Chordata	Mammalia	Talpa occidentalis	XP_037383340.1	MASGGCNPYIEIFEQPRQRGMRFRYKCEGRSAGSIPGERSTENNRTYPSIQIKNYCGKGKVRITLVTKNDPYKPHPHDLVGKDCRDGYYEAEFGQERRPLFFQNLGIRCVKKKEVKEAIFSRVRAGINPFNVPEPQLSDIEDYDLNVVRLCFQVFLPDAHGNLTTALPPVVSNPIYDNRAPNTAELRICRVNKNCGSVSGGDEIFLLCDKVQKDDIEVRFVLNDWEAKGIFSQADVHRQVAIVFKTPPYCKAIMEPVTVKMQLRRPSDQEVSESMDFRYLPDEKDTYGNKAKKQKTTLFFQKIWQDCAVNFPERPRTGPPGSSGEGRYIKKESNLFSHSPVLTEMARPSEVSSQAESYYSSSVTISSALSHHPSAIPSMVPQTPSSWSSVAPSTSHSGS…	594	cd07933_RHD-n_c-Rel_pfam00554_RHD_DNA_bind_pfam16179_RHD_dimer	1		1	1
Metazoa	Chordata	Mammalia	Ictidomys tridecemlineatus	XP_005322095.1	MTSGGYNPYIKIIEQPRQRGMRFRYKCEGRSAGSIPGEHSTENNRTFPSIQIMNYYGKGKVRITLVTKNDPYKPHPHDLVGKDCRDGYYEAEFGQERRPLFFQNLGIRCVKKKEVKEAIISRISSGINPFNVPEQQLLDIEDCDLNVVRLCFQVFLPDELGNLTTALPPVVSNPIYDNRAPNTAELRICRVNKNCGSVRGGDEIFLLCDKVQKDDIEVRFVLNDWEAKGNFSQADVHRQVAIVFKTPPYCKAITEPVTVKMQLRRPSDQEVSESMDFRYLPDEKDTYGNKSKKQKTTLLFQKLWQDCAVNFPERPRSGPVESIEEGRFIKKESNLFSHGTVLSEMSRSSGVSSQGESYYSSSVSISSGLSHHASAIPSMVPQPPSSWSSMAHPTSRSVN…	590	cd07933_RHD-n_c-Rel_pfam00554_RHD_DNA_bind_pfam16179_RHD_dimer	1		1	1
Metazoa	Chordata	Mammalia	Sus scrofa	XP_005662584.1	MASGGYNPYIEITEQPRQRGMRFRYKCEGRSAGSIPGEHSTDSSRTYPSIQIKNYFGKGKVRITLVTKNDPYKPHPHDLVGKDCRDGYYEAEFGQERRPLCFQNLGIRCVKKKEVKEAIISRIRAGINPFNVPEQQLLDIEDCDLNVVRLCFQVFLPDEHGNLTSALPPVVSNPIYDNRAPNTAELRICRVNKNCGSVRGGDEIFLLCDKVQKDDIEVRFVLNDWEAKGIFSQADVHRQVAIVFKTPPYCKAIIEPVTVKMQLRRPSDQEVSESMDFRYLPDEKDTYGNKAKKQKTTLLFQKLWQDCGVNFPERPRPNPLGTMGEGRFIKKESNLFSHGAVLTETSRPVSSQAESYYSSSISSALSHPASTIPTMVPQPSSSWSSVARPTSRSVNTNSL…	588	cd07933_RHD-n_c-Rel_pfam00554_RHD_DNA_bind_pfam16179_RHD_dimer	1		1	1
Metazoa	Chordata	Mammalia	Oryx dammah	XP_040080101.1	MASGGFSPCIEIIEQPRQRGMRFRYKCEGRSAGSIPGEHSTDNNRTYPSIQILNYYGKGKVRITLVTKNDPYKPHPHDLVGKDCRDGYYEAEFGQERRPLFFQNLGIRCVKKKEVKEAIISRIRAGINPFNVPEQQLLDIEDCDLNVVRLCFQVFLPDDHGNLTTALPPVVSNPIYDNRAPNTAELRICRVNKNCGSVKGGDEIFLLCDKVQKDDIEVRFVLNEWEAKGVFSQADVHRQVAIVFKTPPYCKAITEPVTVKMQLRRPSDQEVSESMDFRYLPDEKDTYGNKAKKQKTTLLFQKLWQDCGVNFPERPRPSPLGPTGEGRFIKKEPNLFSHGAVLPETSRPVSSQAESYYSSSASISSTLSHPASAILPMGTQSSSGWSSVAHPTSRSVNTN…	591	cd07933_RHD-n_c-Rel_pfam00554_RHD_DNA_bind_pfam16179_RHD_dimer	1		1	1
Metazoa	Chordata	Mammalia	Ictidomys tridecemlineatus	XP_040127276.1	MTSGGYNPYIKIIEQPRQRGMRFRYKCEGRSAGSIPGEHSTENNRTFPSIQIMNYYGKGKVRITLVTKNDPYKPHPHDLVGKDCRDGYYEAEFGQERRPLFFQNLGIRCVKKKEVKEAIISRISSGINPFNVPEQQLLDIEDCDLNVVRLCFQVFLPDELGNLTTALPPVVSNPIYDNRAPNTAELRICRVNKNCGSVRGGDEIFLLCDKVQKDDIEVRFVLNDWEAKGNFSQADVHRQVAIVFKTPPYCKAITEPVTVKMQLRRPSDQEVSESMDFRYLPDEKDTYGNKSKKQKTTLLFQKLWQDCVNFPERPRSGPVESIEEGRFIKKESNLFSHGTVLSEMSRSSGVSSQGESYYSSSVSISSGLSHHASAIPSMVPQPPSSWSSMAHPTSRSVNT…	589	cd07933_RHD-n_c-Rel_pfam00554_RHD_DNA_bind_pfam16179_RHD_dimer	1		1	1
Metazoa	Chordata	Mammalia	Manis javanica	XP_017503999.1	MASGGYNPYIEIAEQPRQRGMRFRYKCEGRSAGSIPGEHSTDNNRTYPSIQIKNYYGKGKVRITLVTKNDPYKPHPHDLVGKDCRDGYYEAEFGQERRPLFFQNLGIRCVKKKEVKEAIISRIRAGINPFNVPEQQLLDIEDCDLNVVRLCFQVFLPDEHGNLTTALPPVVSNPIYDNRAPNTAELRICRVNKNCGSVRGGDEIFLLCDKVQKDDIEVRFVLNDWEAKGIFSQADVHRQVAIVFKTPPYCKAITEPVTVKMQLRRPSDQEVSESMDFRYLPDEKDTYGNKAKKQKTTLLFQKLWQDCAVNFPERPRPGPLGSTGEGRFIKKESDLFPHGALLTEMTRPPGVSSQAESYYSSSVPMSSAHHASAISSMVPPPPSSWSSVAHPTSCSVSAN…	592	cd07933_RHD-n_c-Rel_pfam00554_RHD_DNA_bind_pfam16179_RHD_dimer	1		1	1
Metazoa	Chordata	Mammalia	Neogale vison	XP_044119954.1	MASGGYNPCIEIIEQPRQRGMRFRYKCEGRSAGSIPGEHSTDNNRTYPSIQIMNYYGKGKVRITLVTKNDPYKPHPHDLVGKDCRDGYYEAEFGQERRPLFFQNLGIRCVKKKEVKEAITSRIRAGINPFNVPEQQVFDTEDCDLNVVRLCFQVFLPDEHGNLTMALPPVVSNPIYDNRAPNTAELRICRVNKNCGSVRGGDEIFLLCDKVQKDDIEVRFVLNDWEAKGIFSQADVHRQVAIVFKTPPYCRAITEPVTVKMQLRRPSDQEVSESMDFRYLPDEKDTYGNKAKKQKTTLLFQKLWQDCAVNFPERPRPVTLGSTGEGRFIKKESNFSHGAVLTEIPRTSGISSQGDSYYSSPASISNALSQHTPPIPSMVSPPSSSWSGGAQPTSRAVST…	594	cd07933_RHD-n_c-Rel_pfam00554_RHD_DNA_bind_pfam16179_RHD_dimer	1		1	1
Metazoa	Chordata	Mammalia	Mustela erminea	XP_032208110.1	MASGGYNPCIEIIEQPRQRGMRFRYKCEGRSAGSIPGEHSTDNNRTYPSIQIMNYYGKGKVRITLVTKNDPYKPHPHDLVGKDCRDGYYEAEFGQERRPLFFQNLGIRCVKKKEVKEAITSRIRAGINPFNVPEQQVFDTEDCDLNVVRLCFQVFLPDEHGNLTMALPPVVSNPIYDNRAPNTAELRICRVNKNCGSVRGGDEIFLLCDKVQKDDIEVRFVLNDWEAKGIFSQADVHRQVAIVFKTPPYCRAITEPVTVKMQLRRPSDQEVSESMDFRYLPDEKDTYGNKAKKQKTTLLFQKLWQDCAVNFPERPRPVTLGSTGEGRFIKKESNFSHGAVLTEIPRTSGISSQGDSYYPSPASISNALSQHTPPIPSMVSPPSSSWSGGAQPTSRAVST…	594	cd07933_RHD-n_c-Rel_pfam00554_RHD_DNA_bind_pfam16179_RHD_dimer	1		1	1
Metazoa	Chordata	Mammalia	Condylura cristata	XP_012586936.1	MASGGYSPYIEIFEQPRQRGMRFRYKCEGRSAGSIPGERSTDNNRTYPSIQIRNYYGKGKVRITLVTKNDPYKPHPHDLVGKDCRDGYYEAEFGQERRPLFFQNLGIRCVKKKEVKEAVISRIRAGINPFNVPEPQLLDIEDCDLNVVRLCFQVFLPDEHGNLTTALPPVVSNPIYDNRAPNTAELRICRVNKNCGSVSGGDEIFLLCDKVQKDDIEVRFVLNDWEAKGIFSQADVHRQVAIVFKTPPYCKAIVEPVTVKMQLRRPSDQEVSESMDFRYLPDEKDTYGNKAKKQKTTLLFQKLWQDCAVNFPERPRTGPPGSSGEGRYIKKESSLFTPGPVLTEMARPSGVSSQAESFYSSSASISSALAHHTSAMPSMVPQPPSSWSSVAQSTSHSGS…	594	cd07933_RHD-n_c-Rel_pfam00554_RHD_DNA_bind_pfam16179_RHD_dimer	1		1	1
Metazoa	Chordata	Mammalia	Mustela erminea	XP_032208111.1	MASGGYNPCIEIIEQPRQRGMRFRYKCEGRSAGSIPGEHSTDNNRTYPSIQIMNYYGKGKVRITLVTKNDPYKPHPHDLVGKDCRDGYYEAEFGQERRPLFFQNLGIRCVKKKEVKEAITSRIRAGINPFNVPEQQVFDTEDCDLNVVRLCFQVFLPDEHGNLTMALPPVVSNPIYDNRAPNTAELRICRVNKNCGSVRGGDEIFLLCDKVQKDDIEVRFVLNDWEAKGIFSQADVHRQVAIVFKTPPYCRAITEPVTVKMQLRRPSDQEVSESMDFRYLPDEKDTYGNKAKKQKTTLLFQKLWQDCVNFPERPRPVTLGSTGEGRFIKKESNFSHGAVLTEIPRTSGISSQGDSYYPSPASISNALSQHTPPIPSMVSPPSSSWSGGAQPTSRAVSTN…	593	cd07933_RHD-n_c-Rel_pfam00554_RHD_DNA_bind_pfam16179_RHD_dimer	1		1	1
Metazoa	Chordata	Mammalia	Neogale vison	XP_044119955.1	MASGGYNPCIEIIEQPRQRGMRFRYKCEGRSAGSIPGEHSTDNNRTYPSIQIMNYYGKGKVRITLVTKNDPYKPHPHDLVGKDCRDGYYEAEFGQERRPLFFQNLGIRCVKKKEVKEAITSRIRAGINPFNVPEQQVFDTEDCDLNVVRLCFQVFLPDEHGNLTMALPPVVSNPIYDNRAPNTAELRICRVNKNCGSVRGGDEIFLLCDKVQKDDIEVRFVLNDWEAKGIFSQADVHRQVAIVFKTPPYCRAITEPVTVKMQLRRPSDQEVSESMDFRYLPDEKDTYGNKAKKQKTTLLFQKLWQDCVNFPERPRPVTLGSTGEGRFIKKESNFSHGAVLTEIPRTSGISSQGDSYYSSPASISNALSQHTPPIPSMVSPPSSSWSGGAQPTSRAVSTN…	593	cd07933_RHD-n_c-Rel_pfam00554_RHD_DNA_bind_pfam16179_RHD_dimer	1		1	1
Metazoa	Chordata	Mammalia	Lontra canadensis	XP_032729745.1	MASGGYNPCIEIIEQPRQRGMRFRYKCEGRSAGSIPGEHSTDNNRTYPSIQIMNYYGKGKVRITLVTKNDPYKPHPHDLVGKDCRDGYYEAEFGQERRPLFFQNLGIRCVKKKEVKEAITSRIRAGINPFNVPEQQVFDTEDCDLNVVRLCFQVFLPDEHGNLTMALPPVVSNPIYDNRAPNTAELRICRVNKNCGSVRGGDEIFLLCDKVQKDDIEVRFVLNDWEAKGIFSQADVHRQVAIVFKTPPYCRAITEPVTVKMQLRRPSDQEVSESMDFRYLPDEKDTYGNKAKKQKTTLLFQKLWQDCAVNFPERPRPVTLGSTGEGRFIKKESNFSHGAVLTEMPRTSSISSQGDSYYSSPASISNALSQHTPPIPSMVSPPSSSWSAGAHPTSRAVST…	594	cd07933_RHD-n_c-Rel_pfam00554_RHD_DNA_bind_pfam16179_RHD_dimer	1		1	1
Metazoa	Chordata	Mammalia	Budorcas taxicolor	XP_052504199.1	MASGGVNTRIEIIEQPRQRGMRFRYKCEGRSAGSIPGEHSTDNNRTYPSIQILNYYGKGKVRITLVTKNDPYKPHPHDLVGKDCRDGYYEAEFGQERRPLFFQNLGIRCVKKKEVKEAIISRIRAGINPFNVPEQQLLDIEDCDLNVVRLCFQVFLPDEHGNLTTALPPVVSNPIYDNRAPNTAELRICRVNKNCGSVKGGDEIFLLCDKVQKDDIEVRFVLNEWEAKGVFSQADVHRQVAIVFKTPPYCKAITEPVTVKMQLRRPSDQEVSESMDFRYLPDEKDTYGNKAKKQKTTLLFQKLWQDCGVNFPERPRPSPLGPTGEGRFIKKEPNLFSHGAVLPETSRPVSSQAESYYSSSASISSTLSHPASAILPMGTQSSSGWSSIAHPTSRSVNTN…	591	pfam00554_RHD_DNA_bind_cd07933_RHD-n_c-Rel_pfam16179_RHD_dimer	1		1	1
Metazoa	Chordata	Mammalia	Manis javanica	XP_017504000.1	MASGGYNPYIEIAEQPRQRGMRFRYKCEGRSAGSIPGEHSTDNNRTYPSIQIKNYYGKGKVRITLVTKNDPYKPHPHDLVGKDCRDGYYEAEFGQERRPLFFQNLGIRCVKKKEVKEAIISRIRAGINPFNVPEQQLLDIEDCDLNVVRLCFQVFLPDEHGNLTTALPPVVSNPIYDNRAPNTAELRICRVNKNCGSVRGGDEIFLLCDKVQKDDIEVRFVLNDWEAKGIFSQADVHRQVAIVFKTPPYCKAITEPVTVKMQLRRPSDQEVSESMDFRYLPDEKDTYGNKAKKQKTTLLFQKLWQDCVNFPERPRPGPLGSTGEGRFIKKESDLFPHGALLTEMTRPPGVSSQAESYYSSSVPMSSAHHASAISSMVPPPPSSWSSVAHPTSCSVSANP…	591	cd07933_RHD-n_c-Rel_pfam00554_RHD_DNA_bind_pfam16179_RHD_dimer	1		1	1
Metazoa	Chordata	Mammalia	Lontra canadensis	XP_032729746.1	MASGGYNPCIEIIEQPRQRGMRFRYKCEGRSAGSIPGEHSTDNNRTYPSIQIMNYYGKGKVRITLVTKNDPYKPHPHDLVGKDCRDGYYEAEFGQERRPLFFQNLGIRCVKKKEVKEAITSRIRAGINPFNVPEQQVFDTEDCDLNVVRLCFQVFLPDEHGNLTMALPPVVSNPIYDNRAPNTAELRICRVNKNCGSVRGGDEIFLLCDKVQKDDIEVRFVLNDWEAKGIFSQADVHRQVAIVFKTPPYCRAITEPVTVKMQLRRPSDQEVSESMDFRYLPDEKDTYGNKAKKQKTTLLFQKLWQDCVNFPERPRPVTLGSTGEGRFIKKESNFSHGAVLTEMPRTSSISSQGDSYYSSPASISNALSQHTPPIPSMVSPPSSSWSAGAHPTSRAVSTN…	593	cd07933_RHD-n_c-Rel_pfam00554_RHD_DNA_bind_pfam16179_RHD_dimer	1		1	1
Metazoa	Chordata	Mammalia	Pteronotus parnellii mesoamericanus	XP_054431389.1	MASGGYNPYIEIIEQPRQRGMRFRYKCEGRSAGSIPGEHSTDNNRTYPSIQIMNYYGKGKVRITLVTKNEPFKPHPHDLVGKDCRDGYYEAEFGQERRPLFFQNLGIRCVKKKEVKEAIISRISAGINPFNVPEPQLLDTEDCDLNVVRLCFQVFLYDEHGNLTTTLPPIVSNPIYDNRAPNTAELRICRVNKNCGSVRGGDEIFLLCDKVQKDDIEVRFVLNDWEAKGTFSQADVHRQVAIVFKTPPYCKAITEPVTVKMQLRRPSDQEVSESMDFRYLPDEKDTYGNKAKKQKTTLLFQKLWHDCAVNFPERPRPDSMGSTGEGRFIKKEANLFSHGAALAEMPRSSGVSSQAEPYYSPSVTIPSALPHHASAIPPMVPQPSSSWSSVAHPTSCLVN…	590	cd07933_RHD-n_c-Rel_pfam00554_RHD_DNA_bind_pfam16179_RHD_dimer	1		1	1
Metazoa	Chordata	Mammalia	Octodon degus	XP_023576632.1	MASGGYNPYIEIVEQPRQRGMRFRYKCEGRSAGSIPGEHSTEDNRTYPSIQIMNYYGKGKVRITLVTKNDPYKPHPHDLVGKDCRDGYYEADFGQERRPLFFQNLGIRCVKKKEVKEAVISRISAGINPFNVPEQQLLDIEDCDLNVVRLCFQVFLPDEHGNLTTALPPVVSNPIYDNRAPNTAELRICRVNKNCGSVRGGDEIFLLCDKVQKDDIEVRFVLNDWEAKGVFSQADVHRQVAIVFKTPPYCKAIAEPVTVQMQLRRPSDQEVSESMDFRYLPDEKDTYGNKSKKQKTTLLFQKLCQDCAVNIPERPRPCPSGANGEGRLIKKESNLFPHGTVIPEMPRPSGISGQAEPYYHSSVAITSAMSHHASAMPAMVSQHSSTWSSVSHPTSRSVS…	589	cd07933_RHD-n_c-Rel_pfam00554_RHD_DNA_bind_pfam16179_RHD_dimer	1		1	1
Metazoa	Chordata	Mammalia	Sapajus apella	XP_032147941.1	MNYYGKGKVRITLVTKNDPYKPHPHDLVGKDCRDGYYEAEFGQERRPLFFQNLGIRCVKKKEVKEAIISRIKAGINPFNVPEKQLIDIEDCDLNVVRLCFQVFLPDEHGNLTTALPPVVSNPIYDNRAPNTAELRICRVNKNCGSVRGGDEIFLLCDKVQKDDIEVRFVLNDWEAKGIFSQADVHRQVAIVFKTPPYCKTIIEPVTVKMQLRRPSDQEVSESMDFRYLPDEKDTYGNKSKKQKTTLLFQKLWQDHGNFPERPRPGPLGSIGEGRYIKKEPNLFSHGAVATEMPRPTGVSNQAESYYPSLGHISSGLSRHASMPPPPSSSWSSVAHPTSRLVNTNPLSSFSTGTLPSNSQGIPPFLGIPVENDLNVSNACIYNNADDIVGMEASSMPPAD…	537	pfam00554_RHD_DNA_bind_cd07933_RHD-n_c-Rel_pfam16179_RHD_dimer	1		1	1
Metazoa	Chordata	Mammalia	Mustela putorius furo	XP_004742070.1	MASGGYNPCIEIIEQPRQRGMRFRYKCEGRSAGSIPGEHSTDNNRTYPSIQIMNYYGKGKVRITLVTKNDPYKPHPHDLVGKDCRDGYYEAEFGQERRPLFFQNLGIRCVKKKEVKEAITSRIRAGINPFNVPEQQVFDTEDCDLNVVRLCFQVFLPDEHGNLTMALPPVVSNPIYDNRAPNTAELRICRVNKNCGSVRGGDEIFLLCDKVQKDDIEVRFVLNDWEAKGIFSQADVHRQVAIVFKTPPYCRAITEPVTVKMQLRRPSDQEVSESMDFRYLPDEKDTYGNKAKKQKTTLLFQKLWQDCAVNFPERPRPVTLGSTGEGRFIKKESNFSHGAVLTEIPRTSGISSQGDSYYSSPASISNALSQHTPPIPSMVSPPSSSWSGGAQPTSRAVST…	594	cd07933_RHD-n_c-Rel_pfam00554_RHD_DNA_bind_pfam16179_RHD_dimer	1		1	1
Metazoa	Chordata	Mammalia	Choloepus didactylus	XP_037663267.1	MASGGYNPYIEITEQPRQRGMRFRYKCEGRSAGSIPGEHSTDNNRTYPSIQIMNYCGKGKVRITLVTKNDPYKPHPHDLVGKDCRDGYYEAEFGQERRPLFFQNLGIRCVKKKEVKEAVVSRIRAGINPFSVPEQQLLDIEDCDLNVVRLCFQVFLPDEHGNLTTALPPVVSNPIYDNRAPNTAELRICRVNKNCGSVRGGDEIFLLCDKVQKDDIEVRFVLNNWEAKGIFSQADVHRQVAIVFKTPPYCKAIMEPVTVKMQLRRPSDQEVSESMDFRYLPDEKDTYGNKAKKQKTTLLFQKLWQDCAVNFPERPRPGEGRFIKKESNLFSQGAVLTETSRPSGISSQVESYYSPPVSITRALSHHASVIPSVVPQPSSSWSSVAHSTSHSVSTNPLNS…	586	cd07933_RHD-n_c-Rel_pfam00554_RHD_DNA_bind_pfam16179_RHD_dimer	1		1	1
Metazoa	Chordata	Mammalia	Mustela putorius furo	XP_004742069.1	MASGGYNPCIEIIEQPRQRGMRFRYKCEGRSAGSIPGEHSTDNNRTYPSIQIMNYYGKGKVRITLVTKNDPYKPHPHDLVGKDCRDGYYEAEFGQERRPLFFQNLGIRCVKKKEVKEAITSRIRAGINPFNVPEQQVFDTEDCDLNVVRLCFQVFLPDEHGNLTMALPPVVSNPIYDNRAPNTAELRICRVNKNCGSVRGGDEIFLLCDKVQKDDIEVRFVLNDWEAKGIFSQADVHRQVAIVFKTPPYCRAITEPVTVKMQLRRPSDQEVSESMDFRYLPDEKDTYGNKAKKQKTTLLFQKLWQDCVNFPERPRPVTLGSTGEGRFIKKESNFSHGAVLTEIPRTSGISSQGDSYYSSPASISNALSQHTPPIPSMVSPPSSSWSGGAQPTSRAVSTN…	593	cd07933_RHD-n_c-Rel_pfam00554_RHD_DNA_bind_pfam16179_RHD_dimer	1		1	1
Metazoa	Chordata	Mammalia	Ovis aries	XP_004005978.1	MASGGVNTRIEIIEQPRQRGMRFRYKCEGRSAGSIPGEHSTDNNRTYPSIQILNYYGKGKVRITLVTKNDPYKPHPHDLVGKDCRDGYYEAEFGQERRPLFFQNLGIRCVKKKEVKEAIISRMRAGINPFNVPAQQLLDIEDCDLNVVRLCFQVFLPDEHGNLTTALPPVVSNPIYDNRAPNTAELRICRVNKNCGSVKGGDEIFLLCDKVQKDDIEVRFVLNEWEAKGVFSQADVHRQVAIVFKTPPYCKAITEPVTVKMQLRRPSDQEVSESMDFRYLPDEKDTYGNKAKKQKTTLLFQKLWQDCGVNFPERPRPSPLGPTGEGRFIKKEPNLFSHGAVLPETTRPVSSQAESYYSSSASISSTLSHPASAILPMGTQSSSGWSSIAHPTSRSVNTN…	591	pfam00554_RHD_DNA_bind_cd07933_RHD-n_c-Rel_pfam16179_RHD_dimer	1		1	1
Metazoa	Chordata	Mammalia	Manis pentadactyla	XP_036781908.1	MASGGYNPYIEIAEQPRQRGMRFRYKCEGRSAGSIPGEHSTDNNRTYPSIQIKNYYGKGKVRITLVTKNDPYKPHPHDLVGKDCRDGYYEAEFGQERRPLFFQNLGIRCVKKKEVKEAIISRLRAGINPFNVPEQQLLDIEDCDLNVVRLCFQVFLPDEHGNLTAALPPVVSNPIYDNRAPNTAELRICRVNKNCGSVRGGDEIFLLCDKVQKDDIEVRFVFNDWEAKGIFSQADVHRQVAIVFKTPPYCKAITEPVTVKMQLRRPSDQEVSESMDFRYLPDEKDTYGNKAKKQKTTLLFQKLWQDCAVNFPERPRPGPLGSTGEGRFIKKESDLFPHGALLTEMTRPPGVSSQAESYYSSSVPMSSAHHASAISSMVPPPPSSWSSVAHPTSCSVNAN…	592	cd07933_RHD-n_c-Rel_pfam00554_RHD_DNA_bind_pfam16179_RHD_dimer	1		1	1
Metazoa	Chordata	Mammalia	Ochotona curzoniae	XP_040849333.1	MASGGYNPYIEIIEQPRQRGMRFRYKCEGRSAGSIPGEHSTDNNRTYPSIQIMNYYGKGKVRITLVTKNDPYKPHPHDLVGKDCRDGYYEAEFGQERRPLFFQNLGIRCVKKKEVKEAVISRISAGINPFNVPEQQLLDIEDCDLNVVRLCFQVFLPDEHGNLTTALPPVVSNPIYDNRAPNTAELRICRVNKNCGSVRGGDEIFLLCDKVQKDDIEVRFVLNDWEAKGIFSQADVHRQVAIVFKTPPYCKAITEPVTVKMQLRRPSDQEVSESMDFRYLPDEKDTYGNKSKKQRTTLLFQKLWQDCDKYCANLSEKSRPAEARFIKKESNLFPHSTVRTETGAASQAESYYSPTVSISSEFTTHISPITSVVPPSSSSWSSMIYSTSRSINSNLLGSF…	587	cd07933_RHD-n_c-Rel_pfam00554_RHD_DNA_bind_pfam16179_RHD_dimer	1		1	1
Metazoa	Chordata	Mammalia	Manis pentadactyla	XP_036781909.1	MASGGYNPYIEIAEQPRQRGMRFRYKCEGRSAGSIPGEHSTDNNRTYPSIQIKNYYGKGKVRITLVTKNDPYKPHPHDLVGKDCRDGYYEAEFGQERRPLFFQNLGIRCVKKKEVKEAIISRLRAGINPFNVPEQQLLDIEDCDLNVVRLCFQVFLPDEHGNLTAALPPVVSNPIYDNRAPNTAELRICRVNKNCGSVRGGDEIFLLCDKVQKDDIEVRFVFNDWEAKGIFSQADVHRQVAIVFKTPPYCKAITEPVTVKMQLRRPSDQEVSESMDFRYLPDEKDTYGNKAKKQKTTLLFQKLWQDCVNFPERPRPGPLGSTGEGRFIKKESDLFPHGALLTEMTRPPGVSSQAESYYSSSVPMSSAHHASAISSMVPPPPSSWSSVAHPTSCSVNANP…	591	cd07933_RHD-n_c-Rel_pfam00554_RHD_DNA_bind_pfam16179_RHD_dimer	1		1	1
Metazoa	Chordata	Mammalia	Capra hircus	XP_005686691.1	MASGGVNTRIEIIEQPRQRGMRFRYKCEGRSAGSIPGEHSTDNNRTYPSIQILNYYGKGKVRITLVTKNDPYKPHPHDLVGKDCRDGYYEAEFGQERRPLFFQNLGIRCVKKKEVKEAIISRIRAGINPFNVPEQQLLDIEDCDLNVVRLCFQVFLPDEHGNLTTALRPVVSNPIYDNRAPNTAELRICRVNKNCGSVKGGDEIFLLCDKVQKDDIEVRFVLNEWEAKGVFSQADVHRQVAIVFKTPPYCKAITEPVTVKMQLRRPSDQEVSESMDFRYLPDEKDTYGNKAKKQKTTLLFQKLWQDCGVNFPERPRPSPLGPTGEGRFIKKEPNLFSHGAVLPETTRPVSSQAESYYSSSASISSTLSHPASAILPMGTQSSSGWSSIAHPTSRSVNTN…	591	pfam00554_RHD_DNA_bind_cd07933_RHD-n_c-Rel_pfam16179_RHD_dimer	1		1	1
Metazoa	Chordata	Mammalia	Otolemur garnettii	XP_023367900.1	MASGGYNPYIEIIEQPRQRGMRFRYKCEGRSAGSIPGEHSTDNNRTYPSIQIMNYYGKGKVRITLVTKNDPYKPHPHDLVGKDCRDGYYEAEFGQERRPLFFQNLGIRCVKKKEVKEAVISRIKAGINPFNVPEKQLIDIEDCDLNVVRLCFQVFLPDEHGNLTTALPPVVSNPIYDNRAPNTAELKICRVNKNCGSARGGDEIFLLCDKVQKDDIEVRFVLNDWEAKGIFSQADVHRQVAIVFKTPPYSKAILEPVTVKMHLRRPSDQEVSESMDFRYLPDEKDSYGNKSKKQRTTLLFQKLWQDCAVNFPERPRPGPVGSIGEGRYIKKESNLFSHGAVLTEMPRPSGVSSQPESYYSSPVSISSGSSHHSSAMVSMVHQPSSSWLLEASSTSRSVN…	592	cd07933_RHD-n_c-Rel_pfam00554_RHD_DNA_bind_pfam16179_RHD_dimer	1		1	1
Metazoa	Chordata	Mammalia	Crocuta crocuta	KAF0879576.1	KFPGGYNPCIEIIEQPRQRGMRFRYKCEGRSAGSIPGEHSTDNNRTYPSIQIMNYYGKGKVRITLVTKNDPYKPHPHDLVGKDCRDGYYEAEFGQERRPLFFQNLGIRCVKKKEVKEAIISRIKAGINPFNVPEQQLLDIEDCDLNVVRLCFQVFLPDEHGNLTTALPPVVSNPIYDNRAPNTAELRICRVNKNCGSVRGGDEIFLLCDKVQKDDIEVRFVLNDWEAKGIFSQADVHRQVAIVFKTPPYCRAITEPVTVKMQLRRPSDQEVSESMDFRYLPDEKDTYGNKAKKQKTTLLFQKLWQDCVNFPERPRPGLGPTGEGRFIKKESNFSHGAVLTDMPRSTGISSQTDSYYSSSVSISSALSHHTSTIPAMGSQPSSWSSGAHPTSRSVNTNPL…	583	cd07933_RHD-n_c-Rel_pfam00554_RHD_DNA_bind_pfam16179_RHD_dimer	1		1	1
Metazoa	Chordata	Mammalia	Suricata suricatta	XP_029793284.1	MASGGYNPCIEIIEQPRQRGMRFRYKCEGRSAGSIPGEHSTDNNRTYPSIQIMNYYGKGKVRITLVTKNDPYKPHPHDLVGKDCRDGYYEAEFGQERRPLFFQNLGIRCVKKKEVKEAIISRIRAGINPFNVPEQQLLDIEDCDLNVVRLCFQVFLPDEHGNLTTALPPVVSNPIYDNRAPNTAELRICRVNKNCGSVRGGDEIFLLCDKVQKDDIEVRFVLNDWEAKGIFSQADVHRQVAIVFKTPPYCRDITEPVTVKMQLRRPSDQEVSESMDFRYLPDEKDTYGNKAKKQKTTLLFQKLWQDCVNFPERPRHGLGSTGEGRFIKKESNFSHGAVLTDMPRTSGISSQADSYFSSSVSISSTLSHHTSTLPAMVSQPSSWSSGAHPTSHSVNSNPL…	583	cd07933_RHD-n_c-Rel_pfam00554_RHD_DNA_bind_pfam16179_RHD_dimer	1		1	1
Metazoa	Chordata	Mammalia	Bos taurus	NP_001179899.1	MASGGFNPCIEIIEQPRQRGMRFRYKCEGRSAGSIPGEHSTDNNRTYPSIQILNYYGKGKVRITLVTKNDPYKPHPHDLVGKDCRDGYYEAEFGQERRPLFFQNLGIRCVKKKEVKDAVISRVRAGINPFNVPEQQLLDIEDCDLNVVRLCFQVFLPDEHGNLTTALPPVVSNPIYDNRAPNTAELRICRVNKNCGSVKGGDEIFLLCDKVQKDDIEVRFVLNDWEAKGVFSQADVHRQVAIVFKTPPYCKAIIEPVTVKMQLRRPSDQEVSESMDFRYLPDEKDTYGNKAKKQKTTLLFHKLWQDCGVNFPERPRPSPLGPTGEGRFIKKEPNLFSHGAVLPETSRPVSSQAESYYSSSASISSTLSHPASAMLPMGTQSSSGWSSVAHPTSRSVNTN…	591	cd07933_RHD-n_c-Rel_pfam00554_RHD_DNA_bind_pfam16179_RHD_dimer	1		1	1
Metazoa	Chordata	Mammalia	Odocoileus virginianus texanus	XP_020764718.1	MASGGFNPCIEIIEQPRQRGMRFRYKCEGRSAGSIPGEHSTDNNRTYPSIQISNYYGKLKVRITLVTKNDPYKPHPHDLVGKDCRDGYYEAEFGQERRPLFFQNLGIRCVKKKEVKEAIISRIRAGINPFNVPEQQLLDIEDCDLNVVRLCFQVFLPDEHGNLATALPPVVSNPIYDNRAPNTAELRICRVNKNCGSVKGGDEIFLLCDKVQKDDIEVRFVLNEWEAKGVFSQADVHRQVAIVFKTPPYCKAITEPVTVKMQLRRPSDQEVSESMDFRYLPDEKDTYGNKAKKQKTTLLFQKLWQDCGVNFPERPRPSSLGPTGEGRFIKKEPNLFSHGAVLPETSRPVSSQAESYYSSSASISSTLSHPASAILPMGTQSSSGWSSIAHPTSRSVNTN…	591	cd07933_RHD-n_c-Rel_pfam00554_RHD_DNA_bind_pfam16179_RHD_dimer	1		1	1
Metazoa	Chordata	Mammalia	Otolemur garnettii	XP_023367901.1	MASGGYNPYIEIIEQPRQRGMRFRYKCEGRSAGSIPGEHSTDNNRTYPSIQIMNYYGKGKVRITLVTKNDPYKPHPHDLVGKDCRDGYYEAEFGQERRPLFFQNLGIRCVKKKEVKEAVISRIKAGINPFNVPEKQLIDIEDCDLNVVRLCFQVFLPDEHGNLTTALPPVVSNPIYDNRAPNTAELKICRVNKNCGSARGGDEIFLLCDKVQKDDIEVRFVLNDWEAKGIFSQADVHRQVAIVFKTPPYSKAILEPVTVKMHLRRPSDQEVSESMDFRYLPDEKDSYGNKSKKQRTTLLFQKLWQDCVNFPERPRPGPVGSIGEGRYIKKESNLFSHGAVLTEMPRPSGVSSQPESYYSSPVSISSGSSHHSSAMVSMVHQPSSSWLLEASSTSRSVNT…	591	cd07933_RHD-n_c-Rel_pfam00554_RHD_DNA_bind_pfam16179_RHD_dimer	1		1	1
Metazoa	Chordata	Mammalia	Pteronotus parnellii mesoamericanus	XP_054431388.1	MVKIHYYCLPNLILPPFLKKISGGYNPYIEIIEQPRQRGMRFRYKCEGRSAGSIPGEHSTDNNRTYPSIQIMNYYGKGKVRITLVTKNEPFKPHPHDLVGKDCRDGYYEAEFGQERRPLFFQNLGIRCVKKKEVKEAIISRISAGINPFNVPEPQLLDTEDCDLNVVRLCFQVFLYDEHGNLTTTLPPIVSNPIYDNRAPNTAELRICRVNKNCGSVRGGDEIFLLCDKVQKDDIEVRFVLNDWEAKGTFSQADVHRQVAIVFKTPPYCKAITEPVTVKMQLRRPSDQEVSESMDFRYLPDEKDTYGNKAKKQKTTLLFQKLWHDCAVNFPERPRPDSMGSTGEGRFIKKEANLFSHGAALAEMPRSSGVSSQAEPYYSPSVTIPSALPHHASAIPPMV…	609	cd07933_RHD-n_c-Rel_pfam00554_RHD_DNA_bind_pfam16179_RHD_dimer	1		1	1
Metazoa	Chordata	Mammalia	Choloepus didactylus	XP_037663265.1	MASDDYISALFIFRKNVISLLSTEEGSGYNPYIEITEQPRQRGMRFRYKCEGRSAGSIPGEHSTDNNRTYPSIQIMNYCGKGKVRITLVTKNDPYKPHPHDLVGKDCRDGYYEAEFGQERRPLFFQNLGIRCVKKKEVKEAVVSRIRAGINPFSVPEQQLLDIEDCDLNVVRLCFQVFLPDEHGNLTTALPPVVSNPIYDNRAPNTAELRICRVNKNCGSVRGGDEIFLLCDKVQKDDIEVRFVLNNWEAKGIFSQADVHRQVAIVFKTPPYCKAIMEPVTVKMQLRRPSDQEVSESMDFRYLPDEKDTYGNKAKKQKTTLLFQKLWQDCAVNFPERPRPGEGRFIKKESNLFSQGAVLTETSRPSGISSQVESYYSPPVSITRALSHHASVIPSVVPQ…	609	cd07933_RHD-n_c-Rel_pfam00554_RHD_DNA_bind_pfam16179_RHD_dimer	1		1	1
Metazoa	Chordata	Mammalia	Bos indicus	XP_019825763.1	MASGGFNPCIEIIEQPRQRGMRFRYKCEGRSAGSIPGEHSTDNNRTYPSIQILNYYGKGKVRITLVTKNDPYKPHPHDLVGKDCRDGYYEAEFGQERRPLFFQNLGIRCVKKKEVKDAVISRVRAGINPFNVPEQQLLDIEDCDLNVVRLCFQVFLPDEHGNLTTALPPVVSNPIYDNRAPNTAELRICRVNKNCGSVKGGDEIFLLCDKVQKDDIEVRFVLNDWEAKGVFSQADVHRQVAIVFKTPPYCKAIIEPVTVKMQLRRPSDQEVSESMDFRYLPDEKDTYGNKAKKQKTTLLFHKLWQDCGVNFPERPRPSPLGPTGEGRFIKKEPNLFSHGAVLPETSRPVSSQAESYYSSSASISSTLSHPASAMLPMGTQSSSGWSSVAHPTSRSVNTN…	591	cd07933_RHD-n_c-Rel_pfam00554_RHD_DNA_bind_pfam16179_RHD_dimer	1		1	1
Metazoa	Chordata	Mammalia	Choloepus didactylus	XP_037663266.1	MASDDYISALFIFRKNVISLLSTEEGSGYNPYIEITEQPRQRGMRFRYKCEGRSAGSIPGEHSTDNNRTYPSIQIMNYCGKGKVRITLVTKNDPYKPHPHDLVGKDCRDGYYEAEFGQERRPLFFQNLGIRCVKKKEVKEAVVSRIRAGINPFSVPEQQLLDIEDCDLNVVRLCFQVFLPDEHGNLTTALPPVVSNPIYDNRAPNTAELRICRVNKNCGSVRGGDEIFLLCDKVQKDDIEVRFVLNNWEAKGIFSQADVHRQVAIVFKTPPYCKAIMEPVTVKMQLRRPSDQEVSESMDFRYLPDEKDTYGNKAKKQKTTLLFQKLWQDCVNFPERPRPGEGRFIKKESNLFSQGAVLTETSRPSGISSQVESYYSPPVSITRALSHHASVIPSVVPQP…	608	cd07933_RHD-n_c-Rel_pfam00554_RHD_DNA_bind_pfam16179_RHD_dimer	1		1	1
Metazoa	Chordata	Mammalia	Bos mutus	XP_005889096.1	MASGGFNPCIEIIEQPRQRGMRFRYKCEGRSAGSIPGEHSTDNNRTYPSIQILNYYGKGKVRITLVTKNDPYKPHPHDLVGKDCRDGYYEAEFGQERRPLFFQNLGIRCVKKKEVKDAVISRVRAGINPFNVPEQQLLDIEDCDLNVVRLCFQVFLPDEHGNLTTALPPVVSNPIYDNRAPNTAELRICRVNKNCGSVKGGDEIFLLCDKVQKDDIEVRFVLNDWEAKGVFSQADVHRQVAIVFKTPPYCKAIIEPVTVKMQLRRPSDQEVSESMDFRYLPDEKDTYGNKAKKQKTTLLFHKLWQDCGVNFPERPRPSPLGPTGEGRFIKKEPNLFSHGAVLPETSRPVSSQAESYYSSSASISSTLSHPASAMLPMGTQSSSGWSSVAHPTSRSVNTN…	591	cd07933_RHD-n_c-Rel_pfam00554_RHD_DNA_bind_pfam16179_RHD_dimer	1		1	1
Metazoa	Chordata	Mammalia	Cervus canadensis	XP_043324571.1	MASGGFNPCIEIIEQPRQRGMRFRYKCEGRSAGSIPGEHSTDNNRTYPSIQISNYYGKLKVRITLVTKNDPYKPHPHDLVGKDCRDGYYEAEFGQERRPLFFQNLGIRCVKKKEVKEAIISRIRAGINPFNVPEQQLLDIEDCDLNVVRLCFQVFLPDEHGNLATALPPVVSNPIYDNRAPNTAELRICRVNKNCGSVKGGDEIFLLCDKVQKDDIEVRFVLNEWEAKGVFSQADVHRQVAIVFKTPPYCKAITEPVTVKMQLRRPSDQEVSESMDFRYLPDEKDTYGNKAKKQKTTLLFQKLWQDCGVNFPERPRPSPLGPTGEARFIKKEPNLFSHGAVLPETSRPVSSQAESYYSSSASISSTLSHPASAILPMGTQSSSGWSSIAHPTSRSVNTN…	591	cd07933_RHD-n_c-Rel_pfam00554_RHD_DNA_bind_pfam16179_RHD_dimer	1		1	1
Metazoa	Chordata	Mammalia	Capra hircus	KAJ1078272.1	GGKPFCLVSCGVNTRIEIIEQPRQRGMRFRYKCEGRSAGSIPGEHSTDNNRTYPSIQILNYYGKGKVRITLVTKNDPYKPHPHDLVGKDCRDGYYEAEFGQERRPLFFQNLGIRCVKKKEVKEAIISRIRAGINPFNVPEQQLLDIEDCDLNVVRLCFQVFLPDEHGNLTTALRPVVSNPIYDNRAPNTAELRICRVNKNCGSVKGGDEIFLLCDKVQKDDIEVRFVLNEWEAKGVFSQADVHRQVAIVFKTPPYCKAITEPVTVKMQLRRPSDQEVSESMDFRYLPDEKDTYGNKAKKQKTTLLFQKLWQDCGVNFPERPRPSPLGPTGEGRFIKKEPNLFSHGAVLPETTRPVSSQAESYYSSSASISSTLSHPASAILPMGTQSSSGWSSIAHPTS…	597	pfam00554_RHD_DNA_bind_cd07933_RHD-n_c-Rel_pfam16179_RHD_dimer	1		1	1
Metazoa	Chordata	Mammalia	Papio anubis	XP_021780541.1	MNFQNLGIRCVKKKEVKEAIISRIKAGINPFNVPEKQLNDIEDCDLNVVRLCFQVFLPDEHGNLTTALPPVVSNPIYDNRAPNTAELRICRVNKNCGSVRGGDEIFLLCDKVQKDDIEVRFVLNDWEAKGIFSQADVHRQVAIVFKTPPYCKAITEPVTVKMQLRRPSDQEVSESMDFRYLPDEKDTYGNKAKKQKTTLLFQKLCQDHVNFPERPRPGLLGSIGEGRYFKKEPNLFSHDAVVREMPTGVSSQAESYYPSPGPISSGLSHHASMTPLPSSSWSSVAHPNPRSGNTNPLSSFSTGTLPSNSQGIPPFLRIPIGNDLNASNACIYNNADDIVGMEASSMPPADLYGISDHNMLSNCSVNMMTTSNDSMEETDNPRLLSMNLENPSCNSVLDP…	488	pfam00554_RHD_DNA_bind_cd07933_RHD-n_c-Rel_pfam16179_RHD_dimer	1		1	1
Metazoa	Chordata	Mammalia	Myotis myotis	XP_036190337.1	MASGGYNPYIEIIEQPRQRGMRFRYKCEGRSAGSIPGEHSTDNNRTYPSIQIKNCYGKGKVRITLVTKNDPFKPHPHDLVGKDCRDGYYEAEFGQERRPLFFQNLGIRCVKKKEVKEAIISRIRAGINPFNVPEPQLLDTEDCDLNVVRLCFQVFLYDEHGNLTTTLPPVVSNPIYDNRAPNTAELRICRVNKNCGSVRGGDEIFLLCDKVQKDDIEVRFALNDWEAKGIFSQADVHRQVAIVFKTPPYCKVITEPVTVKMQLRRPSDQEVSESMDFRYLPDEKDTYGNKAKKQKTSLLFQKLWQDCAVNFPERPRPGPLGSTGEGRFIKKESNSFPPGAVLNEMLRPAGVSSQADSYYSPSVSISSAMPHHASAMPPMVPQPSSHWSSEPHPPSCSVS…	593	cd07933_RHD-n_c-Rel_pfam00554_RHD_DNA_bind_pfam16179_RHD_dimer	1		1	1
Metazoa	Chordata	Mammalia	Myotis myotis	XP_036190339.1	MASGGYNPYIEIIEQPRQRGMRFRYKCEGRSAGSIPGEHSTDNNRTYPSIQIKNCYGKGKVRITLVTKNDPFKPHPHDLVGKDCRDGYYEAEFGQERRPLFFQNLGIRCVKKKEVKEAIISRIRAGINPFNVPEPQLLDTEDCDLNVVRLCFQVFLYDEHGNLTTTLPPVVSNPIYDNRAPNTAELRICRVNKNCGSVRGGDEIFLLCDKVQKDDIEVRFALNDWEAKGIFSQADVHRQVAIVFKTPPYCKVITEPVTVKMQLRRPSDQEVSESMDFRYLPDEKDTYGNKAKKQKTSLLFQKLWQDCVNFPERPRPGPLGSTGEGRFIKKESNSFPPGAVLNEMLRPAGVSSQADSYYSPSVSISSAMPHHASAMPPMVPQPSSHWSSEPHPPSCSVST…	592	cd07933_RHD-n_c-Rel_pfam00554_RHD_DNA_bind_pfam16179_RHD_dimer	1		1	1
Metazoa	Chordata	Mammalia	Callorhinus ursinus	XP_025724446.1	MRFRYKCEGRSAGSIPGEHSTENNRTYPSIQIMNYYGKGKVRITLVTKNDPYKPHPHDLVGKDCRDGYYEAEFGQERRPLFFQNLGIRCVKKKEVKEAIISRIRAGINPFNVPEQQLLDIEDCDLNVVRLCFQVFLPDEHGNLTTALPPVVSNPIYDNRAPNTAELRICRVNKNCGSVRGGDEIFLLCDKVQKDDIEVRFVLNDWEAKGIFSQADVHRQVAIVFKTPPYCRAITEPVTVKMQLRRPSDQEVSESMDFRYLPDEKDTYGNKAKKQKTTLLFQKLWQDCAVNFPERPRPGTLVSTGEGRFIKKESGNFSHGAVLTEMPRTSGVSSQGDSYYSSPVSISNALSHHTSPIPSMVSQPSSSWSSGAHPTSRTVSTNPLSGFSTGTLPSNPQGIS…	575	pfam00554_RHD_DNA_bind_cd07933_RHD-n_c-Rel_pfam16179_RHD_dimer	1		1	1
Metazoa	Chordata	Mammalia	Cavia porcellus	XP_013005522.1	MASGGYSPYVEIVEQPRQRGMRFRYKCEGRSAGSIPGEHSTEDNRTYPSIQIMNYYGKGKVRITLVTKNDPYKPHPHDLVGKDCRDGYYEADFGQERRPLFFQNLGIRCVKKKEVKEAVISRINAGINPFNVPEQQLLDIEDCDLNVVRLCFQVFLPDEHGNLTTALPPVVSNPIYDNRAPNTAELRICRVNKNCGSVRGGDEIFLLCDKVQKDDIEVRFVLNDWEAKGIFSQADVHRQVAIVFKTPPYCKAITEPVTVKMQLRRPSDQEVSESMDFRYLPDEKDTYGNKSKKQKTTLLFQKLWQDCAVNFPERPRPGPPGSNGEGRLIKKESNLFPHAAVIPEMPRPSGVSGQAEPYYHSPVSISGGLSHHTSAVPSMVSPHTSGWSPVPQSTSRSVS…	591	cd07933_RHD-n_c-Rel_pfam00554_RHD_DNA_bind_pfam16179_RHD_dimer	1		1	1
Metazoa	Chordata	Mammalia	Bos mutus	ELR61222.1	GGFNPCIEIIEQPRQRGMRFRYKCEGRSAGSIPGEHSTDNNRTYPSIQILNYYGKGKVRITLVTKNDPYKPHPHDLVGKDCRDGYYEAEFGQERRPLFFQNLGIRCVKKKEVKDAVISRVRAGINPFNVPEQQLLDIEDCDLNVVRLCFQVFLPDEHGNLTTALPPVVSNPIYDNRAPNTAELRICRVNKNCGSVKGGDEIFLLCDKVQKDDIEVRFVLNDWEAKGVFSQADVHRQVAIVFKTPPYCKAIIEPVTVKMQLRRPSDQEVSESMDFRYLPDEKDTYGNKAKKQKTTLLFHKLWQDCGVNFPERPRPSPLGPTGEGRFIKKEPNLFSHGAVLPETSRPVSSQAESYYSSSASISSTLSHPASAMLPMGTQSSSGWSSVAHPTSRSVNTNSLS…	588	cd07933_RHD-n_c-Rel_pfam00554_RHD_DNA_bind_pfam16179_RHD_dimer	1		1	1
Metazoa	Chordata	Mammalia	Rhinolophus ferrumequinum	XP_032981135.1	MASGGYNPYIEIIEQPRQRGMRFRYKCEGRSAGSIPGEHSTDNNRTYPSIQIMNYYGKGKVRITLVTKNDPYKPHPHDLVGKDCRDGFYEAEFGQERRPLFFQNLGIRCVKKKEVKEAIISRIRAGINPFKVPEAQLLDTEDCDLNVVRLCFQVFLHDEHGNLTTTLPPVVSNPIYDNRAPNTAELRICRVNKNCGSVRGGDEIFLLCDKVQKDDIEVRFVLNDWEAKGIFSQADVHRQVAIVFKTPPYCKAITEPVTVKMQLRRPSDQEVSESMDFRYLPDEKDTYGNKAKKQKTTLLFQKLWQDCESNLFSHGAVLTEMPRPSGVSTQAESYYSSSVSISSTLSPHASAVPSMVPQPSSSWSSVAHPTSCSVNTNPLSSFSTGTLSSNSQGIPPFLE…	572	cd07933_RHD-n_c-Rel_pfam00554_RHD_DNA_bind_pfam16179_RHD_dimer	1		1	1
Metazoa	Chordata	Mammalia	Bubalus bubalis	XP_006073936.1	MASGGFTPCIEIIEQPRQRGMRFRYKCEGRSAGSIPGEHSTDNNRTYPSIQILNYYGKGKVRITLVTKNDPYKPHPHDLVGKDCRDGYYEAEFGQERRPLFFQNLGIRCVKKKEVKDAVISRIRAGINPFNVPEQQLLDIEDCDLNVVRLCFQVFLPDEHGNLTTALPPVVSNPIYDNRAPNTAELRICRVNKNCGSVKGGDEIFLLCDKVQKDDIEVRFVLNDWEAKGVFSQADVHRQVAIVFKTPPYCKAITEPVTVKMQLRRPSDQEVSESMDFRYLPDEKDTYGNKAKKQKTNLLFHKLWQDCGVNFPERPRPSPLGPTGEGRFIKKEPNLFSHGAVFPETSRPVSSQAESYYSSSASISSTLSHPASAMLPMGTQSSSGWSSIAHPTSRSVNTN…	587	cd07933_RHD-n_c-Rel_pfam00554_RHD_DNA_bind_pfam16179_RHD_dimer	1		1	1
Metazoa	Chordata	Mammalia	Canis lupus familiaris	XP_005626188.1	MRFRYKCEGRSAGSIPGEHSTDNNRTYPSIQIMNYYGKGKVRITLVTKNDPYKPHPHDLVGKDCRDGYYEAEFGQERRPLFFQNLGIRCVKKKEVKEAIISRIRAGINPFNVPEQQLLDIEDCDLNVVRLCFQVFLPDEHGNLTTALPPVVSNPIYDNRAPNTAELRICRVNKNCGSVRGGDEIFLLCDKVQKDDIEVRFVLNDWEAKGIFSQADVHRQVAIVFKTPPYCRAITEPVTVKMQLRRPSDQEVSESMDFRYLPDEKDTYGNKAKKQKTTLLFQKLWQDCAVNFPERPRPGTLVSTGEGRFIKKESNFSHGAVLTEMPRTSGISSQADSYYSSSVSMSNALSHHSSPIPSMVSQASSSWSSGAHPTSRAVNTNPLSGFSTGTLSSNPQGISP…	574	pfam00554_RHD_DNA_bind_cd07933_RHD-n_c-Rel_pfam16179_RHD_dimer	1		1	1
Metazoa	Chordata	Mammalia	Nannospalax galili	XP_029424870.1	MASGGYNPYIEITEQPRQRGMRFRYKCEGRSAGSIPGEHSTDNNRTYPSIQIMNYYGKGKVRITLVTKNDPYKPHPHDLVGKDCRDGYYEAEFGQERRQLFFQNLGIRCVKKKEVKEAIISRISAGINPFNVPEQQLLDIEDCDLNVVRLCFQVFLPDEHGNLTTALPPVVSNPIYDNRAPNTAELRICRVNKNCGSVRGGDEIFLLCDKVQKDDIEVRFVLNDWEAKGIFSQADVHRQVAIVFKTPPYCRAILEPVTVKMQLRRPSDQEVSESMDFRYLPDEKDAYGNKSKKQKTNLLFQKLLQDCAVNFPERQRAVPQMSVGEGRFIKKESNLFSHGAVVPEMPRSSGISSQAEPYYSSSVSISSALPHHPPAMPSVVPQPSSWSSVRHPTSRSLNT…	589	cd07933_RHD-n_c-Rel_pfam00554_RHD_DNA_bind_pfam16179_RHD_dimer	1		1	1
Metazoa	Chordata	Mammalia	Manis javanica	XP_017504002.1	MASGGYNPYIEIAEQPRQRGMRFRYKCEGRSAGSIPGEHSTDNNRTYPSIQIKNYYGKGKVRITLVTKNDPYKPHPHDLVGKDCRDGYYEAEFGQERRPLFFQNLGIRCVKKKEVKEAIISRIRAGINPFNVPEQQLLDIEDCDLNVVRLCFQVFLPDEHGNLTTALPPVVSNPIYDNRAPNTAELRICRVNKNCGSVRGGDEIFLLCDKVQKDDIEVRFVLNDWEAKGIFSQADVHRQVAIVFKTPPYCKAITEPVTVKMQLRRPSDQEVSESMDFRYLPDEKDTYGNKAKKQKTTLLFQKLWQDCAVNFPERPRPGPLGSTGEGRFIKKEMTRPPGVSSQAESYYSSSVPMSSAHHASAISSMVPPPPSSWSSVAHPTSCSVSANPLSSYSAGALPS…	580	cd07933_RHD-n_c-Rel_pfam00554_RHD_DNA_bind_pfam16179_RHD_dimer	1		1	1
Metazoa	Chordata	Mammalia	Miniopterus natalensis	XP_016069529.1	MAAGGYNPYIEIIEQPRQRGMRFRYKCEGRSAGSIPGEHSTDNNRTYPSIQIMNYYGKGKVRITLVTKNDPFKPHPHDLVGKDCRDGYYEAEFGQERRPLFFQNLGIRCVKKKEVKEAIISRIRAGINPFKVPEAQLLDTEDCDLNVVRLCFQVFLYDDHGNLTTTLPPVVSNPIYDNRAPNTAELRICRVNKNCGSVRGGDEIFLLCDKVQKDDIEVRFVLNDWEAKGIFSQADVHRQVAIVFKTPPYCKAITEPVTVKMHLRRPSDQEVSESMDFRYLPDEKDTYGNKAKKQKTTLLFQKLWQDCAVNFPERPRPGPLGSTGEGRFIKKESNLFSHGTALTEMPRTAGVSSQAEPYYPPSVPIPSTVPHHAAAVPPMAPPPSSGWSSVAHPTSCSVS…	591	cd07933_RHD-n_c-Rel_pfam00554_RHD_DNA_bind_pfam16179_RHD_dimer	1		1	1
Metazoa	Chordata	Mammalia	Muntiacus reevesi	KAB0354136.1	GFNPCIEIIEQPRQRGMRFRYKCEGRSAGSIPGEHSTDNNRTYPSIQILNYYGKLKVRITLVTKNDPYKPHPHDLVGKDCRDGYYEAEFGQERRPLFFQNLGIRCVKKKEVKEAIISRIRAGINPFNVPEQQLLDIEDCDLNVVRLCFQVFLPDEHGNLATALPPVVSNPIYDNRAPNTAELRICRVNKNCGSVKGGDEIFLLCDKVQKDDIEVRFVLNEWEAKGVFSQADVHRQVAIVFKTPPYCKAITEPVTVKMQLRRPSDQEVSESMDFRYLPDEKDTYGNKAKKQKTTLLFQKLWQDCGVNFPERPRPSPLGPTGEARFIKKEPNLFSHGAVLPETSRPVSSQAESYYSSSASISSTLSHPASAILPMGTQSSSGWSSIAHPTSRSVNTNSLSG…	587	cd07933_RHD-n_c-Rel_pfam00554_RHD_DNA_bind_pfam16179_RHD_dimer	1		1	1
Metazoa	Chordata	Mammalia	Zalophus californianus	XP_027477445.1	MRFRYKCEGRSAGSIPGEHSTENNRTYPSIQIMNYYGKGKVRITLVTKNDPYKPHPHDLVGKDCRDGYYEAEFGQERRPLFFQNLGIRCVKKKEVKEAIISRIRAGINPFNVPEQQLLDIEDCDLNVVRLCFQVFLPDEHGNLTTALPPVVSNPIYDNRAPNTAELRICRVNKNCGSVRGGDEIFLLCDKVQKDDIEVRFVLNDWEAKGIFSQADVHRQVAIVFKTPPYCRVITEPVTVKMQLRRPSDQEVSESMDFRYLPDEKDTYGNKAKKQKTTLLFQKLWQDCAVNFPERPRPGTLVSTGEGRFIKKESGNFSHGAVLTEMPRTSGVSSQGDSYYSSPVSISNALSHHTSPIPSMVSQPSSSWSSGAHPTSRTVSTNPLSGFSTGTLPSNPQGIS…	575	pfam00554_RHD_DNA_bind_cd07933_RHD-n_c-Rel_pfam16179_RHD_dimer	1		1	1
Metazoa	Chordata	Mammalia	Manis javanica	XP_017504003.1	MASGGYNPYIEIAEQPRQRGMRFRYKCEGRSAGSIPGEHSTDNNRTYPSIQIKNYYGKGKVRITLVTKNDPYKPHPHDLVGKDCRDGYYEAEFGQERRPLFFQNLGIRCVKKKEVKEAIISRIRAGINPFNVPEQQLLDIEDCDLNVVRLCFQVFLPDEHGNLTTALPPVVSNPIYDNRAPNTAELRICRVNKNCGSVRGGDEIFLLCDKVQKDDIEVRFVLNDWEAKGIFSQADVHRQVAIVFKTPPYCKAITEPVTVKMQLRRPSDQEVSESMDFRYLPDEKDTYGNKAKKQKTTLLFQKLWQDCVNFPERPRPGPLGSTGEGRFIKKEMTRPPGVSSQAESYYSSSVPMSSAHHASAISSMVPPPPSSWSSVAHPTSCSVSANPLSSYSAGALPSN…	579	cd07933_RHD-n_c-Rel_pfam00554_RHD_DNA_bind_pfam16179_RHD_dimer	1		1	1
Metazoa	Chordata	Mammalia	Vulpes vulpes	XP_025848473.1	MRFRYKCEGRSAGSIPGEHSTDNNRTYPSIQIMNYYGKGKVRITLVTKNDPYKPHPHDLVGKDCRDGYYEAEFGQERRPLFFQNLGIRCVKKKEVKEAIISRIRAGINPFNVPEQQLLDIEDCDLNVVRLCFQVFLPDEHGNLTTALPPVVSNPIYDNRAPNTAELRICRVNKNCGSVRGGDEIFLLCDKVQKDDIEVRFVLNDWEAKGIFSQADVHRQVAIVFKTPPYCRAITEPVTVKMQLRRPSDQEVSESMDFRYLPDEKDTYGNKAKKQKTTLLFQKLWQDCVNFPERPRPGTLVSTGEGRFIKKESNFSHGAVLTEMPRTSGISSQADSYYSSSVSMSNALSHHSSPIPSMVSQASSSWSSGAHPTSRAVNTNPLSGFSTGTLSSNPQGISPY…	573	pfam00554_RHD_DNA_bind_cd07933_RHD-n_c-Rel_pfam16179_RHD_dimer	1		1	1
Metazoa	Chordata	Mammalia	Nannospalax galili	XP_029424871.1	MASGGYNPYIEITEQPRQRGMRFRYKCEGRSAGSIPGEHSTDNNRTYPSIQIMNYYGKGKVRITLVTKNDPYKPHPHDLVGKDCRDGYYEAEFGQERRQLFFQNLGIRCVKKKEVKEAIISRISAGINPFNVPEQQLLDIEDCDLNVVRLCFQVFLPDEHGNLTTALPPVVSNPIYDNRAPNTAELRICRVNKNCGSVRGGDEIFLLCDKVQKDDIEVRFVLNDWEAKGIFSQADVHRQVAIVFKTPPYCRAILEPVTVKMQLRRPSDQEVSESMDFRYLPDEKDAYGNKSKKQKTNLLFQKLLQDCVNFPERQRAVPQMSVGEGRFIKKESNLFSHGAVVPEMPRSSGISSQAEPYYSSSVSISSALPHHPPAMPSVVPQPSSWSSVRHPTSRSLNTN…	588	cd07933_RHD-n_c-Rel_pfam00554_RHD_DNA_bind_pfam16179_RHD_dimer	1		1	1
Metazoa	Chordata	Mammalia	Miniopterus natalensis	XP_016069530.1	MAAGGYNPYIEIIEQPRQRGMRFRYKCEGRSAGSIPGEHSTDNNRTYPSIQIMNYYGKGKVRITLVTKNDPFKPHPHDLVGKDCRDGYYEAEFGQERRPLFFQNLGIRCVKKKEVKEAIISRIRAGINPFKVPEAQLLDTEDCDLNVVRLCFQVFLYDDHGNLTTTLPPVVSNPIYDNRAPNTAELRICRVNKNCGSVRGGDEIFLLCDKVQKDDIEVRFVLNDWEAKGIFSQADVHRQVAIVFKTPPYCKAITEPVTVKMHLRRPSDQEVSESMDFRYLPDEKDTYGNKAKKQKTTLLFQKLWQDCVNFPERPRPGPLGSTGEGRFIKKESNLFSHGTALTEMPRTAGVSSQAEPYYPPSVPIPSTVPHHAAAVPPMAPPPSSGWSSVAHPTSCSVST…	590	cd07933_RHD-n_c-Rel_pfam00554_RHD_DNA_bind_pfam16179_RHD_dimer	1		1	1
Metazoa	Chordata	Mammalia	Molossus molossus	XP_036118792.1	MASGGYNPYIEIIEQPRQRGMRFRYKCEGRSAGSIPGEHSTENNRTYPSIQIMNYYGKGKVRITLVTKNEPFKPHPHDLVGKDCRDGYYEAEFGQERRPLFFQNLGIRCVKKKEVKEAIISRIRAGINPFKVPEPQLLDTEDCDLNVVRLCFQVFLYDEHGNLTTTLPPVVSNPIYDNRAPNTAELRICRVNKNCGSVRGGDEIFLLCDKVQKDDIEVRFVLNDWEAKGIFSQADVHRQVAIVFKTPPYCKAITDPVTVKMQLRRPSDQEVSESMDFRYLPDEKDTYGNKAKKQKTTLLFQKLLENCAVNFPERPIPVPLGPTGEGRFIKKESNLFSHGAVLTEMTGPSGVSSQAEPYYSPPVSISRALSHHVSAVPSMVPSPSSSWSSLSTNLSNFST…	585	cd07933_RHD-n_c-Rel_pfam00554_RHD_DNA_bind_pfam16179_RHD_dimer	1		1	1
Metazoa	Chordata	Mammalia	Ictidomys tridecemlineatus	XP_040127277.1	MTSGGYNPYIKIIEQPRQRGMRFRYKCEGRSAGSIPGEHSTENNRTFPSIQIMNYYGKGKVRITLVTKNDPYKPHPHDLVGKDCRDGYYEAEFGQERRPLFFQNLGIRCVKKKEVKEAIISRISSGINPFNVPEQQLLDIEDCDLNVVRLCFQVFLPDELGNLTTALPPVVSNPIYDNRAPNTAELRICRVNKNCGSVRGGDEIFLLCDKVQKDDIEVRFVLNDWEAKGNFSQADVHRQVAIVFKTPPYCKAITEPVTVKMQLRRPSDQEVSESMDFRYLPDEKDTYGNKSKKQKTTLLFQKLWQDCAVNFPERPRSGPVESIEEGRFIKKVLSEMSRSSGVSSQGESYYSSSVSISSGLSHHASAIPSMVPQPPSSWSSMAHPTSRSVNTNPLSSFST…	581	cd07933_RHD-n_c-Rel_pfam00554_RHD_DNA_bind_pfam16179_RHD_dimer	1		1	1
Metazoa	Chordata	Mammalia	Molossus molossus	XP_036118793.1	MASGGYNPYIEIIEQPRQRGMRFRYKCEGRSAGSIPGEHSTENNRTYPSIQIMNYYGKGKVRITLVTKNEPFKPHPHDLVGKDCRDGYYEAEFGQERRPLFFQNLGIRCVKKKEVKEAIISRIRAGINPFKVPEPQLLDTEDCDLNVVRLCFQVFLYDEHGNLTTTLPPVVSNPIYDNRAPNTAELRICRVNKNCGSVRGGDEIFLLCDKVQKDDIEVRFVLNDWEAKGIFSQADVHRQVAIVFKTPPYCKAITDPVTVKMQLRRPSDQEVSESMDFRYLPDEKDTYGNKAKKQKTTLLFQKLLENCVNFPERPIPVPLGPTGEGRFIKKESNLFSHGAVLTEMTGPSGVSSQAEPYYSPPVSISRALSHHVSAVPSMVPSPSSSWSSLSTNLSNFSTG…	584	cd07933_RHD-n_c-Rel_pfam00554_RHD_DNA_bind_pfam16179_RHD_dimer	1		1	1
Metazoa	Chordata	Mammalia	Artibeus jamaicensis	XP_037019725.2	MASGGYNPYIVISEQPRQRGMRFRYKCEGRSAGSIPGEHSTDNNRTYPSIQIMNYCGKGKVRITLVTKNEPYKPHPHDLVGKDCRDGYYEAEFGQERRPLFFQNLGIRCVKKKEVKEAIISRISAGINPFNIPEPQLLDTEDCDLNVVRLCFQVFLYDEHGNLTTTLPPAVSNPIYDNRAPNTAELRICRVNKNCGSVRGGDEIFLLCDKVQKDDIEVRFVLNDWEAKGIFSQADVHRQVAIVFKTPPYCKAITEPVTVKMQLRRPSDQEVSESMDFRYLPDEKDTYGNKAKKQKTSILFQKLWQDCAVNFPERPRPDSLGPTGEGRFIKKESNLFSHGAALAEMPRPSGVSSQAEPYYSPNVPMSGALPHHPSAIPTMVPHSSSSWSSVAHPTSCSVN…	593	cd07933_RHD-n_c-Rel_pfam00554_RHD_DNA_bind_pfam16179_RHD_dimer	1		1	1
Metazoa	Chordata	Mammalia	Sus scrofa	XP_013851591.1	MASGGYNPYIEITEQPRQRGMRFRYKCEGRSAGSIPGEHSTDSSRTYPSIQIKNYFGKGKVRITLVTKNDPYKPHPHDLVGKDCRDGYYEAEFGQERRPLCFQNLGIRCVKKKEVKEAIISRIRAGINPFNVPEQQLLDIEDCDLNVVRLCFQVFLPDEHGNLTSALPPVVSNPIYDNRAPNTAELRICRVNKNCGSVRGGDEIFLLCDKVQKDDIEVRFVLNDWEAKGIFSQADVHRQVAIVFKTPPYCKAIIEPVTVKMQLRRPSDQEVSESMDFRYLPDEKDTYGNKAKKQKTTLLFQKLWQDCGVNFPERPRPNPLGTMGEGRFIKKVLTETSRPVSSQAESYYSSSISSALSHPASTIPTMVPQPSSSWSSVARPTSRSVNTNSLSGFSPGTLS…	579	cd07933_RHD-n_c-Rel_pfam00554_RHD_DNA_bind_pfam16179_RHD_dimer	1		1	1
Metazoa	Chordata	Mammalia	Lutra lutra	XP_047602572.1	MASGGYNPCIEIIEQPRQRGMRFRYKCEGRSAGSIPGEHSTDNNRTYPSIQIMNYYGKGKVRITLVTKNDPYKPHPHDLVGKDCRDGYYEAEFGQERRPLFFQNLGIRCVKKKEVKEAITSRIRAGINPFNVPEQQVFDTEDCDLNVVRLCFQVFLPDEHGNLTMALPPVVSNPIYDNRAPNTAELRICRVNKNCGSVRGGDEIFLLCDKVQKDDIEVRFVLNDWEAKGIFSQADVHRQVAIVFKTPPYCRAITEPVTVKMQLRRPSDQEVSESMDFRYLPDEKDTYGNKAKKQKTTLLFQKLWQDCAVNFPERPRPVTLGSTGEGRFIKKESNFSHGAVLTEMPRTSGISSQGDSYYSSSASISNALSQHTPPIPSMVSPPSSSWSAGAHPTSRAVST…	594	cd07933_RHD-n_c-Rel_pfam00554_RHD_DNA_bind_pfam16179_RHD_dimer	1		1	1
Metazoa	Chordata	Mammalia	Artibeus jamaicensis	XP_037019735.2	MASGGYNPYIVISEQPRQRGMRFRYKCEGRSAGSIPGEHSTDNNRTYPSIQIMNYCGKGKVRITLVTKNEPYKPHPHDLVGKDCRDGYYEAEFGQERRPLFFQNLGIRCVKKKEVKEAIISRISAGINPFNIPEPQLLDTEDCDLNVVRLCFQVFLYDEHGNLTTTLPPAVSNPIYDNRAPNTAELRICRVNKNCGSVRGGDEIFLLCDKVQKDDIEVRFVLNDWEAKGIFSQADVHRQVAIVFKTPPYCKAITEPVTVKMQLRRPSDQEVSESMDFRYLPDEKDTYGNKAKKQKTSILFQKLWQDCVNFPERPRPDSLGPTGEGRFIKKESNLFSHGAALAEMPRPSGVSSQAEPYYSPNVPMSGALPHHPSAIPTMVPHSSSSWSSVAHPTSCSVNT…	592	cd07933_RHD-n_c-Rel_pfam00554_RHD_DNA_bind_pfam16179_RHD_dimer	1		1	1
Metazoa	Chordata	Mammalia	Lutra lutra	XP_047602573.1	MASGGYNPCIEIIEQPRQRGMRFRYKCEGRSAGSIPGEHSTDNNRTYPSIQIMNYYGKGKVRITLVTKNDPYKPHPHDLVGKDCRDGYYEAEFGQERRPLFFQNLGIRCVKKKEVKEAITSRIRAGINPFNVPEQQVFDTEDCDLNVVRLCFQVFLPDEHGNLTMALPPVVSNPIYDNRAPNTAELRICRVNKNCGSVRGGDEIFLLCDKVQKDDIEVRFVLNDWEAKGIFSQADVHRQVAIVFKTPPYCRAITEPVTVKMQLRRPSDQEVSESMDFRYLPDEKDTYGNKAKKQKTTLLFQKLWQDCVNFPERPRPVTLGSTGEGRFIKKESNFSHGAVLTEMPRTSGISSQGDSYYSSSASISNALSQHTPPIPSMVSPPSSSWSAGAHPTSRAVSTN…	593	cd07933_RHD-n_c-Rel_pfam00554_RHD_DNA_bind_pfam16179_RHD_dimer	1		1	1
Metazoa	Chordata	Mammalia	Manis pentadactyla	XP_036781911.1	MASGGYNPYIEIAEQPRQRGMRFRYKCEGRSAGSIPGEHSTDNNRTYPSIQIKNYYGKGKVRITLVTKNDPYKPHPHDLVGKDCRDGYYEAEFGQERRPLFFQNLGIRCVKKKEVKEAIISRLRAGINPFNVPEQQLLDIEDCDLNVVRLCFQVFLPDEHGNLTAALPPVVSNPIYDNRAPNTAELRICRVNKNCGSVRGGDEIFLLCDKVQKDDIEVRFVFNDWEAKGIFSQADVHRQVAIVFKTPPYCKAITEPVTVKMQLRRPSDQEVSESMDFRYLPDEKDTYGNKAKKQKTTLLFQKLWQDCVNFPERPRPGPLGSTGEGRFIKKEMTRPPGVSSQAESYYSSSVPMSSAHHASAISSMVPPPPSSWSSVAHPTSCSVNANPLSSYSAGALPSN…	579	cd07933_RHD-n_c-Rel_pfam00554_RHD_DNA_bind_pfam16179_RHD_dimer	1		1	1
Metazoa	Chordata	Mammalia	Manis pentadactyla	XP_036781910.1	MASGGYNPYIEIAEQPRQRGMRFRYKCEGRSAGSIPGEHSTDNNRTYPSIQIKNYYGKGKVRITLVTKNDPYKPHPHDLVGKDCRDGYYEAEFGQERRPLFFQNLGIRCVKKKEVKEAIISRLRAGINPFNVPEQQLLDIEDCDLNVVRLCFQVFLPDEHGNLTAALPPVVSNPIYDNRAPNTAELRICRVNKNCGSVRGGDEIFLLCDKVQKDDIEVRFVFNDWEAKGIFSQADVHRQVAIVFKTPPYCKAITEPVTVKMQLRRPSDQEVSESMDFRYLPDEKDTYGNKAKKQKTTLLFQKLWQDCAVNFPERPRPGPLGSTGEGRFIKKEMTRPPGVSSQAESYYSSSVPMSSAHHASAISSMVPPPPSSWSSVAHPTSCSVNANPLSSYSAGALPS…	580	cd07933_RHD-n_c-Rel_pfam00554_RHD_DNA_bind_pfam16179_RHD_dimer	1		1	1
Metazoa	Chordata	Mammalia	Equus caballus	XP_014586639.1	MASGGYNPYIEIMEQPRQRGMRFRYKCEGRSAGSIPGEHSTDNNRTYPSIQIMNYYGKGKVRITLVTKSDPYKPHPHDLVGKDCRDGYYEAEFGQERRPLFFQNLGIRCVKKKEVKEAIVARIRAGINPFNVPEAQLLDIEDCDLNVVRLCFQVFLPDEHGNLTTALPPVVSNPIYDNRAPNTAELRICRVNKNCGSVRGGDEIFLLCDKVQKDDIEVRFVLNDWEAKGIFSQADVHRQVAIVFKTPPYCKAITEPVTVKMQLRRPSDQEVSESMDFRYLPDEKDTYGNKAKKQKTTLLFQKLWQDCESNLFSHGAVLTEMPRTSGVSSQTESYYSSSVSISNALSHHAPAIPSMVPQPSSSWSSVAHPTSHSVNTNPLSSFSTGTLSSNSQGISPFLE…	572	cd07933_RHD-n_c-Rel_pfam00554_RHD_DNA_bind_pfam16179_RHD_dimer	1		1	1
Metazoa	Chordata	Mammalia	Equus quagga	XP_046517052.1	MASGGYNPYIEIMEQPRQRGMRFRYKCEGRSAGSIPGEHSTDNNRTYPSIQIMNYYGKGKVRITLVTKSDPYKPHPHDLVGKDCRDGYYEAEFGQERRPLFFQNLGIRCVKKKEVKEAIVARIRAGINPFNVPEAQLLDIEDCDLNVVRLCFQVFLPDEHGNLTTALPPVVSNPIYDNRAPNTAELRICRVNKNCGSVRGGDEIFLLCDKVQKDDIEVRFVLNDWEAKGIFSQADVHRQVAIVFKTPPYCKAITEPVTVKMQLRRPSDQEVSESMDFRYLPDEKDTYGNKAKKQKTTLLFQKLWQDCESNLFSHGAVLTEMPRTSGVSSQTESYYSSSVSISNALSHHAPAIPSMVPQPSSSWSSVAHPTSHSVNTNPLSSFSTGTLSSNSQGISPFLE…	572	cd07933_RHD-n_c-Rel_pfam00554_RHD_DNA_bind_pfam16179_RHD_dimer	1		1	1
Metazoa	Chordata	Mammalia	Pteropus alecto	XP_006909635.2	MASGAYNPYIEITEQPRQRGMRFRYKCEGRSAGSIPGEHSTDNNRTYPSIQIMNYYGKGKVRITLVTKNEPYKPHPHDLVGKDCRDGYYEAEFGQERRPLFFQNLGIRCVKKKEVKEAIISRIRAGINPFEVPEPQLLDTEDCDLNVVRLCFQVFLYDEHGNLTTTLPPVVSNPIYDNRAPNTAELRICRVNKNCGSVRGGDEIFLLCDKVQKDDIEVRFALNDWEAKGIFSQADVHRQVAIVFKTPPYCKAITEPVTVKMQLRRPSDQEVSESMDFRYLPDEKDAYGNKAKKQKTTLLFQKLWQDCAVNFPERPRPGPLGSTGEGRFIKKESNLFSPGAVLTEMSRPSGVSSQAEPYYSSSVSISGTLSHHAPAIPLGVPQTSSSWSSAAHPTSCPVS…	591	cd07933_RHD-n_c-Rel_pfam00554_RHD_DNA_bind_pfam16179_RHD_dimer	1		1	1
Metazoa	Chordata	Mammalia	Pteropus alecto	XP_015443124.1	MASGAYNPYIEITEQPRQRGMRFRYKCEGRSAGSIPGEHSTDNNRTYPSIQIMNYYGKGKVRITLVTKNEPYKPHPHDLVGKDCRDGYYEAEFGQERRPLFFQNLGIRCVKKKEVKEAIISRIRAGINPFEVPEPQLLDTEDCDLNVVRLCFQVFLYDEHGNLTTTLPPVVSNPIYDNRAPNTAELRICRVNKNCGSVRGGDEIFLLCDKVQKDDIEVRFALNDWEAKGIFSQADVHRQVAIVFKTPPYCKAITEPVTVKMQLRRPSDQEVSESMDFRYLPDEKDAYGNKAKKQKTTLLFQKLWQDCVNFPERPRPGPLGSTGEGRFIKKESNLFSPGAVLTEMSRPSGVSSQAEPYYSSSVSISGTLSHHAPAIPLGVPQTSSSWSSAAHPTSCPVSA…	590	cd07933_RHD-n_c-Rel_pfam00554_RHD_DNA_bind_pfam16179_RHD_dimer	1		1	1
Metazoa	Chordata	Mammalia	Pteropus vampyrus	XP_011362222.1	MASGGYNPYIEITEQPRQRGMRFRYKCEGRSAGSIPGEHSTDNNRTYPSIQIMNYYGKGKVRITLVTKNEPYKPHPHDLVGKDCRDGYYEAEFGQERRPLFFQNLGIRCVKKKEVKEAIISRIRAGINPFEVPEPQLLDTEDCDLNVVRLCFQVFLYDEHGNLTTTLPPVVSNPIYDNRAPNTAELRICRVNKNCGSVRGGDEIFLLCDKVQKDDIEVRFALNDWEAKGIFSQADVHRQVAIVFKTPPYCKAITEPVTVKMQLRRPSDQEVSESMDFRYLPDEKDAYGNKAKKQKTTLLFQKLWQDCAVNFPERPRPGPLGSTGEGRFIKKESNLFSPGAVLTEMSRPSGVSSQAEPYYSSSVSISGTLSHHAPAIPLGVPQTSSSWSSAAHPTSCPVS…	591	cd07933_RHD-n_c-Rel_pfam00554_RHD_DNA_bind_pfam16179_RHD_dimer	1		1	1
Metazoa	Chordata	Mammalia	Pteropus vampyrus	XP_011362223.1	MASGGYNPYIEITEQPRQRGMRFRYKCEGRSAGSIPGEHSTDNNRTYPSIQIMNYYGKGKVRITLVTKNEPYKPHPHDLVGKDCRDGYYEAEFGQERRPLFFQNLGIRCVKKKEVKEAIISRIRAGINPFEVPEPQLLDTEDCDLNVVRLCFQVFLYDEHGNLTTTLPPVVSNPIYDNRAPNTAELRICRVNKNCGSVRGGDEIFLLCDKVQKDDIEVRFALNDWEAKGIFSQADVHRQVAIVFKTPPYCKAITEPVTVKMQLRRPSDQEVSESMDFRYLPDEKDAYGNKAKKQKTTLLFQKLWQDCVNFPERPRPGPLGSTGEGRFIKKESNLFSPGAVLTEMSRPSGVSSQAEPYYSSSVSISGTLSHHAPAIPLGVPQTSSSWSSAAHPTSCPVSA…	590	cd07933_RHD-n_c-Rel_pfam00554_RHD_DNA_bind_pfam16179_RHD_dimer	1		1	1
Metazoa	Chordata	Mammalia	Phyllostomus hastatus	XP_045684409.1	MASGGYNPYIEIIEQPRQRGMRFRYKCEGRSAGSIPGEHSTDNNRTYPSIQIMNYCGKGKVRITLVTKNEPFKPHPHDLVGKDCRDGYYEAEFGQERRPLFFQNLGIRCVKKKEVKEAIVSRISAGINPFNIPEPQLLDTEDCDLNVVRLCFQVFLYDEHGNLTTTLPPVVSNPIYDNRAPNTAELRICRVNKNCGSVRGGDEIFLLCDKVQKDDIEVRFVLNDWEAKGIFSQADVHRQVAIVFKTPPYCKAITEPVTVKMQLRRPSDQEVSESMDFRYLPDEKDTYGNKAKKQKTNILFQKLWQDCVNFPERPRPDSLGPTGEGRFIKKESNLFSHGAALAEMPRPSGVSSQAEPYYSPNVPMSSALPHHPSAIPTMVPQSSSSWSSVAHPTPCSVNT…	592	cd07933_RHD-n_c-Rel_pfam00554_RHD_DNA_bind_pfam16179_RHD_dimer	1		1	1
Metazoa	Chordata	Mammalia	Phyllostomus hastatus	XP_045684408.1	MASGGYNPYIEIIEQPRQRGMRFRYKCEGRSAGSIPGEHSTDNNRTYPSIQIMNYCGKGKVRITLVTKNEPFKPHPHDLVGKDCRDGYYEAEFGQERRPLFFQNLGIRCVKKKEVKEAIVSRISAGINPFNIPEPQLLDTEDCDLNVVRLCFQVFLYDEHGNLTTTLPPVVSNPIYDNRAPNTAELRICRVNKNCGSVRGGDEIFLLCDKVQKDDIEVRFVLNDWEAKGIFSQADVHRQVAIVFKTPPYCKAITEPVTVKMQLRRPSDQEVSESMDFRYLPDEKDTYGNKAKKQKTNILFQKLWQDCAVNFPERPRPDSLGPTGEGRFIKKESNLFSHGAALAEMPRPSGVSSQAEPYYSPNVPMSSALPHHPSAIPTMVPQSSSSWSSVAHPTPCSVN…	593	cd07933_RHD-n_c-Rel_pfam00554_RHD_DNA_bind_pfam16179_RHD_dimer	1		1	1
Metazoa	Chordata	Mammalia	Pipistrellus kuhlii	XP_036291308.1	MASGGYNPYIQIIEQPRQRGMRFRYKCEGRSAGSIPGEHSTDNNRTYPSIQIMNCYGKGKVRITLVTKNDPYKPHPHDLVGKDCRDGYYEAEFGQERRPLFFQNLGIRCVKKKEVKEAIISRIRAGINPFNVPEPQLLDTEDCDLNVVRLCFQVFLYDEHGNLTTTLPPVVSNPIYDNRAPNTAELRICRVNKNCGSVKGGDEIFLLCDKVQKDDIEVRFALNDWEAKGIFSQADVHRQVAIVFRTPPYCKVITEPVTVKMQLRRPSDQEVSEPMDFRYLPDEKDTYGNKAKKQKTTLLFQKLWNDCAVNFPERPRPGPLGSTGEGRFIKKESNSFPHGAVLTEMSQPAGVSSQAEPYYSPSVSISSAMPHHASAMPPMVLQPSSSCWSSEAHPASCSV…	594	cd07933_RHD-n_c-Rel_pfam00554_RHD_DNA_bind_pfam16179_RHD_dimer	1		1	1
Metazoa	Chordata	Mammalia	Fukomys damarensis	KFO21181.1	MVYSLRVHTWEISGGGFSGKTQKGKNQYLGVMTPLPVLQLSLKFLNQRDEVSRAPDRRLTDGGLAPDAGSCGLGGAERAAMASGGYNPYIEIIEQPRQRGMRFRYKCEGRSAGSIPGEHNTEDNRTYPSIQIMNYYGKGKVRITLVTKNDPYKPHPHDLVGKDCRDGYYEAEFGQERRPLFFQNLGIRCVKKKEVKEAVISRISAGINPFNVPEQQLLDIEDCDLNVVRLCFQVFLPDEHGNLTTALPPVVSNPIYDNRAPNTAELRICRVNKNCGSVRGGDEIFLLCDKVQKDDIEVRFVLNDWEAKGIFSQADVHRQVAIVFKTPPYCKAITEPVTVNMQLRRPSDQEVSEPMDFRYVPDEKDTYGNKSKKQRTIPFFQKIWQDSVNFPERLRPGHL…	658	cd07933_RHD-n_c-Rel_pfam00554_RHD_DNA_bind_pfam16179_RHD_dimer	1		1	1
Metazoa	Chordata	Mammalia	Pipistrellus kuhlii	XP_036291309.1	MASGGYNPYIQIIEQPRQRGMRFRYKCEGRSAGSIPGEHSTDNNRTYPSIQIMNCYGKGKVRITLVTKNDPYKPHPHDLVGKDCRDGYYEAEFGQERRPLFFQNLGIRCVKKKEVKEAIISRIRAGINPFNVPEPQLLDTEDCDLNVVRLCFQVFLYDEHGNLTTTLPPVVSNPIYDNRAPNTAELRICRVNKNCGSVKGGDEIFLLCDKVQKDDIEVRFALNDWEAKGIFSQADVHRQVAIVFRTPPYCKVITEPVTVKMQLRRPSDQEVSEPMDFRYLPDEKDTYGNKAKKQKTTLLFQKLWNDCVNFPERPRPGPLGSTGEGRFIKKESNSFPHGAVLTEMSQPAGVSSQAEPYYSPSVSISSAMPHHASAMPPMVLQPSSSCWSSEAHPASCSVN…	593	cd07933_RHD-n_c-Rel_pfam00554_RHD_DNA_bind_pfam16179_RHD_dimer	1		1	1
Metazoa	Chordata	Mammalia	Fukomys damarensis	XP_010608100.1	MASGGYNPYIEIIEQPRQRGMRFRYKCEGRSAGSIPGEHNTEDNRTYPSIQIMNYYGKGKVRITLVTKNDPYKPHPHDLVGKDCRDGYYEAEFGQERRPLFFQNLGIRCVKKKEVKEAVISRISAGINPFNVPEQQLLDIEDCDLNVVRLCFQVFLPDEHGNLTTALPPVVSNPIYDNRAPNTAELRICRVNKNCGSVRGGDEIFLLCDKVQKDDIEVRFVLNDWEAKGIFSQADVHRQVAIVFKTPPYCKAITEPVTVNMQLRRPSDQEVSEPMDFRYVPDEKDTYGNKSKKQRTIPFFQKIWQDSVNFPERLRPGHLGSNGEGRLIKKESNLFPHGTLIPDMPRPSGVSSQAEPYYPSPVSISGGLSHHTSAMSSMVSSSWSSVPHPASRSLNSFST…	578	cd07933_RHD-n_c-Rel_pfam00554_RHD_DNA_bind_pfam16179_RHD_dimer	1		1	1
Metazoa	Chordata	Mammalia	Perognathus longimembris pacificus	XP_048208816.1	MASVSGGYNPYIEIIEQPRQRGMRFRYKCEGRSAGSIPGEHSTDSNQTYPSIQIVNYYGKGKVRITLVTKNDPYKPHPHDLVGKDCRDGYYEAEFGQERRPLFFQNLGIRCVKKKEVKEVIISRINAGINPFNVPEQQLLDIEDCDLKVVRLCFQVFLPDECGNLTTALPPVVSNPIYDNRAPNTAELRICRVNKNCGSVKGGDEIFLLCDKVQKDDIEVRFVLNDWEAKGIFSQADVHRQVAIVFKTPPFCKVISEPVTVKMQLRRPSDQEVSKSMDFRYLPDEKDAYGNKSKKQKTTLLFQKLWQDCANFPEKARPTPPGSIGEGRFIKKESNLFSQCEVLSEVLKTSSVSSQGEPYYSSPVSISSGLPNHASTISSVVPQASSNWSSVAQLTSHSV…	592	cd07933_RHD-n_c-Rel_pfam00554_RHD_DNA_bind_pfam16179_RHD_dimer	1		1	1
Metazoa	Chordata	Mammalia	Peromyscus californicus insignis	XP_052590629.1	MASGGYNPYVEIIEQPRQRGMRFRYKCEGRSAGSIPGEHSTDNNRTYPSIQIMNYYGKGKVRITLVTKNDPYKPHPHDLVGKDCRDGYYEAEFGPERRPLFFQNLGIRCVKKKEVKEAIILRISAGINPFNVPEQQLLDIEDCDLNVVRLCFQVFLPDEHGNLTTALPPVVSNPIYDNRAPNTAELRICRVNKNCGSVRGGDEIFLLCDKVQKDDIEVRFVLNDWEAKGIFSQADVHRQVAIVFKTPPYCKAILEPVTVRMQLRRPSDQEVSESMDFRYLPDEKDAYGNKSKRQKTTLLFQKLLQDCAANFPERPRNVSVGPVGEGRFIKKESNFFSHGTVLPEMPRSSGVSSQAEPYYSSSVSLSSGLPHHPPAIASVVSPPTSWSSVTHPTSRSVST…	586	cd07933_RHD-n_c-Rel_pfam00554_RHD_DNA_bind_pfam16179_RHD_dimer	1		1	1
Metazoa	Chordata	Mammalia	Camelus ferus	XP_032353499.1	MASGGYNPYIEIIEQPRQRGMRFRYKCEGRSAGSIPGEHSTDNNRTYPSIQIMNYYGKGKVRITLVTKNDPYKPHPHDLVGKDCRDGYYEAEFGQERRPLFFQNLGIRCVKKKEVKEAIISRIRAGINPFNVPEQQLLDIEDCDLNVVRLCFQVFLPDEHGNLTTALPPLVSNPIYDNRAPNTAELRICRVNKNCGSVRGGDEIFLLCDKVQKDDIEVRFVLNDWEAKGIFSQADVHRQVAIVFKTPPYCKAITEPVTVKMQLRRPSDQEVSESMDFRYLPDEKDTYGNKAKKQKTSLLFQKLWQDCGVTFPERPRPSPLGSTGEGRFIKKVLTETSRPVSSQAESYYSSSVSISSALSHHASPIPPVVPQPSSSWSSVAHSTSRSVNTNSLSSFSTGT…	582	cd07933_RHD-n_c-Rel_pfam00554_RHD_DNA_bind_pfam16179_RHD_dimer	1		1	1
Metazoa	Chordata	Mammalia	Peromyscus californicus insignis	XP_052590630.1	MASGGYNPYVEIIEQPRQRGMRFRYKCEGRSAGSIPGEHSTDNNRTYPSIQIMNYYGKGKVRITLVTKNDPYKPHPHDLVGKDCRDGYYEAEFGPERRPLFFQNLGIRCVKKKEVKEAIILRISAGINPFNVPEQQLLDIEDCDLNVVRLCFQVFLPDEHGNLTTALPPVVSNPIYDNRAPNTAELRICRVNKNCGSVRGGDEIFLLCDKVQKDDIEVRFVLNDWEAKGIFSQADVHRQVAIVFKTPPYCKAILEPVTVRMQLRRPSDQEVSESMDFRYLPDEKDAYGNKSKRQKTTLLFQKLLQDCANFPERPRNVSVGPVGEGRFIKKESNFFSHGTVLPEMPRSSGVSSQAEPYYSSSVSLSSGLPHHPPAIASVVSPPTSWSSVTHPTSRSVSTN…	585	cd07933_RHD-n_c-Rel_pfam00554_RHD_DNA_bind_pfam16179_RHD_dimer	1		1	1
Metazoa	Chordata	Mammalia	Arvicola amphibius	XP_038200327.1	MASGAYNPYVEIIEQPRQRGMRFRYKCEGRSAGSIPGEHSTDNNRTYPSIQIMNYYGKGKVRITLVTKNDPYKPHPHDLVGKDCRDGYYEAEFGPERRPLFFQNLGIRCVKKKEVKDAIILRISAGINPFNVPEQQLLDIEDCDLNVVRLCFQVFLPDEHGNLTTALPPIVSNPIYDNRAPNTAELRICRVNKNCGSVRGGDEIFLLCDKVQKDDIEVRFVLNDWEAKGIFSQADVHRQVAIVFKTPPYCKAILEPVTVKMQLRRPSDQEVSESMDFRYLPDEKDAYGNKSKKQKTTLLFQKLMQDCAANFPERIRTMPSGSIGDGRFIKKEPNLFSHGTILPEMPRSSGVSSQAEPYYSSSVPISSGLPHHPPAMASVVSPPTSWSPVTHPTSRSVST…	586	cd07933_RHD-n_c-Rel_pfam00554_RHD_DNA_bind_pfam16179_RHD_dimer	1		1	1
Metazoa	Chordata	Mammalia	Phodopus roborovskii	XP_051056550.1	MASGGYNPYVEIIEQPRQRGMRFRYKCEGRSAGSIPGEHSADNNRTYPSIQVMNYYGKGKVRITLVTKNDPYKPHPHDLVGKDCRDGYYEAEFGPERRPLFFQNLGIRCVKKKEVKEAVILRISAGINPFNVPEQQLLDIEDCDLNVVRLCFQVFLPDEHGNLTTALPPVVSNPIYDNRAPNTAELRICRVNKNCGSVRGGDEIFLLCDKVQKDDIEVRFVLNDWEAKGIFSQADVHRQVAIVFKTPPYCKAILEPVTVKMQLRRPSDQEVSESMDFRYLPDEKDAYGNKSKRQKTTLLFQKLLQDCANFPEKPRTAPLGSIAEGRFIKKESNLFSHGTSMPEMPRSSGVSSPAEPYYSSSVPISSGLPHHPPAIASVVSPPTSWSSVSHPTSRSASTN…	585	cd07933_RHD-n_c-Rel_pfam00554_RHD_DNA_bind_pfam16179_RHD_dimer	1		1	1
Metazoa	Chordata	Mammalia	Jaculus jaculus	XP_012805850.2	MASGGYNPYIEIIEQPRQRGMRFRYKCEGRSAGSIPGEHSTENNRTYPSIQIMNYYGKGKVRITLVTKNDPYKPHPHDLVGKDCRDGYYEAEFGQERRPLFFQNLGIRCVKKKEVKEAIISRINLGINPFNVPEQQLLDIEDCDLNVVRLCFQVFLPDEHGHLTTALPPIVSNPIYDNRAPNTAELRICRVNKNCGSVSGGDEIFLLCDKVQKDDIEVRFVLNDWEAKGIFSQADVHRQVAIVFKTPPYCKAISEPVTVKMQLRRPSDQEVSESMDFRYLPDEKDAYGNKLKKQKTTQFFQKMLQDCINFPERPRPGPLGSTGEGRFIKKESNLFTHGAVLPEMPRPSGMSSQAESYYSSPVSISSGLPYHTSVPQSSGWSSVTHSATRSFSTNPLSSF…	582	cd07933_RHD-n_c-Rel_pfam00554_RHD_DNA_bind_pfam16179_RHD_dimer	1		1	1
Metazoa	Chordata	Mammalia	Erinaceus europaeus	XP_016050906.1	MASGGYNPYIEIIEQPRQRGMRFRYKCEGRSAGSIPGEHSTENNRTYPSIQIKNYYGKGKVRITLVTKNDPYKPHPHDLVGKDCRDGFYEAEFGQERRPLFFQNLGIRCVKKKEVKEAIISRIRAGINPFNVPEPQLLDIEDCDLNVVRLCFQVFLPDEHGNLTTALPPIISNPIYDNRAPNTAELRICRVNKNCGSVRGGDEIFLLCDKVQKDDIEVRFVLNDWEAKGIFSQADVHRQVAIVFKTPPYCKAIMEPVTVKMQLRRPSDQEVSESMDFRYLPDEKDMYGNKAKKQKTSLLFQKLRQDCVNFPERTRPGPLGSTPEGRFIKKESNLFSHGPVLPDMPRISGISSQPESYYPSSASISSVLSHHTSVLPSVVPQPSPSWSSVARSTSHSVST…	592	cd07933_RHD-n_c-Rel_pfam00554_RHD_DNA_bind_pfam16179_RHD_dimer	1		1	1
Metazoa	Chordata	Mammalia	Lontra canadensis	XP_032729747.1	MRFRYKCEGRSAGSIPGEHSTDNNRTYPSIQIMNYYGKGKVRITLVTKNDPYKPHPHDLVGKDCRDGYYEAEFGQERRPLFFQNLGIRCVKKKEVKEAITSRIRAGINPFNVPEQQVFDTEDCDLNVVRLCFQVFLPDEHGNLTMALPPVVSNPIYDNRAPNTAELRICRVNKNCGSVRGGDEIFLLCDKVQKDDIEVRFVLNDWEAKGIFSQADVHRQVAIVFKTPPYCRAITEPVTVKMQLRRPSDQEVSESMDFRYLPDEKDTYGNKAKKQKTTLLFQKLWQDCAVNFPERPRPVTLGSTGEGRFIKKESNFSHGAVLTEMPRTSSISSQGDSYYSSPASISNALSQHTPPIPSMVSPPSSSWSAGAHPTSRAVSTNPLSGFSAGTLSSHPQGISQ…	574	pfam00554_RHD_DNA_bind_cd07933_RHD-n_c-Rel_pfam16179_RHD_dimer	1		1	1
Metazoa	Chordata	Mammalia	Lynx canadensis	XP_030166526.1	MASGGYNPCIEIIEQPRQRGMRFRYKCEGRSAGSIPGEHSTDNNRTYPSIQIMNYYGKGKVRITLVTKNDPYKPHPHDLVGKDCRDGYYEAEFGQERRPLFFQNLGIRCVKKKEVKEAIISRIRAGINPFNVPEQQLLDIEDCDLNVVRLCFQVFLPDEHGNLTTALPPVVSNPIYDNRAPNTAELRICRVNKNCGSVRGGDEIFLLCDKVQKDDIEVRFVLNDWEAKGIFSQADVHRQVAIVFKTPPYCRAITEPVTVKMQLRRPSDQEVSESMDFRYLPDEKDTYGNKAKKQKTTLLFQKLWQDCESNFSHGAVLTDMSRTSGISSQADSYYSSSVSISSALSHHTSAIPAMVSQPSSWSSGAHPTSRSVNTNPLSSFSTGTLSSNSQGVSPYLEIP…	561	cd07933_RHD-n_c-Rel_pfam00554_RHD_DNA_bind_pfam16179_RHD_dimer	1		1	1
Metazoa	Chordata	Mammalia	Heterocephalus glaber	XP_004867296.1	MASGGYNPYIEIIEQPRQRGMRFRYKCEGRSAGSIPGEHSTEDNRTYPSIQIMNYYGKGKVRITLVTKNDPYKPHPHDLVGKDCRDGYYEAEFGQERRPLFFQNLGIRCVKKKEVKEAVISRISAGINPFNVPEQQLLDIEDCDLNVVRLCFQVFLPGEHGNLTTVLPPVVSNPIYDNRAPNTAELRICRVNKNCGSVRGGDEIFLLCDKVQKDDIEVRFVLNDWEAKGIFSQADVHRQVAIVFKTPPYCKAITEPVTVKMQLRRPSDQEVSESMDFRYVPDEKDTYGNKSKKQRTIPFFQKLWQDSVNFPERPRPGPPGSNGEGRLIKKESNLFPHGTVIPEMPRPSGVSSQAEPYYPSPVSISGGLSHHTSAMSSMVSQHSSSWSSVPHPTSRSLST…	581	cd07933_RHD-n_c-Rel_pfam00554_RHD_DNA_bind_pfam16179_RHD_dimer	1		1	1
Metazoa	Chordata	Mammalia	Mustela erminea	XP_032208112.1	MRFRYKCEGRSAGSIPGEHSTDNNRTYPSIQIMNYYGKGKVRITLVTKNDPYKPHPHDLVGKDCRDGYYEAEFGQERRPLFFQNLGIRCVKKKEVKEAITSRIRAGINPFNVPEQQVFDTEDCDLNVVRLCFQVFLPDEHGNLTMALPPVVSNPIYDNRAPNTAELRICRVNKNCGSVRGGDEIFLLCDKVQKDDIEVRFVLNDWEAKGIFSQADVHRQVAIVFKTPPYCRAITEPVTVKMQLRRPSDQEVSESMDFRYLPDEKDTYGNKAKKQKTTLLFQKLWQDCAVNFPERPRPVTLGSTGEGRFIKKESNFSHGAVLTEIPRTSGISSQGDSYYPSPASISNALSQHTPPIPSMVSPPSSSWSGGAQPTSRAVSTNPLSGFSTGTLSSHPQGISQ…	574	pfam00554_RHD_DNA_bind_cd07933_RHD-n_c-Rel_pfam16179_RHD_dimer	1		1	1
Metazoa	Chordata	Mammalia	Manis javanica	XP_017504004.1	MRFRYKCEGRSAGSIPGEHSTDNNRTYPSIQIKNYYGKGKVRITLVTKNDPYKPHPHDLVGKDCRDGYYEAEFGQERRPLFFQNLGIRCVKKKEVKEAIISRIRAGINPFNVPEQQLLDIEDCDLNVVRLCFQVFLPDEHGNLTTALPPVVSNPIYDNRAPNTAELRICRVNKNCGSVRGGDEIFLLCDKVQKDDIEVRFVLNDWEAKGIFSQADVHRQVAIVFKTPPYCKAITEPVTVKMQLRRPSDQEVSESMDFRYLPDEKDTYGNKAKKQKTTLLFQKLWQDCAVNFPERPRPGPLGSTGEGRFIKKESDLFPHGALLTEMTRPPGVSSQAESYYSSSVPMSSAHHASAISSMVPPPPSSWSSVAHPTSCSVSANPLSSYSAGALPSNSQGISPF…	572	pfam00554_RHD_DNA_bind_cd07933_RHD-n_c-Rel_pfam16179_RHD_dimer	1		1	1
Metazoa	Chordata	Mammalia	Sturnira hondurensis	XP_036903878.1	MASGGYNPYIVISEQPRQRGMRFRYKCEGRSAGSIPGEHSTDNNRTYPSIQIMNYCGKGKVRITLVTKNEPYKPHPHDLVGKDCRDGYYEAEFGQERRPLFFQNLGIRCVKKKEVKEAIISRISAGINPFNIPEPQLLDTEDCDLNVVRLCFQVFLYDEHGDLTTTLPPAVSNPIYDNRAPNTAELRICRVNKNCGSVRGGDEIFLLCDKVQKDDIEVRFVLNDWEAKGIFSQADVHRQVAIVFKTPPYCKAITEPVTVKMQLRRPSDQEVSESMDFRYLPDEKDTYGNKAKKQKTSILFQKLWQDCAVNFPERPRPDSLGPTGEGRFIKKESNLFSHGAALAEMPRPSGVSSQAEPYYSPNVPVPGALPHHPSAIPTMVPQSSSSWSSVAHPTSCSVS…	592	cd07933_RHD-n_c-Rel_pfam00554_RHD_DNA_bind_pfam16179_RHD_dimer	1		1	1
Metazoa	Chordata	Mammalia	Miniopterus natalensis	XP_016069532.1	MAAGGYNPYIEIIEQPRQRGMRFRYKCEGRSAGSIPGEHSTDNNRTYPSIQIMNYYGKGKVRITLVTKNDPFKPHPHDLVGKDCRDGYYEAEFGQERRPLFFQNLGIRCVKKKEVKEAIISRIRAGINPFKVPEAQLLDTEDCDLNVVRLCFQVFLYDDHGNLTTTLPPVVSNPIYDNRAPNTAELRICRVNKNCGSVRGGDEIFLLCDKVQKDDIEVRFVLNDWEAKGIFSQADVHRQVAIVFKTPPYCKAITEPVTVKMHLRRPSDQEVSESMDFRYLPDEKDTYGNKAKKQKTTLLFQKLWQDCVNFPERPRPGPLGSTGEGRFIKKALTEMPRTAGVSSQAEPYYPPSVPIPSTVPHHAAAVPPMAPPPSSGWSSVAHPTSCSVSTNPLSSFSTG…	581	cd07933_RHD-n_c-Rel_pfam00554_RHD_DNA_bind_pfam16179_RHD_dimer	1		1	1
Metazoa	Chordata	Mammalia	Miniopterus natalensis	XP_016069531.1	MAAGGYNPYIEIIEQPRQRGMRFRYKCEGRSAGSIPGEHSTDNNRTYPSIQIMNYYGKGKVRITLVTKNDPFKPHPHDLVGKDCRDGYYEAEFGQERRPLFFQNLGIRCVKKKEVKEAIISRIRAGINPFKVPEAQLLDTEDCDLNVVRLCFQVFLYDDHGNLTTTLPPVVSNPIYDNRAPNTAELRICRVNKNCGSVRGGDEIFLLCDKVQKDDIEVRFVLNDWEAKGIFSQADVHRQVAIVFKTPPYCKAITEPVTVKMHLRRPSDQEVSESMDFRYLPDEKDTYGNKAKKQKTTLLFQKLWQDCAVNFPERPRPGPLGSTGEGRFIKKALTEMPRTAGVSSQAEPYYPPSVPIPSTVPHHAAAVPPMAPPPSSGWSSVAHPTSCSVSTNPLSSFST…	582	cd07933_RHD-n_c-Rel_pfam00554_RHD_DNA_bind_pfam16179_RHD_dimer	1		1	1
Metazoa	Chordata	Mammalia	Phodopus roborovskii	CAH7004032.1	MTTFELCFGGYNPYVEIIEQPRQRGMRFRYKCEGRSAGSIPGEHSADNNRTYPSIQVMNYYGKGKVRITLVTKNDPYKPHPHDLVGKDCRDGYYEAEFGPERRPLFFQNLGIRCVKKKEVKEAVILRISAGINPFNVPEQQLLDIEDCDLNVVRLCFQVFLPDEHGNLTTALPPVVSNPIYDNRAPNTAELRICRVNKNCGSVRGGDEIFLLCDKVQKDDIEVRFVLNDWEAKGIFSQADVHRQVAIVFKTPPYCKAILEPVTVKMQLRRPSDQEVSESMDFRYLPDEKDAYGNKSKRQKTTLLFQKLLQDCANFPEKPRTAPLGSIAEGRFIKKESNLFSHGTSMPEMPRSSGVSSPAEPYYSSSVPISSGLPHHPPAIASVVSPPTSWSSVSHPTSR…	590	cd07933_RHD-n_c-Rel_pfam00554_RHD_DNA_bind_pfam16179_RHD_dimer	1		1	1
Metazoa	Chordata	Mammalia	Phodopus roborovskii	XP_051056549.1	MASGEYPGGYNPYVEIIEQPRQRGMRFRYKCEGRSAGSIPGEHSADNNRTYPSIQVMNYYGKGKVRITLVTKNDPYKPHPHDLVGKDCRDGYYEAEFGPERRPLFFQNLGIRCVKKKEVKEAVILRISAGINPFNVPEQQLLDIEDCDLNVVRLCFQVFLPDEHGNLTTALPPVVSNPIYDNRAPNTAELRICRVNKNCGSVRGGDEIFLLCDKVQKDDIEVRFVLNDWEAKGIFSQADVHRQVAIVFKTPPYCKAILEPVTVKMQLRRPSDQEVSESMDFRYLPDEKDAYGNKSKRQKTTLLFQKLLQDCANFPEKPRTAPLGSIAEGRFIKKESNLFSHGTSMPEMPRSSGVSSPAEPYYSSSVPISSGLPHHPPAIASVVSPPTSWSSVSHPTSRS…	589	cd07933_RHD-n_c-Rel_pfam00554_RHD_DNA_bind_pfam16179_RHD_dimer	1		1	1
Metazoa	Chordata	Mammalia	Sturnira hondurensis	XP_036903879.1	MASGGYNPYIVISEQPRQRGMRFRYKCEGRSAGSIPGEHSTDNNRTYPSIQIMNYCGKGKVRITLVTKNEPYKPHPHDLVGKDCRDGYYEAEFGQERRPLFFQNLGIRCVKKKEVKEAIISRISAGINPFNIPEPQLLDTEDCDLNVVRLCFQVFLYDEHGDLTTTLPPAVSNPIYDNRAPNTAELRICRVNKNCGSVRGGDEIFLLCDKVQKDDIEVRFVLNDWEAKGIFSQADVHRQVAIVFKTPPYCKAITEPVTVKMQLRRPSDQEVSESMDFRYLPDEKDTYGNKAKKQKTSILFQKLWQDCVNFPERPRPDSLGPTGEGRFIKKESNLFSHGAALAEMPRPSGVSSQAEPYYSPNVPVPGALPHHPSAIPTMVPQSSSSWSSVAHPTSCSVST…	591	cd07933_RHD-n_c-Rel_pfam00554_RHD_DNA_bind_pfam16179_RHD_dimer	1		1	1
Metazoa	Chordata	Mammalia	Dipodomys spectabilis	XP_042547166.1	MTDSLGPDAWSRRPGGAESGAMASGVYNPYIEIIEQPRQRGMRFRYKCEGRSAGSIPGEHSTDNNQTYPSIQIMNYYGKGKVRITLVTKNDPYKPHPHDLVGKDCRDGYYEAEFGQERRPLFFQNLGIRCVKKKEVKEVIISRINAGINPFNVPEQQLLDIEDCDLKVVRLCFQVFLPDECGNLTKALPPVVSNPIYDNRAPNTAELRICRVNKNCGSVKGGDEIFLLCDKVQKDDIEVRFVLNDWEAKGIFSQADVHRQVAIVFKTPPYCKVISEPVTVKMQLRRPSDQEVSKSMDFRYLPDEKDTYGNKSKKQKTTLLFQKLWQDCANFPERARPTPPGSTGEGRFIKKESNLFSQCAVLPEVIKTSSDSSQAEPYYSSPVSISSRLPHHASTISSV…	611	cd07933_RHD-n_c-Rel_pfam00554_RHD_DNA_bind_pfam16179_RHD_dimer	1		1	1
Metazoa	Chordata	Mammalia	Mustela putorius furo	XP_044933808.1	MRFRYKCEGRSAGSIPGEHSTDNNRTYPSIQIMNYYGKGKVRITLVTKNDPYKPHPHDLVGKDCRDGYYEAEFGQERRPLFFQNLGIRCVKKKEVKEAITSRIRAGINPFNVPEQQVFDTEDCDLNVVRLCFQVFLPDEHGNLTMALPPVVSNPIYDNRAPNTAELRICRVNKNCGSVRGGDEIFLLCDKVQKDDIEVRFVLNDWEAKGIFSQADVHRQVAIVFKTPPYCRAITEPVTVKMQLRRPSDQEVSESMDFRYLPDEKDTYGNKAKKQKTTLLFQKLWQDCAVNFPERPRPVTLGSTGEGRFIKKESNFSHGAVLTEIPRTSGISSQGDSYYSSPASISNALSQHTPPIPSMVSPPSSSWSGGAQPTSRAVSTNPLSGFSTGTLSSHPQGISQ…	574	pfam00554_RHD_DNA_bind_cd07933_RHD-n_c-Rel_pfam16179_RHD_dimer	1		1	1
Metazoa	Chordata	Mammalia	Octodon degus	XP_023576633.1	MRFRYKCEGRSAGSIPGEHSTEDNRTYPSIQIMNYYGKGKVRITLVTKNDPYKPHPHDLVGKDCRDGYYEADFGQERRPLFFQNLGIRCVKKKEVKEAVISRISAGINPFNVPEQQLLDIEDCDLNVVRLCFQVFLPDEHGNLTTALPPVVSNPIYDNRAPNTAELRICRVNKNCGSVRGGDEIFLLCDKVQKDDIEVRFVLNDWEAKGVFSQADVHRQVAIVFKTPPYCKAIAEPVTVQMQLRRPSDQEVSESMDFRYLPDEKDTYGNKSKKQKTTLLFQKLCQDCAVNIPERPRPCPSGANGEGRLIKKESNLFPHGTVIPEMPRPSGISGQAEPYYHSSVAITSAMSHHASAMPAMVSQHSSTWSSVSHPTSRSVSANPLSSFPTLPTNSQSISSF…	569	pfam00554_RHD_DNA_bind_cd07933_RHD-n_c-Rel_pfam16179_RHD_dimer	1		1	1
Metazoa	Chordata	Mammalia	Molossus molossus	XP_036118794.1	MASGGYNPYIEIIEQPRQRGMRFRYKCEGRSAGSIPGEHSTENNRTYPSIQIMNYYGKGKVRITLVTKNEPFKPHPHDLVGKDCRDGYYEAEFGQERRPLFFQNLGIRCVKKKEVKEAIISRIRAGINPFKVPEPQLLDTEDCDLNVVRLCFQVFLYDEHGNLTTTLPPVVSNPIYDNRAPNTAELRICRVNKNCGSVRGGDEIFLLCDKVQKDDIEVRFVLNDWEAKGIFSQADVHRQVAIVFKTPPYCKAITDPVTVKMQLRRPSDQEVSESMDFRYLPDEKDTYGNKAKKQKTTLLFQKLLENCAVNFPERPIPVPLGPTGEGRFIKKVLTEMTGPSGVSSQAEPYYSPPVSISRALSHHVSAVPSMVPSPSSSWSSLSTNLSNFSTGTLPSNSQG…	576	cd07933_RHD-n_c-Rel_pfam00554_RHD_DNA_bind_pfam16179_RHD_dimer	1		1	1
Metazoa	Chordata	Mammalia	Molossus molossus	XP_036118795.1	MASGGYNPYIEIIEQPRQRGMRFRYKCEGRSAGSIPGEHSTENNRTYPSIQIMNYYGKGKVRITLVTKNEPFKPHPHDLVGKDCRDGYYEAEFGQERRPLFFQNLGIRCVKKKEVKEAIISRIRAGINPFKVPEPQLLDTEDCDLNVVRLCFQVFLYDEHGNLTTTLPPVVSNPIYDNRAPNTAELRICRVNKNCGSVRGGDEIFLLCDKVQKDDIEVRFVLNDWEAKGIFSQADVHRQVAIVFKTPPYCKAITDPVTVKMQLRRPSDQEVSESMDFRYLPDEKDTYGNKAKKQKTTLLFQKLLENCVNFPERPIPVPLGPTGEGRFIKKVLTEMTGPSGVSSQAEPYYSPPVSISRALSHHVSAVPSMVPSPSSSWSSLSTNLSNFSTGTLPSNSQGI…	575	cd07933_RHD-n_c-Rel_pfam00554_RHD_DNA_bind_pfam16179_RHD_dimer	1		1	1
Metazoa	Chordata	Mammalia	Eptesicus fuscus	XP_054584456.1	MASGGYNPYIEIIEQPRQRGMRFRYKCEGRSAGSIPGEHSTDNNRTYPSIQIMNCYGKGKVRITLVTKNDPFKPHPHDLVGKDCRDGYYEAEFGQERRPLFFQNLGIRCVKKKEVKEAIISRIRAGINPFNVPEPQLLDTEDCDLNVVRLCFQVFLYDEHGNLTTTLPPVVSNPIYDNRAPNTAELRICRVNKNCGSVRGGDEIFLLCDKVQKDDIEVRFALNDWEAKGIFSQADVHRQVAIVFKTPPYCKVITEPVTVKMQLRRPSDQEVSEPMDFRYLPDEKDTYGNKAKKQKTTLLFQKLWQDCAVNFPERPRPGPLGSTGEGRFIKKESNSFPHGAVLTEMSRPAGVSSQAEPYYSPSVSISSAMPHHASAMPPMVSQPSSSCWSSEAHPASCSV…	595	cd07933_RHD-n_c-Rel_pfam00554_RHD_DNA_bind_pfam16179_RHD_dimer	1		1	1
Metazoa	Chordata	Mammalia	Suricata suricatta	XP_029793285.1	MRFRYKCEGRSAGSIPGEHSTDNNRTYPSIQIMNYYGKGKVRITLVTKNDPYKPHPHDLVGKDCRDGYYEAEFGQERRPLFFQNLGIRCVKKKEVKEAIISRIRAGINPFNVPEQQLLDIEDCDLNVVRLCFQVFLPDEHGNLTTALPPVVSNPIYDNRAPNTAELRICRVNKNCGSVRGGDEIFLLCDKVQKDDIEVRFVLNDWEAKGIFSQADVHRQVAIVFKTPPYCRDITEPVTVKMQLRRPSDQEVSESMDFRYLPDEKDTYGNKAKKQKTTLLFQKLWQDCVNFPERPRHGLGSTGEGRFIKKESNFSHGAVLTDMPRTSGISSQADSYFSSSVSISSTLSHHTSTLPAMVSQPSSWSSGAHPTSHSVNSNPLSSFSTGTLSSNSQGISSYLE…	563	pfam00554_RHD_DNA_bind_cd07933_RHD-n_c-Rel_pfam16179_RHD_dimer	1		1	1
Metazoa	Chordata	Mammalia	Cricetulus griseus	XP_007650034.1	MASGGYNPYVEIIEQPRQRGMRFRYKCEGRSAGSIPGEHSTDNNRTYPSIQVMNYYGKGKVRITLVTKNDPYKPHPHDLVGKDCRDGYYEAEFGPERRPLFFQNLGIRCVKKKEVKEAIILRISAGINPFNVPEQQLLDIEDCDLNVVRLCFQVFLPDEHGNLTTALPPVVSNPIYDNRAPNTAELRICRVNKNCGSVRGGDEIFLLCDKVQKDDIEVRFVLNDWEAKGIFSQADVHRQVAIVFKTPPYCKAILEPVTVKMQLRRPSDQEVSESMDFRYLPDEKDAYGNKSKRQKTTLLFQKLLQDCAANFPEKPRTAPLGSIGEGRFIKKESNLFSHGTPMPEMPRPSGVSSQTEPYYSSSVPISSGLPHHPPAIASVVSPPSSWSSVSHPTSRSANT…	586	cd07933_RHD-n_c-Rel_pfam00554_RHD_DNA_bind_pfam16179_RHD_dimer	1		1	1
Metazoa	Chordata	Mammalia	Eptesicus fuscus	XP_054584457.1	MASGGYNPYIEIIEQPRQRGMRFRYKCEGRSAGSIPGEHSTDNNRTYPSIQIMNCYGKGKVRITLVTKNDPFKPHPHDLVGKDCRDGYYEAEFGQERRPLFFQNLGIRCVKKKEVKEAIISRIRAGINPFNVPEPQLLDTEDCDLNVVRLCFQVFLYDEHGNLTTTLPPVVSNPIYDNRAPNTAELRICRVNKNCGSVRGGDEIFLLCDKVQKDDIEVRFALNDWEAKGIFSQADVHRQVAIVFKTPPYCKVITEPVTVKMQLRRPSDQEVSEPMDFRYLPDEKDTYGNKAKKQKTTLLFQKLWQDCVNFPERPRPGPLGSTGEGRFIKKESNSFPHGAVLTEMSRPAGVSSQAEPYYSPSVSISSAMPHHASAMPPMVSQPSSSCWSSEAHPASCSVN…	594	cd07933_RHD-n_c-Rel_pfam00554_RHD_DNA_bind_pfam16179_RHD_dimer	1		1	1
Metazoa	Chordata	Mammalia	Microtus fortis	XP_049996768.1	MASGAYNPYVEIIEQPRQRGMRFRYKCEGRSAGSIPGEHSTDNNRTYPSIQIMNYYGKGKVRITLVTKNDPYKPHPHDLVGKDCRDGYYEAEFGPERRPLFFQNLGIRCVKKKEVKDAIILRISAGINPFNVPEQQLLDIEDCDLNVVRLCFQVFLPDEHGNLTTALPPIVSNPIYDNRAPNTAELRICRVNKNCGSVRGGDEIFLLCDKVQKDDIEVRFVLNDWEAKGIFSQADVHRQVAIVFKTPPYCKAILEPVTVKMQLRRPSDQEVSESMDFRYLPDEKDAYGNKSKKQKTTLLFQKLMQDCAANFPERIRTVPSGSIGDGRFIKKEPNLFSHGTVLPEMPRSSGVSSQAEPYYSSSVPISSGRHHPPAMASVVSPPTSWSPVTHPTSRSVSTN…	584	cd07933_RHD-n_c-Rel_pfam00554_RHD_DNA_bind_pfam16179_RHD_dimer	1		1	1
Metazoa	Chordata	Mammalia	Microtus fortis	XP_049996769.1	MASGAYNPYVEIIEQPRQRGMRFRYKCEGRSAGSIPGEHSTDNNRTYPSIQIMNYYGKGKVRITLVTKNDPYKPHPHDLVGKDCRDGYYEAEFGPERRPLFFQNLGIRCVKKKEVKDAIILRISAGINPFNVPEQQLLDIEDCDLNVVRLCFQVFLPDEHGNLTTALPPIVSNPIYDNRAPNTAELRICRVNKNCGSVRGGDEIFLLCDKVQKDDIEVRFVLNDWEAKGIFSQADVHRQVAIVFKTPPYCKAILEPVTVKMQLRRPSDQEVSESMDFRYLPDEKDAYGNKSKKQKTTLLFQKLMQDCANFPERIRTVPSGSIGDGRFIKKEPNLFSHGTVLPEMPRSSGVSSQAEPYYSSSVPISSGRHHPPAMASVVSPPTSWSPVTHPTSRSVSTNT…	583	cd07933_RHD-n_c-Rel_pfam00554_RHD_DNA_bind_pfam16179_RHD_dimer	1		1	1
Metazoa	Chordata	Mammalia	Heterocephalus glaber	EHB15560.1	MDGEKTYGGCEGPDAMYVKLISSEGHNFIVKIEHVLTSGTIKAMLSGPGGYNPYIEIIEQPRQRGMRFRYKCEGRSAGSIPGEHSTEDNRTYPSIQIMNYYGKGKVRITLVTKNDPYKPHPHDLVGKDCRDGYYEAEFGQERRPLFFQNLGIRCVKKKEVKEAVISRISAGINPFNVPEQQLLDIEDCDLNVVRLCFQVFLPGEHGNLTTVLPPVVSNPIYDNRAPNTAELRICRVNKNCGSVRGGDEIFLLCDKVQKDDIEVRFVLNDWEAKGIFSQADVHRQVAIVFKTPPYCKAITEPVTVKMQLRRPSDQEVSESMDFRYVPDEKDTYGNKSKKQRTIPFFQKLWQDSVNFPERPRPGPPGSNGEGRLIKKESNLFPHGTVIPEMPRPSGVSSQA…	626	cd07933_RHD-n_c-Rel_pfam00554_RHD_DNA_bind_pfam16179_RHD_dimer	1		1	1
Metazoa	Chordata	Mammalia	Myotis lucifugus	XP_006083527.1	MASGGYNPYIEIIEQPRQRGMRFRYKCEGRSAGSIPGEHSTDNNRTYPSIQIKNCYGKGKVRITLVTKNDPFKPHPHDLVGKDCRDGYYEAEFGQERRPLFFQNLGIRCVKKKEVKEAIISRIRAGINPFNVPEPQLLDTEDCDLNVVRLCFQVFLYDEHGNLTTTLPPVVSNPIYDNRAPNTAELRICRVNKNCGSVRGGDEIFLLCDKVQKDDIEVRFALNDWEAKGIFSQADVHRQVAIVFKTPPYCKVITEPVTVKMQLRRPSDQEVSESMDFRYLPDEKDTYGNKAKKQKTSLLFQKLWQDCAVNFPERPRPGPLGSTGEGRFIKKESNSFPHGAVLNEMLRPAGVSSQAESYYSSSVSISSAMPHHASAMPPMVPQPSSHWSSEPHPPSCSVS…	601	cd07933_RHD-n_c-Rel_pfam00554_RHD_DNA_bind_pfam16179_RHD_dimer	1		1	1
Metazoa	Chordata	Mammalia	Cricetulus griseus	XP_027243805.1	MASGGYNPYVEIIEQPRQRGMRFRYKCEGRSAGSIPGEHSTDNNRTYPSIQVMNYYGKGKVRITLVTKNDPYKPHPHDLVGKDCRDGYYEAEFGPERRPLFFQNLGIRCVKKKEVKEAIILRISAGINPFNVPEQQLLDIEDCDLNVVRLCFQVFLPDEHGNLTTALPPVVSNPIYDNRAPNTAELRICRVNKNCGSVRGGDEIFLLCDKVQKDDIEVRFVLNDWEAKGIFSQADVHRQVAIVFKTPPYCKAILEPVTVKMQLRRPSDQEVSESMDFRYLPDEKDAYGNKSKRQKTTLLFQKLLQDCAANFPEKPRTAPLGSIGEGRFIKKESNLFSHGTPMPEMPRPSGVSSQTEPYYSSSVPISSGLPHHPPAIASVVSPPSSWSSVSHPTSHSANT…	586	cd07933_RHD-n_c-Rel_pfam00554_RHD_DNA_bind_pfam16179_RHD_dimer	1		1	1
Metazoa	Chordata	Mammalia	Prionailurus viverrinus	XP_047707379.1	MASGGYNPCIEIIEQPRQRGMRFRYKCEGRSAGSIPGEHSTDNNRTYPSIQIMNYYGKGKVRITLVTKNDPYKPHPHDLVGKDCRDGYYEAEFGQERRPLFFQNLGIRCVKKKEVKEAIISRIRAGINPFNVPEQQLLDIEDCDLNVVRLCFQVFLPDEHGNLTTALPPVVSNPIYDNRAPNTAELRICRVNKNCGSVRGGDEIFLLCDKVQKDDIEVRFVLNDWEAKGIFSQADVHRQVAIVFKTPPYCRAITEPVTVKMQLRRPSDQEVSESMDFRYLPDEKDTYGNKAKKQKTTLLFQKLWQDCESNFSHGAVLTDMSRTSGISSQADSYYSSSVSISSALSHHTSAIPAMVSQPSSWSSGAHPTSRSVNTNPLSSFSTGTLSSNSQGVSPYLEIP…	561	cd07933_RHD-n_c-Rel_pfam00554_RHD_DNA_bind_pfam16179_RHD_dimer	1		1	1
Metazoa	Chordata	Mammalia	Microtus ochrogaster	XP_026645370.1	MASGAYNPYVEIIEQPRQRGMRFRYKCEGRSAGSIPGEHSTDNNRTYPSIQIMNYYGKGKVRITLVTKNDPYKPHPHDLVGKDCRDGYYEAEFGPERRPLFFQNLGIRCVKKKEVKDAIILRISAGINPFNVPEQQLLDIEDCDLNVVRLCFQVFLLDEHGNVTTALPPIVSNPIYDNRAPNTAELRICRVNKNCGSVRGGDEIFLLCDKVQKDDIEVRFVLNDWEAKGIFSQADVHRQVAIVFKTPPYCKAILEPVTVKMQLRRPSDQEVSESMDFRYLPDEKDAYGNKSKKQKTTLLFQKLMQDCANFPERIRTVPSGSIGDGRFIKKEPNLFSHGTVLPEMPRSSGVSSQAEPYYSSSVPISSGMTHHPPAMASVVSPPTSWSPVTHPTSRSVSTN…	584	cd07933_RHD-n_c-Rel_pfam00554_RHD_DNA_bind_pfam16179_RHD_dimer	1		1	1
Metazoa	Chordata	Mammalia	Myotis lucifugus	XP_014302519.1	MASGGYNPYIEIIEQPRQRGMRFRYKCEGRSAGSIPGEHSTDNNRTYPSIQIKNCYGKGKVRITLVTKNDPFKPHPHDLVGKDCRDGYYEAEFGQERRPLFFQNLGIRCVKKKEVKEAIISRIRAGINPFNVPEPQLLDTEDCDLNVVRLCFQVFLYDEHGNLTTTLPPVVSNPIYDNRAPNTAELRICRVNKNCGSVRGGDEIFLLCDKVQKDDIEVRFALNDWEAKGIFSQADVHRQVAIVFKTPPYCKVITEPVTVKMQLRRPSDQEVSESMDFRYLPDEKDTYGNKAKKQKTSLLFQKLWQDCVNFPERPRPGPLGSTGEGRFIKKESNSFPHGAVLNEMLRPAGVSSQAESYYSSSVSISSAMPHHASAMPPMVPQPSSHWSSEPHPPSCSVST…	600	cd07933_RHD-n_c-Rel_pfam00554_RHD_DNA_bind_pfam16179_RHD_dimer	1		1	1
Metazoa	Chordata	Mammalia	Elephas maximus indicus	XP_049726303.1	MASGGYNPYIEIIEQPRQRGMRFRYKCEGRSAGSIPGEHSTDSNRTYPSIQIMNYYGKGKVRITLVTKNDPYKPHPHDLVGKDCRDGYYEAEFGQERRPLFFQNLGIRCVKKKEVKEAVISRIRAGINPFSVPEQQLLDIEDCDLNVVRLCFQVFLPDEHGDLTTALTPVVSNPIYDNRAPNTAELRICRVNKNCGSVRGGDEIFLLCDKVQKDDIEVRFVLNDWEAKGIFSQADVHRQVAIVFKTPPYCKAITEPVTVKMQLRRPSDQEVSESMDFRYLPDEKDTYGNKAKKQKTTLLFQKLWQDCGVNFSERPRPGPLGSAAEGRFIKKEPNLFPHGAAATETPRPSSQTEPYYPPPVSVSRALPHHGSAMSSLMHTPSSGWSSGARLSSQSVSTNP…	592	cd07933_RHD-n_c-Rel_pfam00554_RHD_DNA_bind_pfam16179_RHD_dimer	1		1	1
Metazoa	Chordata	Mammalia	Elephas maximus indicus	XP_049726302.1	MASGGYNPYIEIIEQPRQRGMRFRYKCEGRSAGSIPGEHSTDSNRTYPSIQIMNYYGKGKVRITLVTKNDPYKPHPHDLVGKDCRDGYYEAEFGQERRPLFFQNLGIRCVKKKEVKEAVISRIRAGINPFSVPEQQLLDIEDCDLNVVRLCFQVFLPDEHGDLTTALTPVVSNPIYDNRAPNTAELRICRVNKNCGSVRGGDEIFLLCDKVQKDDIEVRFVLNDWEAKGIFSQADVHRQVAIVFKTPPYCKAITEPVTVKMQLRRPSDQEVSESMDFRYLPDEKDTYGNKAKKQKTTLLFQKLWQDCGVNFSERPRPGPLGSAAEGRFIKKEPNLFPHGAAATETPRPSSQTEPYYPPPVSVSRALPHHGSAMSSLMHTPSSGWSSGARLSSQSVSTNP…	601	cd07933_RHD-n_c-Rel_pfam00554_RHD_DNA_bind_pfam16179_RHD_dimer	1		1	1
Metazoa	Chordata	Mammalia	Mesocricetus auratus	XP_012969026.1	MASGGYNPYVEIIEQPRQRGMRFRYKCEGRSAGSIPGEHSTDNNRTYPSIQVMNYYGKGKVRITLVTKNDPYKPHPHDLVGKDCRDGYYEAEFGPERRPLFFQNLGIRCVKKKEVKEAIILRISAGINPFSVPEQQLLDIEDCDLNVVRLCFQVFLPDEHGNLTTALPPVVSNPIYDNRAPNTAELRICRVNKNCGSVRGGDEIFLLCDKVQKDDIEVRFVLNDWEAKGIFSQADVHRQVAIVFKTPPYCKAILEPVTVKMQLRRPSDQEVSESMDFRYLPDEKDAYGNKSKRQKTTLLFQKLLQDCANFPEKPRTVPLGPTGEGRFIKKESNLFSHGTPMPEMPRSSGVSSQAEPYYSSSVPISSGLPHHPPAIASVVSQPSSWSSVSHPTSRSASTN…	585	cd07933_RHD-n_c-Rel_pfam00554_RHD_DNA_bind_pfam16179_RHD_dimer	1		1	1
Metazoa	Chordata	Mammalia	Equus przewalskii	XP_008524232.1	MEQPRQRGMRFRYKCEGRSAGSIPGEHSTDNNRTYPSIQIMNYYGKGKVRITLVTKSDPYKPHPHDLVGKDCRDGYYEAEFGQERRPLFFQNLGIRCVKKKEVKEAIVARIRAGINPFNVPEAQLLDIEDCDLNVVRLCFQVFLPDEHGNLTTALPPVVSNPIYDNRAPNTAELRICRVNKNCGSVRGGDEIFLLCDKVQKDDIEVRFVLNDWEAKGIFSQADVHRQVAIVFKTPPYCKAITEPVTVKMQLRRPSDQEVSESMDFRYLPDEKDTYGNKAKKQKTTLLFQKLWQDCESNLFSHGAVLTEMPRTSGVSSQTESYYSSSVSISNALSHHAPAIPSMVPQPSSSWSSVAHPTSHSVNTNPLSSFSTGTLSSNSQGISPFLEIPLVTDLNASNA…	560	pfam00554_RHD_DNA_bind_cd07933_RHD-n_c-Rel_pfam16179_RHD_dimer	1		1	1
Metazoa	Chordata	Mammalia	Phyllostomus discolor	XP_035883902.1	MASGGYNPYIEIIEQPRQRGMRFRYKCEGRSAGSIPGEHSTDNNRTYPSIQIMNYCGKGKVRITLVTKNEPFKPHPHDLVGKDCRDGYYEAEFGQERRPLFFQNLGIRCVKKKEVKEAIVSRISAGINPFNIPEPQLLDTEDCDLNVVRLCFQVFLYDEHGNLTTTLPPAVSNPIYDNRAPNTAELRICRVNKNCGSVRGGDEIFLLCDKVQKDDIEVRFVLNDWEAKGIFSQADVHRQVAIVFKTPPYCKAITEPVTVKMQLRRPSDQEVSESMDFRYLPDEKDTYGNKAKKQKTNILFQKLWQDCVNFPERPRPDSLGPTGEGRFIKKESNLFSHGAALAEMPRPSGVSSQGEPYYSPNVPMSGALPHHPSAIPAMVPQSSSSWSSVAHPTSCSVNT…	592	cd07933_RHD-n_c-Rel_pfam00554_RHD_DNA_bind_pfam16179_RHD_dimer	1		1	1
Metazoa	Chordata	Mammalia	Cricetulus griseus	XP_007650033.1	MASGEYRGGYNPYVEIIEQPRQRGMRFRYKCEGRSAGSIPGEHSTDNNRTYPSIQVMNYYGKGKVRITLVTKNDPYKPHPHDLVGKDCRDGYYEAEFGPERRPLFFQNLGIRCVKKKEVKEAIILRISAGINPFNVPEQQLLDIEDCDLNVVRLCFQVFLPDEHGNLTTALPPVVSNPIYDNRAPNTAELRICRVNKNCGSVRGGDEIFLLCDKVQKDDIEVRFVLNDWEAKGIFSQADVHRQVAIVFKTPPYCKAILEPVTVKMQLRRPSDQEVSESMDFRYLPDEKDAYGNKSKRQKTTLLFQKLLQDCAANFPEKPRTAPLGSIGEGRFIKKESNLFSHGTPMPEMPRPSGVSSQTEPYYSSSVPISSGLPHHPPAIASVVSPPSSWSSVSHPTSR…	590	cd07933_RHD-n_c-Rel_pfam00554_RHD_DNA_bind_pfam16179_RHD_dimer	1		1	1
Metazoa	Chordata	Mammalia	Phyllostomus discolor	XP_035883901.1	MASGGYNPYIEIIEQPRQRGMRFRYKCEGRSAGSIPGEHSTDNNRTYPSIQIMNYCGKGKVRITLVTKNEPFKPHPHDLVGKDCRDGYYEAEFGQERRPLFFQNLGIRCVKKKEVKEAIVSRISAGINPFNIPEPQLLDTEDCDLNVVRLCFQVFLYDEHGNLTTTLPPAVSNPIYDNRAPNTAELRICRVNKNCGSVRGGDEIFLLCDKVQKDDIEVRFVLNDWEAKGIFSQADVHRQVAIVFKTPPYCKAITEPVTVKMQLRRPSDQEVSESMDFRYLPDEKDTYGNKAKKQKTNILFQKLWQDCAVNFPERPRPDSLGPTGEGRFIKKESNLFSHGAALAEMPRPSGVSSQGEPYYSPNVPMSGALPHHPSAIPAMVPQSSSSWSSVAHPTSCSVN…	593	cd07933_RHD-n_c-Rel_pfam00554_RHD_DNA_bind_pfam16179_RHD_dimer	1		1	1
Metazoa	Chordata	Mammalia	Bubalus bubalis	XP_044781867.1	MRFRYKCEGRSAGSIPGEHSTDNNRTYPSIQILNYYGKGKVRITLVTKNDPYKPHPHDLVGKDCRDGYYEAEFGQERRPLFFQNLGIRCVKKKEVKDAVISRIRAGINPFNVPEQQLLDIEDCDLNVVRLCFQVFLPDEHGNLTTALPPVVSNPIYDNRAPNTAELRICRVNKNCGSVKGGDEIFLLCDKVQKDDIEVRFVLNDWEAKGVFSQADVHRQVAIVFKTPPYCKAITEPVTVKMQLRRPSDQEVSESMDFRYLPDEKDTYGNKAKKQKTNLLFHKLWQDCGVNFPERPRPSPLGPTGEGRFIKKEPNLFSHGAVFPETSRPVSSQAESYYSSSASISSTLSHPASAMLPMGTQSSSGWSSIAHPTSRSVNTNSLSGFSTGTLSSNSQVIPPF…	567	pfam00554_RHD_DNA_bind_cd07933_RHD-n_c-Rel_pfam16179_RHD_dimer	1		1	1
Metazoa	Chordata	Mammalia	Acomys russatus	XP_051020904.1	MLEAAAGGARSRAMASGGYNPYVEIIEQPRQRGMRFRYKCEGRSAGSIPGEHSTDNNRTYPSIQIMNYYGKGKVRITLVTKNDPYKPHPHDLVGKDCRDGYYEAEFGPERRPLFFQNLGIRCVKKKEVKEAIILRISAGINPFNVPEQQLLDIDDCDLNVVRLCFQVFLLDEHGNLTTALPPIVSNPIYDNRAPNTAELRICRVNKNCGSVRGGDEIFLLCDKVQKDDIEVRFVLNDWEAKGIFSQADVHRQVAIVFKTPPYCKAILEPVTVKMQLRRPSDQEVSESMDFRYLPDEKDAYGNKSKKQKTTLLFQKLLQDCAANFPERPRTVPSGSIGEGRFIKKESNLFPHGAVLPEMTRSSGVPSQGEPFYSTCASISSGLAHHPAAIPSVVHQPTSW…	602	cd07933_RHD-n_c-Rel_pfam00554_RHD_DNA_bind_pfam16179_RHD_dimer	1		1	1
Metazoa	Chordata	Mammalia	Cricetulus griseus	XP_003511367.1	MASGEYRGGYNPYVEIIEQPRQRGMRFRYKCEGRSAGSIPGEHSTDNNRTYPSIQVMNYYGKGKVRITLVTKNDPYKPHPHDLVGKDCRDGYYEAEFGPERRPLFFQNLGIRCVKKKEVKEAIILRISAGINPFNVPEQQLLDIEDCDLNVVRLCFQVFLPDEHGNLTTALPPVVSNPIYDNRAPNTAELRICRVNKNCGSVRGGDEIFLLCDKVQKDDIEVRFVLNDWEAKGIFSQADVHRQVAIVFKTPPYCKAILEPVTVKMQLRRPSDQEVSESMDFRYLPDEKDAYGNKSKRQKTTLLFQKLLQDCANFPEKPRTAPLGSIGEGRFIKKESNLFSHGTPMPEMPRPSGVSSQTEPYYSSSVPISSGLPHHPPAIASVVSPPSSWSSVSHPTSRS…	589	cd07933_RHD-n_c-Rel_pfam00554_RHD_DNA_bind_pfam16179_RHD_dimer	1		1	1
Metazoa	Chordata	Mammalia	Acomys russatus	XP_051020905.1	MLEAAAGGARSRAMASGGYNPYVEIIEQPRQRGMRFRYKCEGRSAGSIPGEHSTDNNRTYPSIQIMNYYGKGKVRITLVTKNDPYKPHPHDLVGKDCRDGYYEAEFGPERRPLFFQNLGIRCVKKKEVKEAIILRISAGINPFNVPEQQLLDIDDCDLNVVRLCFQVFLLDEHGNLTTALPPIVSNPIYDNRAPNTAELRICRVNKNCGSVRGGDEIFLLCDKVQKDDIEVRFVLNDWEAKGIFSQADVHRQVAIVFKTPPYCKAILEPVTVKMQLRRPSDQEVSESMDFRYLPDEKDAYGNKSKKQKTTLLFQKLLQDCANFPERPRTVPSGSIGEGRFIKKESNLFPHGAVLPEMTRSSGVPSQGEPFYSTCASISSGLAHHPAAIPSVVHQPTSWS…	601	cd07933_RHD-n_c-Rel_pfam00554_RHD_DNA_bind_pfam16179_RHD_dimer	1		1	1
Metazoa	Chordata	Mammalia	Trichechus manatus latirostris	XP_023590712.1	MASGGYNPYIEIIEQPRQRGMRFRYKCEGRSAGSIPGEHSTDNNRTYPSIQIMNYYGKGKVRITLVTKNDPYKPHPHDLVGKDCRDGYYEAEFGQERRPLFFQNLGIRCVKKKEVKEAVISRIRAGINPFSVPEPQLLDIEDCDLNVVRLCFQVFLPDEHGNLTTALTPVVSNPIYDNRAPNTAELRICRVNKNCGSVRGGDEIFLLCDKVQKDDIEVRFVLNDWEAKGIFSQADVHRQVAIVFKTPPYCKAITEPVTVKMQLRRPSDQEVSESMDFRYLPDEKDTYGNKAKKQKTTLLFHKLWQDCGGNFPEGPRPGPLGSTTEGRFIKKEPNLFSPGAVATETPRPSSQAEPYYSPPVSVSRALPHHGSAASSMMSSPSSSWPSVARPSSQSVSTNP…	589	cd07933_RHD-n_c-Rel_pfam00554_RHD_DNA_bind_pfam16179_RHD_dimer	1		1	1
Metazoa	Chordata	Mammalia	Cricetulus griseus	XP_027243803.1	MASGEYRGGYNPYVEIIEQPRQRGMRFRYKCEGRSAGSIPGEHSTDNNRTYPSIQVMNYYGKGKVRITLVTKNDPYKPHPHDLVGKDCRDGYYEAEFGPERRPLFFQNLGIRCVKKKEVKEAIILRISAGINPFNVPEQQLLDIEDCDLNVVRLCFQVFLPDEHGNLTTALPPVVSNPIYDNRAPNTAELRICRVNKNCGSVRGGDEIFLLCDKVQKDDIEVRFVLNDWEAKGIFSQADVHRQVAIVFKTPPYCKAILEPVTVKMQLRRPSDQEVSESMDFRYLPDEKDAYGNKSKRQKTTLLFQKLLQDCAANFPEKPRTAPLGSIGEGRFIKKESNLFSHGTPMPEMPRPSGVSSQTEPYYSSSVPISSGLPHHPPAIASVVSPPSSWSSVSHPTSH…	590	cd07933_RHD-n_c-Rel_pfam00554_RHD_DNA_bind_pfam16179_RHD_dimer	1		1	1
Metazoa	Chordata	Mammalia	Cricetulus griseus	XP_027243804.1	MASGEYRGGYNPYVEIIEQPRQRGMRFRYKCEGRSAGSIPGEHSTDNNRTYPSIQVMNYYGKGKVRITLVTKNDPYKPHPHDLVGKDCRDGYYEAEFGPERRPLFFQNLGIRCVKKKEVKEAIILRISAGINPFNVPEQQLLDIEDCDLNVVRLCFQVFLPDEHGNLTTALPPVVSNPIYDNRAPNTAELRICRVNKNCGSVRGGDEIFLLCDKVQKDDIEVRFVLNDWEAKGIFSQADVHRQVAIVFKTPPYCKAILEPVTVKMQLRRPSDQEVSESMDFRYLPDEKDAYGNKSKRQKTTLLFQKLLQDCANFPEKPRTAPLGSIGEGRFIKKESNLFSHGTPMPEMPRPSGVSSQTEPYYSSSVPISSGLPHHPPAIASVVSPPSSWSSVSHPTSHS…	589	cd07933_RHD-n_c-Rel_pfam00554_RHD_DNA_bind_pfam16179_RHD_dimer	1		1	1
Metazoa	Chordata	Mammalia	Phyllostomus discolor	KAF6105902.1	MGVGFVEVARSTEAPRSPEVHPGSSSTARRRQQKVEWQRTPPHFHVVHTQAGLQGGYNPYIEIIEQPRQRGMRFRYKCEGRSAGSIPGEHSTDNNRTYPSIQIMNYCGKGKVRITLVTKNEPFKPHPHDLVGKDCRDGYYEAEFGQERRPLFFQNLGIRCVKKKEVKEAIVSRISAGINPFNIPEPQLLDTEDCDLNVVRLCFQVFLYDEHGNLTTTLPPAVSNPIYDNRAPNTAELRICRVNKNCGSVRGGDEIFLLCDKVQKDDIEVRFVLNDWEAKGIFSQADVHRQVAIVFKTPPYCKAITEPVTVKMQLRRPSDQEVSESMDFRYLPDEKDTYGNKAKKQKTNILFQKLWQDCAVNFPERPRPDSLGPTGEGRFIKKESNLFSHGAALAEMPRP…	644	cd07933_RHD-n_c-Rel_pfam00554_RHD_DNA_bind_pfam16179_RHD_dimer	1		1	1
Metazoa	Chordata	Mammalia	Mesocricetus auratus	XP_040589151.1	MRVFFGGYNPYVEIIEQPRQRGMRFRYKCEGRSAGSIPGEHSTDNNRTYPSIQVMNYYGKGKVRITLVTKNDPYKPHPHDLVGKDCRDGYYEAEFGPERRPLFFQNLGIRCVKKKEVKEAIILRISAGINPFSVPEQQLLDIEDCDLNVVRLCFQVFLPDEHGNLTTALPPVVSNPIYDNRAPNTAELRICRVNKNCGSVRGGDEIFLLCDKVQKDDIEVRFVLNDWEAKGIFSQADVHRQVAIVFKTPPYCKAILEPVTVKMQLRRPSDQEVSESMDFRYLPDEKDAYGNKSKRQKTTLLFQKLLQDCANFPEKPRTVPLGPTGEGRFIKKESNLFSHGTPMPEMPRSSGVSSQAEPYYSSSVPISSGLPHHPPAIASVVSQPSSWSSVSHPTSRSAS…	587	cd07933_RHD-n_c-Rel_pfam00554_RHD_DNA_bind_pfam16179_RHD_dimer	1		1	1
Metazoa	Chordata	Mammalia	Loxodonta africana	XP_023412959.1	MSFSVSFLSRHPLSGYNPYIEIIEQPRQRGMRFRYKCEGRSAGSIPGEHSTDSNRTYPSIQIMNYYGKGKVRITLVTKNDPYKPHPHDLVGKDCRDGYYEAEFGQERRPLFFQNLGIRCVKKKEVKEAVISRIRAGINPFSVPEQQLLDIEDCDLNVVRLCFQVFLPDEHGDLTTALTPVVSNPIYDNRAPNTAELRICRVNKNCGSVRGGDEIFLLCDKVQKDDIEVRFVLNDWEAKGIFSQADVHRQVAIVFKTPPYCKAITEPVTVKMQLRRPSDQEVSESMDFRYLPDEKDTYGNKAKKQKTTLLFQKLWQDCGVNFSERPRPGPLGSAAEGRFIKKEPNLFPHGAAATETPRPSSQTEPYYPPPVSVSRALPHHGSAMSSLMHTPSSGWSSGAR…	602	cd07933_RHD-n_c-Rel_pfam00554_RHD_DNA_bind_pfam16179_RHD_dimer	1		1	1
Metazoa	Chordata	Mammalia	Microtus oregoni	XP_041524633.1	MASGAYNPYVEIIEQPRQRGMRFRYKCEGRSAGSIPGEHSTDNNRTYPSIQIMNYYGKGKVRITLVTKNDPYKPHPHDLVGKDCRDGYYEAEFGPERRPLFFQNLGIRCVKKKEVKDAIILRISAGINPFNVPEQQLLDIEDCDLNVVRLCFQVFLSDEHGNVTTALPPIVSNPIYDNRAPNTAELRICRVNKNCGSVRGGDEIFLLCDKVQKDDIEVRFVLNDWEAKGIFSQADVHRQVAIVFKTPPYCKAILEPVTVKMQLRRPSDQEVSESMDFRYLPDEKDAYGNKSKKQKTTLLFQKLMQDCAANFPERIRTVPSGSIGDGRFIKKEPNLFPHGTVLPEMPRSSGVSSQAEPYYSSSVPISSGLTHHPPAMASVVSPPTSWSPVTHPTSRSVST…	585	cd07933_RHD-n_c-Rel_pfam00554_RHD_DNA_bind_pfam16179_RHD_dimer	1		1	1
Metazoa	Chordata	Mammalia	Microtus oregoni	XP_041524634.1	MASGAYNPYVEIIEQPRQRGMRFRYKCEGRSAGSIPGEHSTDNNRTYPSIQIMNYYGKGKVRITLVTKNDPYKPHPHDLVGKDCRDGYYEAEFGPERRPLFFQNLGIRCVKKKEVKDAIILRISAGINPFNVPEQQLLDIEDCDLNVVRLCFQVFLSDEHGNVTTALPPIVSNPIYDNRAPNTAELRICRVNKNCGSVRGGDEIFLLCDKVQKDDIEVRFVLNDWEAKGIFSQADVHRQVAIVFKTPPYCKAILEPVTVKMQLRRPSDQEVSESMDFRYLPDEKDAYGNKSKKQKTTLLFQKLMQDCANFPERIRTVPSGSIGDGRFIKKEPNLFPHGTVLPEMPRSSGVSSQAEPYYSSSVPISSGLTHHPPAMASVVSPPTSWSPVTHPTSRSVSTN…	584	cd07933_RHD-n_c-Rel_pfam00554_RHD_DNA_bind_pfam16179_RHD_dimer	1		1	1
Metazoa	Chordata	Mammalia	Onychomys torridus	XP_036057111.1	MASGGYNPYVEIIEQPRQRGMRFRYKCEGRSAGSIPGEHSTDNNRTYPSIQIMNYYGKGKVRITLVTKNDPYKPHPHDLVGKDCRDGYYEAEFGPERRPLFFQNLGIRCVKKKEVKEAIILRISAGINPFNVPEQQLLDIEDCDLNVVRLCFQVFLPDEHGNLTIALPPVVSNPIYDNRAPNTAELRICRVNKNCGSVRGGDEIFLLCDKVQKDDIEVRFVLNDWEAKGIFSQADAQRQVAIAFMTPPYCKAILVPVTVKMQLRRPSDQEVSESMDFRYLPDEKDAYGNKSKRQKTTLLFQKLLQDCAANFPERPRNVPLGPVGEGRFIKKESNFFSHGTVLPEMPRSSGVSSQAEPYYLSSVSLSSGLSHHPPAGTSAVSPPTSWSSATHPTSRSVST…	586	cd07933_RHD-n_c-Rel_pfam00554_RHD_DNA_bind_pfam16179_RHD_dimer	1		1	1
Metazoa	Chordata	Mammalia	Ovis aries	XP_027822602.1	MASGGVNTRIEIIEQPRQRGMRFRYKCEGRSAGSIPGEHSTDNNRTYPSIQILNYYGKGKVRITLVTKNDPYKPHPHDLVGKDCRDGYYEAEFGQERRPLFFQNLGIRCVKKKEVKEAIISRMRAGINPFNVPAQQLLDIEDCDLNVVRLCFQVFLPDEHGNLTTALPPVVSNPIYDNRAPNTAELRICRVNKNCGSVKGGDEIFLLCDKVQKDDIEVRFVLNEWEAKGVFSQADVHRQVAIVFKTPPYCKAITEPVTVKMQLRRPSDQEVSESMDFRYLPDEKDTYGNKAKKQKTTLLFQKLWQDCEPNLFSHGAVLPETTRPVSSQAESYYSSSASISSTLSHPASAILPMGTQSSSGWSSIAHPTSRSVNTNSLSGFSTGTLSSNSQVIPPFLEMS…	567	pfam00554_RHD_DNA_bind_cd07933_RHD-n_c-Rel_pfam16179_RHD_dimer	1		1	1
Metazoa	Chordata	Mammalia	Myotis davidii	XP_015413428.1	MRFRYKCEGRSAGSIPGEHSTDNNRTYPSIQIKNCYGKGKVRITLVTKNDPFKPHPHDLVGKDCRDGYYEAEFGQERRPLFFQNLGIRCVKKKEVKEAIISRIRAGINPFNVPEPQLLDTEDCDLNVVRLCFQVFLYDEHGNLTTTLPPVVSNPIYDNRAPNTAELRICRVNKNCGSVRGGDEIFLLCDKVQKDDIEVRFALNDWEAKGIFSQADVHRQVAIVFKTPPYCKVITEPVTVKMQLRRPSDQEVSESMDFRYLPDEKDTYGNKAKKQKTSLLFQKLWQDCAVNFPERPRPGPLGSTGEGRFIKKESNSFPPGAVLNEMLRPAGVSSQAESYYSPSVSISSAMPHHASAMPPMVPQPSSHWSSEPHPASCSVSTNPLSSFSTGTISSNSQGIP…	569	pfam00554_RHD_DNA_bind_cd07933_RHD-n_c-Rel_pfam16179_RHD_dimer	1		1	1
Metazoa	Chordata	Mammalia	Myotis brandtii	XP_005884642.1	MRFRYKCEGRSAGSIPGEHSTDNNRTYPSIQIKNCYGKGKVRITLVTKNDPFKPHPHDLVGKDCRDGYYEAEFGQERRPLFFQNLGIRCVKKKEVKEAIISRIRAGINPFNVPEPQLLDTEDCDLNVVRLCFQVFLYDEHGNLTTTLPPVVSNPIYDNRAPNTAELRICRVNKNCGSVRGGDEIFLLCDKVQKDDIEVRFALNDWEAKGIFSQADVHRQVAIVFKTPPYCKVITEPVTVKMQLRRPSDQEVSESMDFRYLPDEKDTYGNKAKKQKTSLLFQKLWQDCVNFPERSRPGPLGSTGEGRFIKKESNSFPHEMLRPAGVSSQAESYYSPSVSISSAMPHHASAMPPMVPQPSSHWSSEPHPPSCSVSTNPLSSFATGTISSNSQGIPRFSEMP…	567	pfam00554_RHD_DNA_bind_cd07933_RHD-n_c-Rel_pfam16179_RHD_dimer	1		1	1
Metazoa	Chordata	Mammalia	Myotis brandtii	XP_014387538.1	MRFRYKCEGRSAGSIPGEHSTDNNRTYPSIQIKNCYGKGKVRITLVTKNDPFKPHPHDLVGKDCRDGYYEAEFGQERRPLFFQNLGIRCVKKKEVKEAIISRIRAGINPFNVPEPQLLDTEDCDLNVVRLCFQVFLYDEHGNLTTTLPPVVSNPIYDNRAPNTAELRICRVNKNCGSVRGGDEIFLLCDKVQKDDIEVRFALNDWEAKGIFSQADVHRQVAIVFKTPPYCKVITEPVTVKMQLRRPSDQEVSESMDFRYLPDEKDTYGNKAKKQKTSLLFQKLWQDCAVNFPERSRPGPLGSTGEGRFIKKESNSFPHEMLRPAGVSSQAESYYSPSVSISSAMPHHASAMPPMVPQPSSHWSSEPHPPSCSVSTNPLSSFATGTISSNSQGIPRFSEM…	568	pfam00554_RHD_DNA_bind_cd07933_RHD-n_c-Rel_pfam16179_RHD_dimer	1		1	1
Metazoa	Chordata	Mammalia	Tupaia chinensis	XP_014444723.1	MRFRYKCEGRSAGSIPGEHSTENNRTYPSIQIANYYGKGKVRITLVTKNDPYKPHPHDLVGKDCRDGYYEAEFVQEHRPLFFQNLGIRCVKKKEVKEAVISRIRAGINPFKVPEQQLLDIEDCDLNVVRLCFQVFLLDEHGNLTTALPPVISNPIYDNRAPNTAELRICRVNKNCGSVRGGDEIFLLCDKVQKDDIEVRFVLNDWEAKGIFSQADVHRQVAIVFKTPPYCKAITEPVTVKMQLRRPSDQEVSESMDFRYLPDEKDTYGNKSKKQKTTLLFQKLLQDCVNFPERSRPDSLGSIGEGRFIKKESNLFSHAEMPRPSGVSGRAEFYSSLGSTSSRFSHHPSAMPSMVSHPPSSWSTMAPSTTCSVNANPLSRFPTGTLSSNSQGIPPFLEIP…	564	pfam00554_RHD_DNA_bind_cd07933_RHD-n_c-Rel_pfam16179_RHD_dimer	1		1	1
Metazoa	Chordata	Mammalia	Camelus dromedarius	XP_031322949.1	MASGGYNPYIEIIEQPRQRGMRFRYKCEGRSAGSIPGEHSTDNNRTYPSIQIMNYYGKGKVRITLVTKNDPYKPHPHDLVGKDCRDGYYEAEFGQERRPLFFQNLGIRCVKKKEVKEAIISRIRAGINPFNVPEQQLLDIEDCDLNVVRLCFQVFLPDEHGNLTTALPPLVSNPIYDNRAPNTAELRICRVNKNCGSVRGGDEIFLLCDKVQKDDIEVRFVLNDWEAKGIFSQADVHRQVAIVFKTPPYCKAITEPVTVKMQLRRPSDQEVSESMDFRYLPDEKDTYGNKAKKQKTSLLFQKLWQDCESNLFSHGAVLTETSRPVSSQAESYYSSSVSISSALSHHASPIPPVVPQPSSSWSSVAHSTSRSVNTNSLSSFSTGTLSSNSQVISPFLDMS…	567	cd07933_RHD-n_c-Rel_pfam00554_RHD_DNA_bind_pfam16179_RHD_dimer	1		1	1
Metazoa	Chordata	Mammalia	Grammomys surdaster	XP_028634966.1	MASSGYNPYVEIIEQPRQRGMRFRYKCEGRSAGSIPGERSTDNNRTYPSIQIMNYYGKGKVRITLVTKNDPYKPHPHDLVGKDCRDGYYEAEFGPERRPLFFQNLGIRCVKKKEVKEAIILRISAGINPFNVPEQQLLDIEDCDLNVVRLCFQVFLPDEHGNFTTALPPIVSNPIYDNRAPNTAELRICRVNKNCGSVRGGDEIFLLCDKVQKDDIEVRFVLNDWEAKGVFSQADVHRQVAIVFKTPPYCKAILEPVTVKMQLRRPSDQEVSESMDFRYLPDEKDAYGNKSKKQKTTLIFQKLLQDCEKLIIPGHFPEKPRTIPLGSIGEGRFIKKESNLFSHSTVLQEMPRSSGVAGQAEPYYSSSGSISSGLPHHPPAIPSVVHQPTSWSPVTQPTS…	594	cd07933_RHD-n_c-Rel_pfam00554_RHD_DNA_bind_pfam16179_RHD_dimer	1		1	1
Metazoa	Chordata	Mammalia	Nannospalax galili	XP_029424872.1	MASGGYNPYIEITEQPRQRGMRFRYKCEGRSAGSIPGEHSTDNNRTYPSIQIMNYYGKGKVRITLVTKNDPYKPHPHDLVGKDCRDGYYEAEFGQERRQLFFQNLGIRCVKKKEVKEAIISRISAGINPFNVPEQQLLDIEDCDLNVVRLCFQVFLPDEHGNLTTALPPVVSNPIYDNRAPNTAELRICRVNKNCGSVRGGDEIFLLCDKVQKDDIEVRFVLNDWEAKGIFSQADVHRQVAIVFKTPPYCRAILEPVTVKMQLRRPSDQEVSESMDFRYLPDEKDAYGNKSKKQKTNLLFQKLLQDCESNLFSHGAVVPEMPRSSGISSQAEPYYSSSVSISSALPHHPPAMPSVVPQPSSWSSVRHPTSRSLNTNSLGSFSAGTLSSNSQGIPQFLEV…	565	cd07933_RHD-n_c-Rel_pfam00554_RHD_DNA_bind_pfam16179_RHD_dimer	1		1	1
Metazoa	Chordata	Mammalia	Grammomys surdaster	XP_028634975.1	MASSGYNPYVEIIEQPRQRGMRFRYKCEGRSAGSIPGERSTDNNRTYPSIQIMNYYGKGKVRITLVTKNDPYKPHPHDLVGKDCRDGYYEAEFGPERRPLFFQNLGIRCVKKKEVKEAIILRISAGINPFNVPEQQLLDIEDCDLNVVRLCFQVFLPDEHGNFTTALPPIVSNPIYDNRAPNTAELRICRVNKNCGSVRGGDEIFLLCDKVQKDDIEVRFVLNDWEAKGVFSQADVHRQVAIVFKTPPYCKAILEPVTVKMQLRRPSDQEVSESMDFRYLPDEKDAYGNKSKKQKTTLIFQKLLQDCGHFPEKPRTIPLGSIGEGRFIKKESNLFSHSTVLQEMPRSSGVAGQAEPYYSSSGSISSGLPHHPPAIPSVVHQPTSWSPVTQPTSHPVSTN…	588	cd07933_RHD-n_c-Rel_pfam00554_RHD_DNA_bind_pfam16179_RHD_dimer	1		1	1
Metazoa	Chordata	Mammalia	Microtus fortis	XP_049996770.1	MASGAYNPYVEIIEQPRQRGMRFRYKCEGRSAGSIPGEHSTDNNRTYPSIQIMNYYGKGKVRITLVTKNDPYKPHPHDLVGKDCRDGYYEAEFGPERRPLFFQNLGIRCVKKKEVKDAIILRISAGINPFNVPEQQLLDIEDCDLNVVRLCFQVFLPDEHGNLTTALPPIVSNPIYDNRAPNTAELRICRVNKNCGSVRGGDEIFLLCDKVQKDDIEVRFVLNDWEAKGIFSQADVHRQVAIVFKTPPYCKAILEPVTVKMQLRRPSDQEVSESMDFRYLPDEKDAYGNKSKKQKTTLLFQKLMQDCAANFPERIRTVPSGSIGDGRFIKKEMPRSSGVSSQAEPYYSSSVPISSGRHHPPAMASVVSPPTSWSPVTHPTSRSVSTNTLSSFSAATVPS…	572	cd07933_RHD-n_c-Rel_pfam00554_RHD_DNA_bind_pfam16179_RHD_dimer	1		1	1
Metazoa	Chordata	Mammalia	Acomys russatus	XP_051020906.1	MLEAAAGGARSRAMASGGYNPYVEIIEQPRQRGMRFRYKCEGRSAGSIPGEHSTDNNRTYPSIQIMNYYGKGKVRITLVTKNDPYKPHPHDLVGKDCRDGYYEAEFGPERRPLFFQNLGIRCVKKKEVKEAIILRISAGINPFNVPEQQLLDIDDCDLNVVRLCFQVFLLDEHGNLTTALPPIVSNPIYDNRAPNTAELRICRVNKNCGSVRGGDEIFLLCDKVQKDDIEVRFVLNDWEAKGIFSQADVHRQVAIVFKTPPYCKAILEPVTVKMQLRRPSDQEVSESMDFRYLPDEKDAYGNKSKKQKTTLLFQKLLQDCAANFPERPRTVPSGSIGEGRFIKKEMTRSSGVPSQGEPFYSTCASISSGLAHHPAAIPSVVHQPTSWSSVTQPTSRPAS…	590	cd07933_RHD-n_c-Rel_pfam00554_RHD_DNA_bind_pfam16179_RHD_dimer	1		1	1
Metazoa	Chordata	Mammalia	Equus przewalskii	XP_008524233.1	MRKKQSLLPEIMNYYGKGKVRITLVTKSDPYKPHPHDLVGKDCRDGYYEAEFGQERRPLFFQNLGIRCVKKKEVKEAIVARIRAGINPFNVPEAQLLDIEDCDLNVVRLCFQVFLPDEHGNLTTALPPVVSNPIYDNRAPNTAELRICRVNKNCGSVRGGDEIFLLCDKVQKDDIEVRFVLNDWEAKGIFSQADVHRQVAIVFKTPPYCKAITEPVTVKMQLRRPSDQEVSESMDFRYLPDEKDTYGNKAKKQKTTLLFQKLWQDCAVSFPERPRPGPLGSTGEGRFIKKESNLFSHGAVLTEMPRTSGVSSQTESYYSSSVSISNALSHHAPAIPSMVPQPSSSWSSVAHPTSHSVNTNPLSSFSTGTLSSNSQGISPFLEIPLVTDLNASNACIYNN…	555	pfam00554_RHD_DNA_bind_cd07933_RHD-n_c-Rel_pfam16179_RHD_dimer	1		1	1
Metazoa	Chordata	Mammalia	Microtus fortis	XP_049996771.1	MASGAYNPYVEIIEQPRQRGMRFRYKCEGRSAGSIPGEHSTDNNRTYPSIQIMNYYGKGKVRITLVTKNDPYKPHPHDLVGKDCRDGYYEAEFGPERRPLFFQNLGIRCVKKKEVKDAIILRISAGINPFNVPEQQLLDIEDCDLNVVRLCFQVFLPDEHGNLTTALPPIVSNPIYDNRAPNTAELRICRVNKNCGSVRGGDEIFLLCDKVQKDDIEVRFVLNDWEAKGIFSQADVHRQVAIVFKTPPYCKAILEPVTVKMQLRRPSDQEVSESMDFRYLPDEKDAYGNKSKKQKTTLLFQKLMQDCANFPERIRTVPSGSIGDGRFIKKEMPRSSGVSSQAEPYYSSSVPISSGRHHPPAMASVVSPPTSWSPVTHPTSRSVSTNTLSSFSAATVPSN…	571	cd07933_RHD-n_c-Rel_pfam00554_RHD_DNA_bind_pfam16179_RHD_dimer	1		1	1
Metazoa	Chordata	Mammalia	Acomys russatus	XP_051020907.1	MLEAAAGGARSRAMASGGYNPYVEIIEQPRQRGMRFRYKCEGRSAGSIPGEHSTDNNRTYPSIQIMNYYGKGKVRITLVTKNDPYKPHPHDLVGKDCRDGYYEAEFGPERRPLFFQNLGIRCVKKKEVKEAIILRISAGINPFNVPEQQLLDIDDCDLNVVRLCFQVFLLDEHGNLTTALPPIVSNPIYDNRAPNTAELRICRVNKNCGSVRGGDEIFLLCDKVQKDDIEVRFVLNDWEAKGIFSQADVHRQVAIVFKTPPYCKAILEPVTVKMQLRRPSDQEVSESMDFRYLPDEKDAYGNKSKKQKTTLLFQKLLQDCANFPERPRTVPSGSIGEGRFIKKEMTRSSGVPSQGEPFYSTCASISSGLAHHPAAIPSVVHQPTSWSSVTQPTSRPAST…	589	cd07933_RHD-n_c-Rel_pfam00554_RHD_DNA_bind_pfam16179_RHD_dimer	1		1	1
Metazoa	Chordata	Mammalia	Vicugna pacos	XP_031531529.1	MASGGYNPYIEIIEQPRQRGMRFRYKCEGRSAGSIPGEHSTDNNRTYPSIQIMNYYGKGKVRITLVTKNDPYKPHPHDLVGKDCRDGYYEAEFGQERRPLFFQNLGIRCVKKKEVKEAIISRIRAGINPFSVPEQQLLDIEDCDLNVVRLCFQVFLPDEHGNLTTALPPLVSNPIYDNRAPNTAELRICRVNKNCGSVRGGDEIFLLCDKVQKDDIEVRFVLNDWEAKGIFSQADVHRQVAIVFKTPPYCKAITEPVTVKMQLRRPSDQEVSESMDFRYLPDEKDTYGNKAKKQKTSLLFQKLWQDCESNLFSHGAVLTETSRPVSSQAESYYSSSVSISSALSHHASPIPPVVPQPSSSWSSVAHSTSRSVNTNSLSSFSTGALSSNSQVISPFLDMS…	567	cd07933_RHD-n_c-Rel_pfam00554_RHD_DNA_bind_pfam16179_RHD_dimer	1		1	1
Metazoa	Chordata	Mammalia	Bubalus bubalis	XP_006073937.1	MASGGFTPCIEIIEQPRQRGMRFRYKCEGRSAGSIPGEHSTDNNRTYPSIQILNYYGKGKVRITLVTKNDPYKPHPHDLVGKDCRDGYYEAEFGQERRPLFFQNLGIRCVKKKEVKDAVISRIRAGINPFNVPEQQLLDIEDCDLNVVRLCFQVFLPDEHGNLTTALPPVVSNPIYDNRAPNTAELRICRVNKNCGSVKGGDEIFLLCDKVQKDDIEVRFVLNDWEAKGVFSQADVHRQVAIVFKTPPYCKAITEPVTVKMQLRRPSDQEVSESMDFRYLPDEKDTYGNKAKKQKTNLLFHKLWQDCEPNLFSHGAVFPETSRPVSSQAESYYSSSASISSTLSHPASAMLPMGTQSSSGWSSIAHPTSRSVNTNSLSGFSTGTLSSNSQVIPPFLEMS…	563	cd07933_RHD-n_c-Rel_pfam00554_RHD_DNA_bind_pfam16179_RHD_dimer	1		1	1
Metazoa	Chordata	Mammalia	Equus asinus	XP_044628438.1	MNYYGKGKVRITLVTKSDPYKPHPHDLVGKDCRDGYYEAEFGQERRPLFFQNLGIRCVKKKEVKEAIVARIRAGINPFNVPEAQLLDIEDCDLNVVRLCFQVFLPDEHGNLTTALPPVVSNPIYDNRAPNTAELRICRVNKNCGSVRGGDEIFLLCDKVQKDDIEVRFVLNDWEAKGIFSQADVHRQVAIVFKTPPYCKAITEPVTVKMQLRRPSDQEVSESMDFRYLPDEKDTYGNKAKKQKTTLLFQKLWQDCAVSFPERPRPGPLGSTGEGRFIKKESNLFSHGAVLTEMPRTSGVSSQTESYYSSSVSISNALSHHAPAIPSMVPQPSSSWSSVAHPTSHSVNTNPLSSFSTGTLSSNSQGISPFLEIPLVTDLNASNACIYNNTNDIGRVEASS…	544	pfam00554_RHD_DNA_bind_cd07933_RHD-n_c-Rel_pfam16179_RHD_dimer	1		1	1
Metazoa	Chordata	Mammalia	Dasypus novemcinctus	XP_023448058.1	MRFRYKCEGRSAGSIPGEHSTDNNRTYPSIQIMNYYGKGKVRITLVTKNDPYKPHPHDLVGKDCRDGYYEAEFGQERRPLFFQNLGIRCVKKKEVKEAIASRIRARINPFSVPEQELCVIEDCDLNVVRLCFQVFLPDEHGNLTTALPPVVSNPIYDNRAPNTAELRICRVNKNCGSVRGGDEIFLLCDKVQKDDIEVRFVLNNWEAKGIFSQADVHRQVAIVFKTPPYCKAITEPVTVKMQLRRPSDQEVSESMDFRYLPDEKDTYGNKAKKQKTTLLFQKLWQDCAVNFPERPRPGEGRFIKKESNLFSHGAVLTETPRPSGISSQAESYYSPPVSISRALSHHAPAIPSVGPQSSSWSSVAHSTSHSVNTNPLNSFSTGTLSSNSQGIPPFLAIPR…	559	pfam00554_RHD_DNA_bind_cd07933_RHD-n_c-Rel_pfam16179_RHD_dimer	1		1	1
Metazoa	Chordata	Mammalia	Arvicanthis niloticus	XP_034364887.1	MASSGYNPYVEIIEQPRQRGMRFRYKCEGRSAGSIPGERSTDNNRTYPSIQIMNYYGKGKVRITLVTKNDPYKPHPHDLVGKDCRDGYYEAEFGPERRPLFFQNLGIRCVKKKEVKEAIILRISAGINPFNVPEQQLLDIEDCDLNVVRLCFQVFLPDEHGNFTTALPPIVSNPIYDNRAPNTAELRICRVNKNCGSVRGGDEIFLLCDKVQKDDIEVRFVLNDWEAKGVFSQADVHRQVAIVFKTPPYCKAILEPVTVKMQLRRPSDQEVSESMDFRYLPDEKDAYGNKSKKQKTTLIFQKLLQDCGHFPEKPRTISHGSIGEGRFIKKESNLFSHSTVLPEMPRSSGVAGQAEPYYSSSGSISSGLPHHPPTIPSVVHQPTSWSPVTQPTSHPVSTN…	590	cd07933_RHD-n_c-Rel_pfam00554_RHD_DNA_bind_pfam16179_RHD_dimer	1		1	1
Metazoa	Chordata	Mammalia	Meriones unguiculatus	XP_021482246.1	MASGGYNPYVEITEQPRQRGMRFRYKCEGRSAGSIPGERSTDNSRTYPSIQVMNYYGKGKVRITLVTKNDPYKPHPHDLVGKDCRDGYYEAEFGPERRPLFFQNLGIRCVKKKEVKEAIILRIGAGINPFNVPEQQLLDIEDCDLNVVRLCFQVFLPDEHGNLTTALPPVVSNPIYDNRAPNTAELRICRVNKNCGSVRGGDEIFLLCDKVQKDDIEVRFVLNDWEAKGIFSQADVHRQVAIVFKTPPYCRAILEPVTVKMQLRRPSDQEVSESMDFRYLPDEKDAYGNKSKKQKTTLLFHKLLQDCAASFPERPRTVPGGSIGEGRFIKKESNLFSHGTVLAEMPRSSGVPSQAEPYYSSSASISSGLPHHPPAVPSVVHQPASWASVTPPTSQPAST…	587	cd07933_RHD-n_c-Rel_pfam00554_RHD_DNA_bind_pfam16179_RHD_dimer	1		1	1
Metazoa	Chordata	Mammalia	Myotis lucifugus	XP_023602307.1	MASGGYNPYIEIIEQPRQRGMRFRYKCEGRSAGSIPGEHSTDNNRTYPSIQIKNCYGKGKVRITLVTKNDPFKPHPHDLVGKDCRDGYYEAEFGQERRPLFFQNLGIRCVKKKEVKEAIISRIRAGINPFNVPEPQLLDTEDCDLNVVRLCFQVFLYDEHGNLTTTLPPVVSNPIYDNRAPNTAELRICRVNKNCGSVRGGDEIFLLCDKVQKDDIEVRFALNDWEAKGIFSQADVHRQVAIVFKTPPYCKVITEPVTVKMQLRRPSDQEVSESMDFRYLPDEKDTYGNKAKKQKTSLLFQKLWQDCAVNFPERPRPGPLGSTGEGRFIKKESNSFPHGAVLNEMLRPAGVSSQAESYYSSSVSISSAMPHHASAMPPMVPQPSSHWSSEPHPPSCSVS…	582	cd07933_RHD-n_c-Rel_pfam00554_RHD_DNA_bind_pfam16179_RHD_dimer	1		1	1
Metazoa	Chordata	Mammalia	Meriones unguiculatus	XP_021482251.1	MASGGYNPYVEITEQPRQRGMRFRYKCEGRSAGSIPGERSTDNSRTYPSIQVMNYYGKGKVRITLVTKNDPYKPHPHDLVGKDCRDGYYEAEFGPERRPLFFQNLGIRCVKKKEVKEAIILRIGAGINPFNVPEQQLLDIEDCDLNVVRLCFQVFLPDEHGNLTTALPPVVSNPIYDNRAPNTAELRICRVNKNCGSVRGGDEIFLLCDKVQKDDIEVRFVLNDWEAKGIFSQADVHRQVAIVFKTPPYCRAILEPVTVKMQLRRPSDQEVSESMDFRYLPDEKDAYGNKSKKQKTTLLFHKLLQDCASFPERPRTVPGGSIGEGRFIKKESNLFSHGTVLAEMPRSSGVPSQAEPYYSSSASISSGLPHHPPAVPSVVHQPASWASVTPPTSQPASTD…	586	cd07933_RHD-n_c-Rel_pfam00554_RHD_DNA_bind_pfam16179_RHD_dimer	1		1	1
Metazoa	Chordata	Mammalia	Cervus hanglu yarkandensis	KAF4016326.1	PLLKFPGGFNPCIEIIEQPRQRGMRFRYKCEGRSAGSIPGEHSTDNNRTYPSIQISNYYGKLKVRITLVTKNDPYKPHPHDLVGKDCRDGYYEAEFGQERRPLFFQNLGIRCVKKKEVKEAIISRIRAGINPFNVPEQQLLDIEDCDLNVVRLCFQVFLPDEHGNLATALPPVVSNPIYDNRAPNTAELRICRVNKNCGSVKGGDEIFLLCDKVQKDDIEVRFVLNEWEAKGVFSQADVHRQVAIVFKTPPYCKAITEPVTVKMQLRRPSDQEVSESMDFRYLPDEKGVNFPERPRPSPLGPTGEARFIKKEPNLFSHGAVLPETSRPVSSQAESYYSSSASISSTLSHPASAILPMGTQSSSGWSSIAHPTSRSVNTNSLSGFSTGTLSSNSQVIPPF…	571	cd07933_RHD-n_c-Rel_pfam00554_RHD_DNA_bind_pfam16179_RHD_dimer	1		1	1
Metazoa	Chordata	Mammalia	Myotis lucifugus	XP_023602319.1	MASGGYNPYIEIIEQPRQRGMRFRYKCEGRSAGSIPGEHSTDNNRTYPSIQIKNCYGKGKVRITLVTKNDPFKPHPHDLVGKDCRDGYYEAEFGQERRPLFFQNLGIRCVKKKEVKEAIISRIRAGINPFNVPEPQLLDTEDCDLNVVRLCFQVFLYDEHGNLTTTLPPVVSNPIYDNRAPNTAELRICRVNKNCGSVRGGDEIFLLCDKVQKDDIEVRFALNDWEAKGIFSQADVHRQVAIVFKTPPYCKVITEPVTVKMQLRRPSDQEVSESMDFRYLPDEKDTYGNKAKKQKTSLLFQKLWQDCAVNFPERPRPGPLGSTGEGRFIKKESNSFPHGAVLNEMLRPAGVSSQAESYYSSSVSISSAMPHHASAMPPMVPQPSSHWSSEPHPPSCSVS…	570	cd07933_RHD-n_c-Rel_pfam00554_RHD_DNA_bind_pfam16179_RHD_dimer	1		1	1
Metazoa	Chordata	Mammalia	Physeter catodon	XP_007125499.1	MNYYGKGKVRITLVTKNKPYKPHPHDLVGKDCRDGYYEAEFGQERRPLFFQNLGIRCVKKKEVKEAVISRIRAGINPFNVPEQQLLDIEDCDLNVVRLCFQVFLPDEHGNLTTALPPVVSNPIYDNRAPNTAELRICRVNKNCGSVRGGDEIFLLCDKVQKDDIEVRFVLNDWEAKGIFSQADVHRQVAIVFKTPPYCKAITEPVTVKMQLRRPSDQEVSESMDFRYLPDEKDTYGNKAKKQKTTLLFQKLWQDCGVNFPERPRPSPLGSTGEGRFIKKEPILFSHGAVLTETSGPVSSQAESYYSSSASISSALPHHASAIPPMVPQPSSSWSSVAHATSRSVNTNSLSSFSTGTLSSNSQVIPPFLEMSVVSDLNVSNACIYNSTNDIGRMEASSVS…	542	pfam00554_RHD_DNA_bind_cd07933_RHD-n_c-Rel_pfam16179_RHD_dimer	1		1	1
Metazoa	Chordata	Mammalia	Apodemus sylvaticus	XP_052054164.1	MASSGYNPYVEIIEQPRQRGMRFRYKCEGRSAGSIPGERSTDNNRTYPSIQIMNYYGKGKVRITLVTKNDPYKPHPHDLVGKDCRDGYYEAEFGPERRPLFFQNLGIRCVKKKEVKEAIILRISAGINPFNVPEQQLLDIEDCDLNVVRLCFQVFLPDELGNFTTALPPIVSNPIYDNRAPNTAELRICRVNKNCGSVRGGDEIFLLCDKVQKDDIEVRFVLNDWEAKGVFSQADVHRQVAIVFKTPPYCKAILEPVTVKMQLRRPSDQEVSESMDFRYLPDEKDAYGNKSKKQKTTLIFQKLLQDCGHFTEKPKPVPLGPIGEGRFIKKESSLFSHAAALPEMPRASGVPGQAEAYYSSPGSASSALPHHPPAMPSVAHQPTSWSPVTHPTSHPVSTN…	589	cd07933_RHD-n_c-Rel_pfam00554_RHD_DNA_bind_pfam16179_RHD_dimer	1		1	1
Metazoa	Chordata	Mammalia	Tupaia chinensis	XP_014444724.1	MRFRYKCEGRSAGSIPGEHSTENNRTYPSIQIANYYGKGKVRITLVTKNDPYKPHPHDLVGKDCRDGYYEAEFVQEHRPLFFQNLGIRCVKKKEVKEAVISRIRAGINPFKVPEQQLLDIEDCDLNVVRLCFQVFLLDEHGNLTTALPPVISNPIYDNRAPNTAELRICRVNKNCGSVRGGDEIFLLCDKVQKDDIEVRFVLNDWEAKGIFSQADVHRQVAIVFKTPPYCKAITEPVTVKMQLRRPSDQEVSESMDFRYLPDEKDTYGNKSKKQKTTLLFQKLLQDCVNFPERSRPDSLGSIGEGRFIKKEMPRPSGVSGRAEFYSSLGSTSSRFSHHPSAMPSMVSHPPSSWSTMAPSTTCSVNANPLSRFPTGTLSSNSQGIPPFLEIPDVNHLNAS…	556	pfam00554_RHD_DNA_bind_cd07933_RHD-n_c-Rel_pfam16179_RHD_dimer	1		1	1
Metazoa	Chordata	Mammalia	Dipodomys ordii	XP_012878014.1	MRFRYKCEGRSAGSIPGEHSTDNNQTYPSIQIMNYYGKGKVRITLVTKNDPYKPHPHDLVGKDCRDGYYEAEFGQERRPLFFQNLGIRCVKKKEVKEVIISRINAGINPFNVPEQQLLDIEDCDLKVVRLCFQVFLPDECGNLTKALPPVVSNPIYDNRAPNTAELRICRVNKNCGSVKGGDEIFLLCDKVQKDDIEVCFVLNDWEAKGVFSQADVHRQVAIVFKTPPYCKVISEPVTVKMQLRRPSDQEVSKSMDFRYLPDEKDTYGNKSKKQKTTLLFQKLWQDCANFPERARPTPPGSTGEGRFIKKESNLFSQCAVLPEVIKTSSDSSQAEPYYSSPVSISTRLPHHASTISSVVPQPSSNWSSVAQLTSRPVNTNPLNSLSTGTFSSSQGISPF…	570	pfam00554_RHD_DNA_bind_cd07933_RHD-n_c-Rel_pfam16179_RHD_dimer	1		1	1
Metazoa	Chordata	Mammalia	Pipistrellus kuhlii	XP_036291310.1	MASGGYNPYIQIIEQPRQRGMRFRYKCEGRSAGSIPGEHSTDNNRTYPSIQIMNCYGKGKVRITLVTKNDPYKPHPHDLVGKDCRDGYYEAEFGQERRPLFFQNLGIRCVKKKEVKEAIISRIRAGINPFNVPEPQLLDTEDCDLNVVRLCFQVFLYDEHGNLTTTLPPVVSNPIYDNRAPNTAELRICRVNKNCGSVKGGDEIFLLCDKVQKDDIEVRFALNDWEAKGIFSQADVHRQVAIVFRTPPYCKVITEPVTVKMQLRRPSDQEVSEPMDFRYLPDEKDTYGNKAKKQKTTLLFQKLWNDCAVNFPERPRPGPLGSTGEGRFIKKESNSFPHGAVLTEMSQPAGVSSQAEPYYSPSVSISSAMPHHASAMPPMVLQPSSSCWSSEAHPASCSV…	576	cd07933_RHD-n_c-Rel_pfam00554_RHD_DNA_bind_pfam16179_RHD_dimer	1		1	1
Metazoa	Chordata	Mammalia	Chinchilla lanigera	XP_013370168.1	MASGGYTPYVEIVEQPRQRGMRFRYKCEGRSAGSIPGEHSTEDNRTYPSIQIMNYYGKGKVRITLVTKNDPYKPHPHDLVGKDCRDGYYEADFGQERRPLFFQNLGIRCVKKKEVKEAVISRISAGINPFNVPEQQLLDIEDCDLNVVRLCFQVFLPDEHGNLTTALPPVVSNPIYDNRAPNTAELRICRVNKNCGSVRGGDEIFLLCDKVQKDDIEVRFVLNDWEAKGIFSQADVHRQVAIVFKTPPYCKAITEPVTVKMQLRRPSDQEVSESMDFRYLPDEKDAYGNKSKKQKTTLLLQKLWQDCAVNLPERPRPGPPGSHEGRLIKKESNLFPHGPVIPEMPRPSGISSQAEPYYHSPVSISSGLSHPASAMSSMVSQHPSSWSSVSHSTSRSVST…	586	cd07933_RHD-n_c-Rel_pfam00554_RHD_DNA_bind_pfam16179_RHD_dimer	1		1	1
Metazoa	Chordata	Mammalia	Trichechus manatus latirostris	XP_023590722.1	MASGGYNPYIEIIEQPRQRGMRFRYKCEGRSAGSIPGEHSTDNNRTYPSIQIMNYYGKGKVRITLVTKNDPYKPHPHDLVGKDCRDGYYEAEFGQERRPLFFQNLGIRCVKKKEVKEAVISRIRAGINPFSVPEPQLLDIEDCDLNVVRLCFQVFLPDEHGNLTTALTPVVSNPIYDNRAPNTAELRICRVNKNCGSVRGGDEIFLLCDKVQKDDIEVRFVLNDWEAKGIFSQADVHRQVAIVFKTPPYCKAITEPVTVKMQLRRPSDQEVSESMDFRYLPDEKDTYGNKAKKQKTTLLFHKLWQDCGGNFPEGPRPGPLGSTTEGRFIKKEPNLFSPGAVATETPRPSSQAEPYYSPPVSVSRALPHHGSAASSMMSSPSSSWPSVARPSSQSVSTNP…	575	cd07933_RHD-n_c-Rel_pfam00554_RHD_DNA_bind_pfam16179_RHD_dimer	1		1	1
Metazoa	Chordata	Mammalia	Cricetulus griseus	EGW11604.1	MRFRYKCEGRSAGSIPGEHSTDNNRTYPSIQVMNYYGKGKVRITLVTKNDPYKPHPHDLVGKDCRDGYYEAEFGPERRPLFFQNLGIRCVKKKEVKEAIILRISAGINPFNVPEQQLLDIEDCDLNVVRLCFQVFLPDEHGNLTTALPPVVSNPIYDNRAPNTAELRICRVNKNCGSVRGGDEIFLLCDKVQKDDIEVRFVLNDWEAKGIFSQADVHRQVAIVFKTPPYCKAILEPVTVKMQLRRPSDQEVSESMDFRYLPDEKDAYGNKSKRQKTTLLFQKLLQDCAANFPEKPRTAPLGSIGEGRFIKKESNLFSHGTPMPEMPRPSGVSSQTEPYYSSSVPISSGLPHHPPAIASVVSPPSSWSSVSHPTSRSANTNTLSSFSTGTLPSNSQSILP…	566	pfam00554_RHD_DNA_bind_cd07933_RHD-n_c-Rel_pfam16179_RHD_dimer	1		1	1
Metazoa	Chordata	Mammalia	Chinchilla lanigera	XP_005385810.1	MASGGYTPYVEIVEQPRQRGMRFRYKCEGRSAGSIPGEHSTEDNRTYPSIQIMNYYGKGKVRITLVTKNDPYKPHPHDLVGKDCRDGYYEADFGQERRPLFFQNLGIRCVKKKEVKEAVISRISAGINPFNVPEQQLLDIEDCDLNVVRLCFQVFLPDEHGNLTTALPPVVSNPIYDNRAPNTAELRICRVNKNCGSVRGGDEIFLLCDKVQKDDIEVRFVLNDWEAKGIFSQADVHRQVAIVFKTPPYCKAITEPVTVKMQLRRPSDQEVSESMDFRYLPDEKDAYGNKSKKQKTTLLLQKLWQDCVNLPERPRPGPPGSHEGRLIKKESNLFPHGPVIPEMPRPSGISSQAEPYYHSPVSISSGLSHPASAMSSMVSQHPSSWSSVSHSTSRSVSTN…	585	cd07933_RHD-n_c-Rel_pfam00554_RHD_DNA_bind_pfam16179_RHD_dimer	1		1	1
Metazoa	Chordata	Mammalia	Rousettus aegyptiacus	XP_015985128.1	MASGGYNPYVEITEQPRQRGMRFRYKCEGRSAGSIPGEHSTENNRTYPSIQIMNFYGKGKVRITLVTKNEPYKPHPHDLVGKDCRDGYYEAEFGQERRPLFFQNLGIRCVKKKEVKEAIISRIRAGINPFAVPEPQLLDTEDCDLNVVRLCFQVFLYDEHGNLTTTLPPVVSNPIYDNRAPNTAELRICRVNKNCGSVRGGDEIFLLCDKVQKDDIEVRFALNDWEAKGIFSQADVHRQVAIVFKTPPYCKAITEPVTVKMQLRRPSDQEVSESMDFRYLPDEKDAYGNKAKKQKTTLLFQKLWQDCAVNFPERTRPGPLGSTGEGRFIKKESNLFSPGAVLTEMSGPSGVSSQAEPYYSSSVSGSGTLSHHAPAISLGIPQTSSSWSSAAHSTSCSAS…	590	cd07933_RHD-n_c-Rel_pfam00554_RHD_DNA_bind_pfam16179_RHD_dimer	1		1	1
Metazoa	Chordata	Mammalia	Rousettus aegyptiacus	KAF6448598.1	MASGGYNPYVEITEQPRQRGMRFRYKCEGRSAGSIPGEHSTENNRTYPSIQIMNFYGKGKVRITLVTKNEPYKPHPHDLVGKDCRDGYYEAEFGQERRPLFFQNLGIRCVKKKEVKEAIISRIRAGINPFAVPEPQLLDTEDCDLNVVRLCFQVFLYDEHGNLTTTLPPVVSNPIYDNRAPNTAELRICRVNKNCGSVRGGDEIFLLCDKVQKDDIEVRFALNDWEAKGIFSQADVHRQVAIVFKTPPYCKAITEPVTVKMQLRRPSDQEVSESMDFRYLPDEKDAYGNKAKKQKTTLLFQKLWQDCVNFPERTRPGPLGSTGEGRFIKKESNLFSPGAVLTEMSGPSGVSSQAEPYYSSSVSGSGTLSHHAPAISLGIPQTSSSWSSAAHSTSCSASA…	589	cd07933_RHD-n_c-Rel_pfam00554_RHD_DNA_bind_pfam16179_RHD_dimer	1		1	1
Metazoa	Chordata	Mammalia	Phyllostomus discolor	KAF6105903.1	MRFRYKCEGRSAGSIPGEHSTDNNRTYPSIQIMNYCGKGKVRITLVTKNEPFKPHPHDLVGKDCRDGYYEAEFGQERRPLFFQNLGIRCVKKKEVKEAIVSRISAGINPFNIPEPQLLDTEDCDLNVVRLCFQVFLYDEHGNLTTTLPPAVSNPIYDNRAPNTAELRICRVNKNCGSVRGGDEIFLLCDKVQKDDIEVRFVLNDWEAKGIFSQADVHRQVAIVFKTPPYCKAITEPVTVKMQLRRPSDQEVSESMDFRYLPDEKDTYGNKAKKQKTNILFQKLWQDCAVNFPERPRPDSLGPTGEGRFIKKESNLFSHGAALAEMPRPSGVSSQGEPYYSPNVPMSGALPHHPSAIPAMVPQSSSSWSSVAHPTSCSVNTNPLSSFSTGTLSSNSQGIP…	573	pfam00554_RHD_DNA_bind_cd07933_RHD-n_c-Rel_pfam16179_RHD_dimer	1		1	1
Metazoa	Chordata	Mammalia	Myodes glareolus	XP_048291328.1	MASGAYNPYVEIIEQPRQRGMRFRYKCEGRSAGSIPGEHSTDNNRTYPSIQIMNYYGKVKVRITLVTKNDPYKPHPHDLVGKDCRDGFYEAEFGPERRPLFFQNLGIRCVKKKEVKDAVILRISAGINPFNVPEQQLLDIDDCDLNVVRLCFQVFLLDEHGNLTTALPPIVSNPIYDNRAPNTAELRICRVNKNCGSVRGGDEIFLLCDKVQKDDIEVRFVLNDWEAKGIFSQADVHRQVAIVFKTPPYCKAILEPVTVKMQLRRPSDQEVSESMDFRYLPDEKDAYGNKSKKQKTTLLFQKLMQDCAANFPERIRTMPSGSIGDGRFIKKEPNLFPHSTVLPEMPRSSGVSSQAEPYYSSSVPISSGLPHHPPAMASVVSPPTSWSAVTHPTSRSVST…	583	cd07933_RHD-n_c-Rel_pfam00554_RHD_DNA_bind_pfam16179_RHD_dimer	1		1	1
Metazoa	Chordata	Mammalia	Trichechus manatus latirostris	XP_023590726.1	MRFRYKCEGRSAGSIPGEHSTDNNRTYPSIQIMNYYGKGKVRITLVTKNDPYKPHPHDLVGKDCRDGYYEAEFGQERRPLFFQNLGIRCVKKKEVKEAVISRIRAGINPFSVPEPQLLDIEDCDLNVVRLCFQVFLPDEHGNLTTALTPVVSNPIYDNRAPNTAELRICRVNKNCGSVRGGDEIFLLCDKVQKDDIEVRFVLNDWEAKGIFSQADVHRQVAIVFKTPPYCKAITEPVTVKMQLRRPSDQEVSESMDFRYLPDEKDTYGNKAKKQKTTLLFHKLWQDCGGNFPEGPRPGPLGSTTEGRFIKKEPNLFSPGAVATETPRPSSQAEPYYSPPVSVSRALPHHGSAASSMMSSPSSSWPSVARPSSQSVSTNPPNSFSTATLSSNSQAIPPFL…	570	pfam00554_RHD_DNA_bind_cd07933_RHD-n_c-Rel_pfam16179_RHD_dimer	1		1	1
Metazoa	Chordata	Mammalia	Myodes glareolus	XP_048291330.1	MASGAYNPYVEIIEQPRQRGMRFRYKCEGRSAGSIPGEHSTDNNRTYPSIQIMNYYGKVKVRITLVTKNDPYKPHPHDLVGKDCRDGFYEAEFGPERRPLFFQNLGIRCVKKKEVKDAVILRISAGINPFNVPEQQLLDIDDCDLNVVRLCFQVFLLDEHGNLTTALPPIVSNPIYDNRAPNTAELRICRVNKNCGSVRGGDEIFLLCDKVQKDDIEVRFVLNDWEAKGIFSQADVHRQVAIVFKTPPYCKAILEPVTVKMQLRRPSDQEVSESMDFRYLPDEKDAYGNKSKKQKTTLLFQKLMQDCANFPERIRTMPSGSIGDGRFIKKEPNLFPHSTVLPEMPRSSGVSSQAEPYYSSSVPISSGLPHHPPAMASVVSPPTSWSAVTHPTSRSVSTN…	582	cd07933_RHD-n_c-Rel_pfam00554_RHD_DNA_bind_pfam16179_RHD_dimer	1		1	1
Metazoa	Chordata	Mammalia	Rousettus aegyptiacus	XP_015985126.1	MVKIYYYCYPNLTSFFTISGGYNPYVEITEQPRQRGMRFRYKCEGRSAGSIPGEHSTENNRTYPSIQIMNFYGKGKVRITLVTKNEPYKPHPHDLVGKDCRDGYYEAEFGQERRPLFFQNLGIRCVKKKEVKEAIISRIRAGINPFAVPEPQLLDTEDCDLNVVRLCFQVFLYDEHGNLTTTLPPVVSNPIYDNRAPNTAELRICRVNKNCGSVRGGDEIFLLCDKVQKDDIEVRFALNDWEAKGIFSQADVHRQVAIVFKTPPYCKAITEPVTVKMQLRRPSDQEVSESMDFRYLPDEKDAYGNKAKKQKTTLLFQKLWQDCAVNFPERTRPGPLGSTGEGRFIKKESNLFSPGAVLTEMSGPSGVSSQAEPYYSSSVSGSGTLSHHAPAISLGIPQT…	606	cd07933_RHD-n_c-Rel_pfam00554_RHD_DNA_bind_pfam16179_RHD_dimer	1		1	1
Metazoa	Chordata	Mammalia	Ovis aries	KAG5211506.1	MKEMSANTVLDSQRQQKHYGITSPISLACPKEIDHIYTQKLIDAMKPFGVFEDEEELNHRLVVLGKLNNLVKEWISEVSESKNLPPSVVATVGGKIFTFGSYRLGVHTKGADIDALCVAPRHVERSDFFQSFFEKLKHQDGIRNLRAVEDAFVPVIKFEFDGIEIDLVFARLAIQTISENLDLRDDSRLRSLDIRCIRSLNGCRVTDEILHLVPNKETFRLTLRAVKLWAKRRGIYSNMLGFLGGVSWAMLVARTCQLYPNAAASTLVHKFFLVFSKWEWPNPVLLKQPEESNLNLPVWDPRVNPSDRYHLMPIITPAYPQQNSTYNVSTSTRTVMVEEFKQGLAVTDEILQGKSDWSKLLEPPNFFQKYRHYIVLTASASTEENHLEWVGLVESKIRV…	1308	cd07933_RHD-n_c-Rel_pfam00554_RHD_DNA_bind_pfam16179_RHD_dimer	1		1	1
Metazoa	Chordata	Mammalia	Rousettus aegyptiacus	XP_015985127.1	MVKIYYYCYPNLTSFFTISGGYNPYVEITEQPRQRGMRFRYKCEGRSAGSIPGEHSTENNRTYPSIQIMNFYGKGKVRITLVTKNEPYKPHPHDLVGKDCRDGYYEAEFGQERRPLFFQNLGIRCVKKKEVKEAIISRIRAGINPFAVPEPQLLDTEDCDLNVVRLCFQVFLYDEHGNLTTTLPPVVSNPIYDNRAPNTAELRICRVNKNCGSVRGGDEIFLLCDKVQKDDIEVRFALNDWEAKGIFSQADVHRQVAIVFKTPPYCKAITEPVTVKMQLRRPSDQEVSESMDFRYLPDEKDAYGNKAKKQKTTLLFQKLWQDCVNFPERTRPGPLGSTGEGRFIKKESNLFSPGAVLTEMSGPSGVSSQAEPYYSSSVSGSGTLSHHAPAISLGIPQTS…	605	cd07933_RHD-n_c-Rel_pfam00554_RHD_DNA_bind_pfam16179_RHD_dimer	1		1	1
Metazoa	Chordata	Mammalia	Pipistrellus kuhlii	XP_036291311.1	MASGGYNPYIQIIEQPRQRGMRFRYKCEGRSAGSIPGEHSTDNNRTYPSIQIMNCYGKGKVRITLVTKNDPYKPHPHDLVGKDCRDGYYEAEFGQERRPLFFQNLGIRCVKKKEVKEAIISRIRAGINPFNVPEPQLLDTEDCDLNVVRLCFQVFLYDEHGNLTTTLPPVVSNPIYDNRAPNTAELRICRVNKNCGSVKGGDEIFLLCDKVQKDDIEVRFALNDWEAKGIFSQADVHRQVAIVFRTPPYCKVITEPVTVKMQLRRPSDQEVSEPMDFRYLPDEKAVNFPERPRPGPLGSTGEGRFIKKESNSFPHGAVLTEMSQPAGVSSQAEPYYSPSVSISSAMPHHASAMPPMVLQPSSSCWSSEAHPASCSVNTNPLSSFSTGTISSNSQVIPTF…	571	cd07933_RHD-n_c-Rel_pfam00554_RHD_DNA_bind_pfam16179_RHD_dimer	1		1	1
Metazoa	Chordata	Mammalia	Phacochoerus africanus	XP_047637971.1	MASGGYNPYIEITEQPRQRGMRFRYKCEGRSAGSIPGEHSTDSSRTYPSIQIKNYFGKGKVRITLVTKNDPYKPHPHDLVGKDCRDGYYEAEFGQERRPLCFQNLGIRCVKKKEVKEAIISRIRAGINPFNVPEQQLLDIEDCDLNVVRLCFQVFLPDEHGNLTSALPPVVSNPIYDNHDIEVRFVLNDWEAKGIFSQADVHRQVAIVFKTPPYCKAIIEPVTVKMQLRRPSDQEVSESMDFRYLPDEKDTYGNKAKKQKTTLLFQKLWQDCGVNFPERPRPNPLGTMGEGRFIKKESNLFSHGAVLTETSRPVSSQAESYYSSSISSALSHPASTIPTMVPQPSSSWSSVARPTSRSVNTNSLSGFSPGTLSSNSHVITPFLEMPVMNDLNTSNACIY…	553	cd07933_RHD-n_c-Rel_pfam00554_RHD_DNA_bind_pfam16179_RHD_dimer	1		1	1
Metazoa	Chordata	Mammalia	Rattus rattus	XP_032772910.1	MASSGYNPYVEIIEQPRQRGMRFRYKCEGRSAGSIPGERSTDNNRTYPSIQIMNYYGKGKVRITLVTKNDPYKPHPHDLVGKDCRDGYYEAEFGPERRPLFFQNLGIRCVKKKEVKEAIILRISAGINPFNVPEQQLLDIEDCDLNVVRLCFQVFLPDEHGNFTTALPPIVSNPIYDNRAPNTAELRICRVNKNCGSVRGGDEIFLLCDKVQKDDIEVRFVLNDWEAKGIFSQADVHRQVAIVFRTPPYCRAIVEPVTVKMQLRRPSDQEVSESMDFRYLPDEKDAYGNKSKKQKTTLIFQKLLQDCEKRIIPSHFPEKTRTVPLESIGETRFIKKESNLFSHGTVLPETPRSSGVPGQAEPYYSSSGSISNALPHHPPAMPSMVHQPASWSPVTHPTS…	595	cd07933_RHD-n_c-Rel_pfam00554_RHD_DNA_bind_pfam16179_RHD_dimer	1		1	1
Metazoa	Chordata	Mammalia	Rattus norvegicus	XP_008768670.2	MASSGYNPYVEIIEQPRQRGMRFRYKCEGRSAGSIPGERSTDNNRTYPSIQIMNYYGKGKVRITLVTKNDPYKPHPHDLVGKDCRDGYYEAEFGPERRPLFFQNLGIRCVKKKEVKEAIILRISAGINPFNVPEQQLLDIEDCDLNVVRLCFQVFLPDEHGNFTTALPPIVSNPIYDNRAPNTAELRICRVNKNCGSVRGGDEIFLLCDKVQKDDIEVRFVLNDWEAKGIFSQADVHRQVAIVFRTPPYCRAIVEPVTVKMQLRRPSDQEVSESMDFRYLPDEKDAYGNKSKKQKTTLIFQKLLQDCEKRIIPSHFPEKTRAVPLESIGETRFIKKESNLFSHGTVLPETPRSSGVPGQAEPYYSSSGSISNALPHHPSAMPSMVHQPASWSPVTHPTS…	595	cd07933_RHD-n_c-Rel_pfam00554_RHD_DNA_bind_pfam16179_RHD_dimer	1		1	1
Metazoa	Chordata	Mammalia	Ovis ammon polii x Ovis aries	KAI4577886.1	MRFRYKCEGRSAGSIPGEHSTDNNRTYPSIQILNYYGKGKVRITLVTKNDPYKPHPHDLVGKDCRDGYYEAEFGQERRPLFFQNLGIRCVKKKEVKEAIISRMRAGINPFNVPAQQLLDIEDCDLNVVRLCFQVFLPDEHGNLTTALPPVVSNPIYDNRAPNTAELRICRVNKNCGSVKGGDEIFLLCDKVQKDDIEVRFVLNEWEAKGVFSQADVHRQVAIVFKTPPYCKAITEPVTVKMQLRRPSDQEVSESMDFRYLPDEKDTYGNKAKKQKTTLLFQKLWQDCEPNLFSHGAVLPETTRPVSSQAESYYSSSASISSTLSHPASAILPMGTQSSSGWSSIAHPTSRSVNTNSLSGFSTGTLSSNSQVIPPFLEMSDLNASNACIYNNANDIGRME…	543	pfam00554_RHD_DNA_bind_cd07933_RHD-n_c-Rel_pfam16179_RHD_dimer	1		1	1
Metazoa	Chordata	Mammalia	Myotis lucifugus	XP_023602326.1	MASGGYNPYIEIIEQPRQRGMRFRYKCEGRSAGSIPGEHSTDNNRTYPSIQIKNCYGKGKVRITLVTKNDPFKPHPHDLVGKDCRDGYYEAEFGQERRPLFFQNLGIRCVKKKEVKEAIISRIRAGINPFNVPEPQLLDTEDCDLNVVRLCFQVFLYDEHGNLTTTLPPVVSNPIYDNRAPNTAELRICRVNKNCGSVRGGDEIFLLCDKVQKDDIEVRFALNDWEAKGIFSQADVHRQVAIVFKTPPYCKVITEPVTVKMQLRRPSDQEVSESMDFRYLPDEKDTYGNKAKKQKTSLLFQKLWQDCAVNFPERPRPGPLGSTGEGRFIKKESNSFPHGAVLNEMLRPAGVSSQAESYYSSSVSISSAMPHHASAMPPMVPQPSSHWSSEPHPPSCSVS…	555	cd07933_RHD-n_c-Rel_pfam00554_RHD_DNA_bind_pfam16179_RHD_dimer	1		1	1
Metazoa	Chordata	Mammalia	Myotis lucifugus	XP_014302521.1	MASGGYNPYIEIIEQPRQRGMRFRYKCEGRSAGSIPGEHSTDNNRTYPSIQIKNCYGKGKVRITLVTKNDPFKPHPHDLVGKDCRDGYYEAEFGQERRPLFFQNLGIRCVKKKEVKEAIISRIRAGINPFNVPEPQLLDTEDCDLNVVRLCFQVFLYDEHGNLTTTLPPVVSNPIYDNRAPNTAELRICRVNKNCGSVRGGDEIFLLCDKVQKDDIEVRFALNDWEAKGIFSQADVHRQVAIVFKTPPYCKVITEPVTVKMQLRRPSDQEVSESMDFRYLPDEKDTYGNKAKKQKTSLLFQKLWQDCAVNFPERPRPGPLGSTGEGRFIKKESNSFPHGAVLNEMLRPAGVSSQAESYYSSSVSISSAMPHHASAMPPMVPQPSSHWSSEPHPPSCSVS…	567	cd07933_RHD-n_c-Rel_pfam00554_RHD_DNA_bind_pfam16179_RHD_dimer	1		1	1
Metazoa	Chordata	Mammalia	Microtus oregoni	XP_041524635.1	MRFRYKCEGRSAGSIPGEHSTDNNRTYPSIQIMNYYGKGKVRITLVTKNDPYKPHPHDLVGKDCRDGYYEAEFGPERRPLFFQNLGIRCVKKKEVKDAIILRISAGINPFNVPEQQLLDIEDCDLNVVRLCFQVFLSDEHGNVTTALPPIVSNPIYDNRAPNTAELRICRVNKNCGSVRGGDEIFLLCDKVQKDDIEVRFVLNDWEAKGIFSQADVHRQVAIVFKTPPYCKAILEPVTVKMQLRRPSDQEVSESMDFRYLPDEKDAYGNKSKKQKTTLLFQKLMQDCAANFPERIRTVPSGSIGDGRFIKKEPNLFPHGTVLPEMPRSSGVSSQAEPYYSSSVPISSGLTHHPPAMASVVSPPTSWSPVTHPTSRSVSTNTLSSFSAATVPSNSPGALG…	565	pfam00554_RHD_DNA_bind_cd07933_RHD-n_c-Rel_pfam16179_RHD_dimer	1		1	1
Metazoa	Chordata	Mammalia	Myotis myotis	XP_036190341.1	MASGGYNPYIEIIEQPRQRGMRFRYKCEGRSAGSIPGEHSTDNNRTYPSIQIKNCYGKGKVRITLVTKNDPFKPHPHDLVGKDCRDGYYEAEFGQERRPLFFQNLGIRCVKKKEVKEAIISRIRAGINPFNVPEPQLLDTEDCDLNVVRLCFQVFLYDEHGNLTTTLPPVVSNPIYDNRAPNTAELRICRVNKNCGSVRGGDEIFLLCDKVQKDDIEVRFALNDWEAKGIFSQADVHRQVAIVFKTPPYCKVITEPVTVKMQLRRPSDQEVSESMDFRYLPDEKVNFPERPRPGPLGSTGEGRFIKKESNSFPPGAVLNEMLRPAGVSSQADSYYSPSVSISSAMPHHASAMPPMVPQPSSHWSSEPHPPSCSVSTNPLSSFSTGTISSNSQGIPRFSE…	569	cd07933_RHD-n_c-Rel_pfam00554_RHD_DNA_bind_pfam16179_RHD_dimer	1		1	1
Metazoa	Chordata	Mammalia	Mastomys coucha	XP_031194882.1	MASSGYNPYVEIIEQPRQRGMRFRYKCEGRSAGSIPGERSTDNNRTYPSIQIMNYYGKGKVRITLVTKNDPYKPHPHDLVGKDCRDGYYEAEFGPERRPLFFQNLGIRCVKKKEVKEAIILRISAGINPFNVPEQQLLDIEDCDLNVVRLCFQVFLPDEHGNFTAALPPIVSNPIYDNRAPNTAELRICRVNKNCGSVRGGDEIFLLCDKVQKDDIEVRFVLNDWEAKGVFSQADVHRQVAIVFKTPPYCKAILEPVTVKMQLRRPSDQEVSESMDFRYLPDEKDAYGNKSKKQKTTLIFQKLLQDCGHFTEKPRTVPVGSIGEGRFIKKESNLFSHGTVLPEMPRASGVPGQAEPYYSPSGSISSGLSHHTPAISSVAHQPPSWSPVTHPTSHPVSTN…	587	cd07933_RHD-n_c-Rel_pfam00554_RHD_DNA_bind_pfam16179_RHD_dimer	1		1	1
Metazoa	Chordata	Mammalia	Sorex araneus	XP_012788337.1	MVGLLGVPDELSFGLGSDCEYDYISACFNFHEERHFQTVLREEAKWYFVLMCDINVLSSGYDEYEGGYNPYIEIIEQPRQRGLRFRYECEGRSAGSIPGEHSTENNRTYPSIQIANYYGKGKVRITLVTKNDPYKPHPHDLVGKDCRDGYYEAEFGQERRPLFFQNLGIRCVKKKEVKEAIISRIKAGINPFNVPEPQLLDIEDCDLKVVRLCFQVFLPDERGNLTTALPPIVSNPIYDNRAPNTAELRICRVNKNCGSVRGGDEIFLLCDRVQKDDIEVRFVLNNWEAKGIFSQADVHRQVAIVFKTPPYCKPIMEPVTVKMQLRRPSDQEVSESMDFRYLPDEKDAYGNKAKKQKTTLLFQKMWQDCANFPERPQLCPPGSSGEGKLIKKESNLFSS…	647	cd07933_RHD-n_c-Rel_pfam00554_RHD_DNA_bind_pfam16179_RHD_dimer	1		1	1
Metazoa	Chordata	Mammalia	Mus musculus	NP_033070.2	MASSGYNPYVEIIEQPRQRGMRFRYKCEGRSAGSIPGERSTDNNRTYPSVQIMNYYGKGKIRITLVTKNDPYKPHPHDLVGKDCRDGYYEAEFGPERRPLFFQNLGIRCVKKKEVKEAIILRISAGINPFNVPEQQLLDIEDCDLNVVRLCFQVFLPDEHGNFTTALPPIVSNPIYDNRAPNTAELRICRVNKNCGSVRGGDEIFLLCDKVQKDDIEVRFVLNDWEARGVFSQADVHRQVAIVFKTPPYCKAILEPVTVKMQLRRPSDQEVSESMDFRYLPDEKDAYGNKSKKQKTTLIFQKLLQDCGHFTEKPRTAPLGSTGEGRFIKKESNLFSHGTVLPEMPRSSGVPGQAEPYYSSCGSISSGLPHHPPAIPSVAHQPTSWPPVTHPTSHPVSTN…	588	cd07933_RHD-n_c-Rel_pfam00554_RHD_DNA_bind_pfam16179_RHD_dimer	1		1	1
Metazoa	Chordata	Mammalia	Peromyscus leucopus	XP_028732213.1	MASGGYNPYVEIIEQPRQRGMRFRYKCEGRSAGSIPGEHSTDNNRTYPSIQIMNYYGKGKVRITLVTKNDPYKPHPHDLVGKDCRDGYYEAEFGPERRPLFFQNLGIRCVKKKEVKEAIILRISAGINPFNVPEQQLLDIEDCDLNVVRLCFQVFLPDEHGDLTTALPPVVSNPIYDNRAPNTAELRICRVNKNCGSVRGGDEIFLLCDKVQKDDIEVRFVLNDWEAKGIFSQADVHRQVAIVFKTPPYCKAILEPVTVRMQLRRPSDQEVSESMDFRYLPDEKDAYGNKSKRQKTTLLFQKLLQDCAANFPERPRNVSVGPVGEGRFIKKESNFFSHGTVLPEIPRSSGVSSQAEPYYSSSVSLSSGLPHHPPAMASVVSPPTSWSSVTHPTSCSVST…	586	cd07933_RHD-n_c-Rel_pfam00554_RHD_DNA_bind_pfam16179_RHD_dimer	1		1	1
Metazoa	Chordata	Mammalia	Peromyscus leucopus	XP_028732211.2	MASGGYNPYVEIIEQPRQRGMRFRYKCEGRSAGSIPGEHSTDNNRTYPSIQIMNYYGKGKVRITLVTKNDPYKPHPHDLVGKDCRDGYYEAEFGPERRPLFFQNLGIRCVKKKEVKEAIILRISAGINPFNVPEQQLLDIEDCDLNVVRLCFQVFLPDEHGDLTTALPPVVSNPIYDNRAPNTAELRICRVNKNCGSVRGGDEIFLLCDKVQKDDIEVRFVLNDWEAKGIFSQADVHRQVAIVFKTPPYCKAILEPVTVRMQLRRPSDQEVSESMDFRYLPDEKDAYGNKSKRQKTTLLFQKLLQDCANFPERPRNVSVGPVGEGRFIKKESNFFSHGTVLPEIPRSSGVSSQAEPYYSSSVSLSSGLPHHPPAMASVVSPPTSWSSVTHPTSCSVSTN…	585	cd07933_RHD-n_c-Rel_pfam00554_RHD_DNA_bind_pfam16179_RHD_dimer	1		1	1
Metazoa	Chordata	Mammalia	Pipistrellus kuhlii	XP_036291312.1	MASGGYNPYIQIIEQPRQRGMRFRYKCEGRSAGSIPGEHSTDNNRTYPSIQIMNCYGKGKVRITLVTKNDPYKPHPHDLVGKDCRDGYYEAEFGQERRPLFFQNLGIRCVKKKEVKEAIISRIRAGINPFNVPEPQLLDTEDCDLNVVRLCFQVFLYDEHGNLTTTLPPVVSNPIYDNRAPNTAELRICRVNKNCGSVKGGDEIFLLCDKVQKDDIEVRFALNDWEAKGIFSQADVHRQVAIVFRTPPYCKVITEPVTVKMQLRRPSDQEVSEPMDFRYLPDEKVNFPERPRPGPLGSTGEGRFIKKESNSFPHGAVLTEMSQPAGVSSQAEPYYSPSVSISSAMPHHASAMPPMVLQPSSSCWSSEAHPASCSVNTNPLSSFSTGTISSNSQVIPTFT…	570	cd07933_RHD-n_c-Rel_pfam00554_RHD_DNA_bind_pfam16179_RHD_dimer	1		1	1
Metazoa	Chordata	Mammalia	Mus caroli	XP_021033157.1	MASSGYNPYVEIIEQPRQRGMRFRYKCEGRSAGSIPGERSTDNNRTYPSVQIMNYYGKGKIRITLVTKNDPYKPHPHDLVGKDCRDGYYEAEFGPERRPLFFQNLGIRCVKKKEVKEAIILRISAGINPFNVPEQQLLDIEDCDLNVVRLCFQVFLPDEHGNFTTALPPIVSNPIYDNRAPNTAELRICRVNKNCGSVRGGDEIFLLCDKVQKDDIEVRFVLNDWEAKGVFSQADVHRQVAIVFKTPPYCKAILEPVTVKMQLRRPSDQEVSESMDFRYLPDEKDAYGNKSKKQKTTLIFQKLLQDCGHFTEKPRTVPLGSTGEGRFIKKESNLFSHGTVLPDMPRSSGVPGQAEPFYSSSGSISSGLPHHPPAIPSVAHQPTSWSPVTHSTSHPVSTN…	588	cd07933_RHD-n_c-Rel_pfam00554_RHD_DNA_bind_pfam16179_RHD_dimer	1		1	1
Metazoa	Chordata	Mammalia	Peromyscus maniculatus bairdii	XP_015849136.1	MASGGYNPYVEIIEQPRQRGMRFRYKCEGRSAGSIPGEHSTDNNRTYPSIQIMNYYGKGKVRITLVTKNDPYKPHPHDLVGKDCRDGYYEAEFGPERRPLFFQNLGIRCVKKKEVKEAIILRISAGINPFNVPEQQLLDIEDCDLNVVRLCFQVFLPDEHGNLTTALPPVVSNPIYDNRAPNTAELRICRVNKNCGSVRGGDEIFLLCDKVQKDDIEVRFVLNDWEAKGIFSQADVHRQVAIVFKTPPYCKAILEPVTVRMQLRRPSDQEVSESMDFRYLPDEKDAYGNKSKRQKTTLLFQKLLQDCAANFPERPRNVSVGPVGEGRFIKKESNFFSHGTVLPEIPRSSGVSSQAEPYYLSSVSLSSGTHHPPAMASVVSPPTSWSSVTHPTSCSVSTN…	585	cd07933_RHD-n_c-Rel_pfam00554_RHD_DNA_bind_pfam16179_RHD_dimer	1		1	1
Metazoa	Chordata	Mammalia	Peromyscus maniculatus bairdii	XP_015849137.1	MASGGYNPYVEIIEQPRQRGMRFRYKCEGRSAGSIPGEHSTDNNRTYPSIQIMNYYGKGKVRITLVTKNDPYKPHPHDLVGKDCRDGYYEAEFGPERRPLFFQNLGIRCVKKKEVKEAIILRISAGINPFNVPEQQLLDIEDCDLNVVRLCFQVFLPDEHGNLTTALPPVVSNPIYDNRAPNTAELRICRVNKNCGSVRGGDEIFLLCDKVQKDDIEVRFVLNDWEAKGIFSQADVHRQVAIVFKTPPYCKAILEPVTVRMQLRRPSDQEVSESMDFRYLPDEKDAYGNKSKRQKTTLLFQKLLQDCANFPERPRNVSVGPVGEGRFIKKESNFFSHGTVLPEIPRSSGVSSQAEPYYLSSVSLSSGTHHPPAMASVVSPPTSWSSVTHPTSCSVSTNT…	584	cd07933_RHD-n_c-Rel_pfam00554_RHD_DNA_bind_pfam16179_RHD_dimer	1		1	1
Metazoa	Chordata	Mammalia	Echinops telfairi	XP_045150027.1	MRNLRGAGEAVRRREASALCADGGPELGAAVGVACGLSAGGYTPYIEIIEQPRQRGMRFRYKCEGRSAGSIPGEHSTDNNRTYPSIQIMNYYGKGKVRITLITKNDPYKPHPHDLVGKDCRDGYYEAEFGQERRPLFFQNLGIRCVKKKEVKEAVISRRRAGINPFNVPEQQLLDIEDCDLNVVRLCFQVFLPDEHGNLTTALAPVVSNPIYDNRAPNTAELRICRVNKNCGSVRGGDEIFLLCDKVQKDDIEVRFVLNDWEAKGVFSQADVHRQVAIVFKTPPYCKAIIEPVTVKMQLRRPSDQEVSESMDFRYLPDEKDTYGNKAKKQKTTLLFQKILQDHAVNFPERPRSGPPGLTAAGFIKKEPNLFSHHAVETEPPRPSSQAESYCSPPVPVSR…	610	cd07933_RHD-n_c-Rel_pfam00554_RHD_DNA_bind_pfam16179_RHD_dimer	1		1	1
Metazoa	Chordata	Mammalia	Mus pahari	XP_021066684.1	MASSGYNPYVEIIEQPRQRGMRFRYKCEGRSAGSIPGERSTDNNRTYPSIQIMNYYGKGKIRITLVTKNDPYKPHPHDLVGKDCRDGYYEAEFGPERRPLFFQNLGIRCVKKKEVKEAIILRISAGINPFNVPEQQLLDIEDCDLNVVRLCFQVFLPDEHGNFTTALPPIVSNPIYDNRAPNTAELRICRVNKNCGSVRGGDEIFLLCDKVQKDDIEVRFVLNDWEAKGVFSQADVHRQVAIVFKTPPYCKAILEPVTVKMQLRRPSDQEVSESMDFRYLPDEKDAYGNKSKKQKTTLIFQKLLQDCGHFTEKPRTVPLGSTGEGRFIKKESNLFSHGTVLPEMPRSSGVPGQAEPYYSSSGSISSGLPHHPPAIPSVAHQPTSWSPVTHPTSHPVSTN…	588	cd07933_RHD-n_c-Rel_pfam00554_RHD_DNA_bind_pfam16179_RHD_dimer	1		1	1
Metazoa	Chordata	Mammalia	Myotis lucifugus	XP_023602310.1	MASGGYNPYIEIIEQPRQRGMRFRYKCEGRSAGSIPGEHSTDNNRTYPSIQIKNCYGKGKVRITLVTKNDPFKPHPHDLVGKDCRDGYYEAEFGQERRPLFFQNLGIRCVKKKEVKEAIISRIRAGINPFNVPEPQLLDTEDCDLNVVRLCFQVFLYDEHGNLTTTLPPVVSNPIYDNRAPNTAELRICRVNKNCGSVRGGDEIFLLCDKVQKDDIEVRFALNDWEAKGIFSQADVHRQVAIVFKTPPYCKVITEPVTVKMQLRRPSDQEVSESMDFRYLPDEKAVNFPERPRPGPLGSTGEGRFIKKESNSFPHGAVLNEMLRPAGVSSQAESYYSSSVSISSAMPHHASAMPPMVPQPSSHWSSEPHPPSCSVSTNPLSSFATGTISSNSRFPEMHV…	578	cd07933_RHD-n_c-Rel_pfam00554_RHD_DNA_bind_pfam16179_RHD_dimer	1		1	1
Metazoa	Chordata	Mammalia	Myotis davidii	XP_015413426.1	MRFRYKCEGRSAGSIPGEHSTDNNRTYPSIQIKNCYGKGKVRITLVTKNDPFKPHPHDLVGKDCRDGYYEAEFGQERRPLFFQNLGIRCVKKKEVKEAIISRIRAGINPFNVPEPQLLDTEDCDLNVVRLCFQVFLYDEHGNLTTTLPPVVSNPIYDNRAPNTAELRICRVNKNCGSVRGGDEIFLLCDKVQKDDIEVRFALNDWEAKGIFSQADVHRQVAIVFKTPPYCKVITEPVTVKMQLRRPSDQEVSESMDFRYLPDEKDTYGNKAKKQKTSLLFQKLWQDCAVNFPERPRPGPLGSTGEGRFIKKESNSFPPGAVLNEMLRPAGVSSQAESYYSPSVSISSAMPHHASAMPPMVPQPSSHWSSEPHPASCSVSTNPLSSFSTGTISSNSQGIP…	584	pfam00554_RHD_DNA_bind_cd07933_RHD-n_c-Rel_pfam16179_RHD_dimer	1		1	1
Metazoa	Chordata	Mammalia	Myotis brandtii	XP_014387539.1	MRFRYKCEGRSAGSIPGEHSTDNNRTYPSIQIKNCYGKGKVRITLVTKNDPFKPHPHDLVGKDCRDGYYEAEFGQERRPLFFQNLGIRCVKKKEVKEAIISRIRAGINPFNVPEPQLLDTEDCDLNVVRLCFQVFLYDEHGNLTTTLPPVVSNPIYDNRAPNTAELRICRVNKNCGSVRGGDEIFLLCDKVQKDDIEVRFALNDWEAKGIFSQADVHRQVAIVFKTPPYCKVITEPVTVKMQLRRPSDQEVSESMDFRYLPDEKDTYGNKAKKQKTSLLFQKLWQDCAVNFPERSRPGPLGSTGEGRFIKKESNSFPHEMLRPAGVSSQAESYYSPSVSISSAMPHHASAMPPMVPQPSSHWSSEPHPPSCSVSTNPLSSFATGTISSNSQGIPRFSEM…	546	pfam00554_RHD_DNA_bind_cd07933_RHD-n_c-Rel_pfam16179_RHD_dimer	1		1	1
Metazoa	Chordata	Mammalia	Myotis davidii	XP_015413427.1	MRFRYKCEGRSAGSIPGEHSTDNNRTYPSIQIKNCYGKGKVRITLVTKNDPFKPHPHDLVGKDCRDGYYEAEFGQERRPLFFQNLGIRCVKKKEVKEAIISRIRAGINPFNVPEPQLLDTEDCDLNVVRLCFQVFLYDEHGNLTTTLPPVVSNPIYDNRAPNTAELRICRVNKNCGSVRGGDEIFLLCDKVQKDDIEVRFALNDWEAKGIFSQADVHRQVAIVFKTPPYCKVITEPVTVKMQLRRPSDQEVSESMDFRYLPDEKDTYGNKAKKQKTSLLFQKLWQDCVNFPERPRPGPLGSTGEGRFIKKESNSFPPGAVLNEMLRPAGVSSQAESYYSPSVSISSAMPHHASAMPPMVPQPSSHWSSEPHPASCSVSTNPLSSFSTGTISSNSQGIPR…	583	pfam00554_RHD_DNA_bind_cd07933_RHD-n_c-Rel_pfam16179_RHD_dimer	1		1	1
Metazoa	Chordata	Mammalia	Lontra canadensis	XP_032729748.1	MASGGYNPCIEIIEQPRQRGMRFRYKCEGRSAGSIPGEHSTDNNRTYPSIQIMNYYGKGKVRITLVTKNDPYKPHPHDLVGKDCRDGYYEAEFGQERRPLFFQNLGIRCVKKKEVKEAITSRIRAGINPFNGAPNTAELRICRVNKNCGSVRGGDEIFLLCDKVQKDDIEVRFVLNDWEAKGIFSQADVHRQVAIVFKTPPYCRAITEPVTVKMQLRRPSDQEVSESMDFRYLPDEKDTYGNKAKKQKTTLLFQKLWQDCAVNFPERPRPVTLGSTGEGRFIKKESNFSHGAVLTEMPRTSSISSQGDSYYSSPASISNALSQHTPPIPSMVSPPSSSWSAGAHPTSRAVSTNPLSGFSAGTLSSHPQGISQYLEMPLESDLNASNACIYNNANDIGRM…	547	cd07933_RHD-n_c-Rel_pfam00554_RHD_DNA_bind_pfam16179_RHD_dimer	1		1	1
Metazoa	Chordata	Mammalia	Suncus etruscus	XP_049640716.1	MASGGYNPYIEIIEQPRQRGLRFRYECEGRSAGSIPGEHSTENNRTYPSIQIANYYGKGKIRITLVTKNEPYKPHPHDLVGKDCKDGYYEAEFGQERRPLFFQNLGIRCVKKKEVKEAIISRIRAGINPFNVPEPQLLDIEDCDLKVVRLCFQVFLPDECGNLTAALPPIVSNPIYDNRAPNTAELRICRVNKNCGSVRGGDEIFLLCDKVQKDDIEVQFLSNNWEAKGIFSQADVHRQVAIVFKTPPYCKPIMEPVTVKMQLRRPSDQEVSESMDFRYLPDEKDTYGNKAKKQKTTLLFQKMWQDCVNFPERPRPGALGSTGEGRLIKKESNVFSSGPALREIPRSSGISSQPESYYSSSASISGALSHTSAAPSMVSPPLPSWSPAAHHPSHSANTN…	591	cd07933_RHD-n_c-Rel_pfam00554_RHD_DNA_bind_pfam16179_RHD_dimer	1		1	1
Metazoa	Chordata	Mammalia	Mustela erminea	XP_032208113.1	MASGGYNPCIEIIEQPRQRGMRFRYKCEGRSAGSIPGEHSTDNNRTYPSIQIMNYYGKGKVRITLVTKNDPYKPHPHDLVGKDCRDGYYEAEFGQERRPLFFQNLGIRCVKKKEVKEAITSRIRAGINPFNGAPNTAELRICRVNKNCGSVRGGDEIFLLCDKVQKDDIEVRFVLNDWEAKGIFSQADVHRQVAIVFKTPPYCRAITEPVTVKMQLRRPSDQEVSESMDFRYLPDEKDTYGNKAKKQKTTLLFQKLWQDCAVNFPERPRPVTLGSTGEGRFIKKESNFSHGAVLTEIPRTSGISSQGDSYYPSPASISNALSQHTPPIPSMVSPPSSSWSGGAQPTSRAVSTNPLSGFSTGTLSSHPQGISQYLEMSLESDLNASNACIYNNANDIGRM…	547	cd07933_RHD-n_c-Rel_pfam00554_RHD_DNA_bind_pfam16179_RHD_dimer	1		1	1
Metazoa	Chordata	Mammalia	Mastomys coucha	XP_031194883.1	MASSGYNPYVEIIEQPRQRGMRFRYKCEGRSAGSIPGERSTDNNRTYPSIQIMNYYGKGKVRITLVTKNDPYKPHPHDLVGKDCRDGYYEAEFGPERRPLFFQNLGIRCVKKKEVKEAIILRISAGINPFNVPEQQLLDIEDCDLNVVRLCFQVFLPDEHGNFTAALPPIVSNPIYDNRAPNTAELRICRVNKNCGSVRGGDEIFLLCDKVQKDDIEVRFVLNDWEAKGVFSQADVHRQVAIVFKTPPYCKAILEPVTVKMQLRRPSDQEVSESMDFRYLPDEKDAYGNKSKKQKTTLIFQKLLQDCGHFTEKPRTVPVGSIGEGRFIKKVLPEMPRASGVPGQAEPYYSPSGSISSGLSHHTPAISSVAHQPPSWSPVTHPTSHPVSTNTLSGFSAGT…	578	cd07933_RHD-n_c-Rel_pfam00554_RHD_DNA_bind_pfam16179_RHD_dimer	1		1	1
Metazoa	Chordata	Mammalia	Perognathus longimembris pacificus	XP_048208817.1	MASVSGGYNPYIEIIEQPRQRGMRFRYKCEGRSAGSIPGEHSTDSNQTYPSIQIVNYYGKGKVRITLVTKNDPYKPHPHDLVGKDCRDGYYEAEFGQERRPLFFQNLGIRCVKKKEVKEVIISRINAGINPFNVPEQQLLDIEDCDLKVVRLCFQVFLPDECGNLTTALPPVVSNPIYDNHDIEVRFVLNDWEAKGIFSQADVHRQVAIVFKTPPFCKVISEPVTVKMQLRRPSDQEVSKSMDFRYLPDEKDAYGNKSKKQKTTLLFQKLWQDCANFPEKARPTPPGSIGEGRFIKKESNLFSQCEVLSEVLKTSSVSSQGEPYYSSPVSISSGLPNHASTISSVVPQASSNWSSVAQLTSHSVNTNPLGSFSKGTLTSSQGIPPFLEITGVNDLNASS…	557	cd07933_RHD-n_c-Rel_pfam00554_RHD_DNA_bind_pfam16179_RHD_dimer	1		1	1
Metazoa	Chordata	Mammalia	Rousettus aegyptiacus	XP_015985129.1	MRFRYKCEGRSAGSIPGEHSTENNRTYPSIQIMNFYGKGKVRITLVTKNEPYKPHPHDLVGKDCRDGYYEAEFGQERRPLFFQNLGIRCVKKKEVKEAIISRIRAGINPFAVPEPQLLDTEDCDLNVVRLCFQVFLYDEHGNLTTTLPPVVSNPIYDNRAPNTAELRICRVNKNCGSVRGGDEIFLLCDKVQKDDIEVRFALNDWEAKGIFSQADVHRQVAIVFKTPPYCKAITEPVTVKMQLRRPSDQEVSESMDFRYLPDEKDAYGNKAKKQKTTLLFQKLWQDCAVNFPERTRPGPLGSTGEGRFIKKESNLFSPGAVLTEMSGPSGVSSQAEPYYSSSVSGSGTLSHHAPAISLGIPQTSSSWSSAAHSTSCSASADPLNSFSTGTFSSNSQGIP…	570	pfam00554_RHD_DNA_bind_cd07933_RHD-n_c-Rel_pfam16179_RHD_dimer	1		1	1
Metazoa	Chordata	Mammalia	Molossus molossus	XP_036118796.1	MNYYGKGKVRITLVTKNEPFKPHPHDLVGKDCRDGYYEAEFGQERRPLFFQNLGIRCVKKKEVKEAIISRIRAGINPFKVPEPQLLDTEDCDLNVVRLCFQVFLYDEHGNLTTTLPPVVSNPIYDNRAPNTAELRICRVNKNCGSVRGGDEIFLLCDKVQKDDIEVRFVLNDWEAKGIFSQADVHRQVAIVFKTPPYCKAITDPVTVKMQLRRPSDQEVSESMDFRYLPDEKDTYGNKAKKQKTTLLFQKLLENCAVNFPERPIPVPLGPTGEGRFIKKESNLFSHGAVLTEMTGPSGVSSQAEPYYSPPVSISRALSHHVSAVPSMVPSPSSSWSSLSTNLSNFSTGTLPSNSQGISSFLDMSAGSEVNDSPACMYNSTNDIGRMETSSMSQADLYGI…	533	pfam00554_RHD_DNA_bind_cd07933_RHD-n_c-Rel_pfam16179_RHD_dimer	1		1	1
Metazoa	Chordata	Mammalia	Myotis lucifugus	XP_023602315.1	MASGGYNPYIEIIEQPRQRGMRFRYKCEGRSAGSIPGEHSTDNNRTYPSIQIKNCYGKGKVRITLVTKNDPFKPHPHDLVGKDCRDGYYEAEFGQERRPLFFQNLGIRCVKKKEVKEAIISRIRAGINPFNVPEPQLLDTEDCDLNVVRLCFQVFLYDEHGNLTTTLPPVVSNPIYDNRAPNTAELRICRVNKNCGSVRGGDEIFLLCDKVQKDDIEVRFALNDWEAKGIFSQADVHRQVAIVFKTPPYCKVITEPVTVKMQLRRPSDQEVSESMDFRYLPDEKVNFPERPRPGPLGSTGEGRFIKKESNSFPHGAVLNEMLRPAGVSSQAESYYSSSVSISSAMPHHASAMPPMVPQPSSHWSSEPHPPSCSVSTNPLSSFATGTISSNSRFPEMHVV…	577	cd07933_RHD-n_c-Rel_pfam00554_RHD_DNA_bind_pfam16179_RHD_dimer	1		1	1
Metazoa	Chordata	Mammalia	Piliocolobus tephrosceles	XP_023084089.1	MASGAYNPYIEIIEQPRQRGMRFRYKCEGRSAGSIPGEHSTDNNRTYPSIQIMNYYGKGKVRITLVTKNDPYKPHPHDLVGKDCRDGYYEAEFGQERRPLFFQNLGIRCVKKKEVKEAIISRIKAGINPFNVPEKQLNDIEDCDLNVVRLCFQVFLPDEHGNLTTALPPVVSNPIYDNRAPNTAELRICRVNKNCGSVRGGDEIFLLCDKVQKDDIEVRFVLNDWEAKGIFSQADVHRQVAIVFKTPPYCKAITEPVTVKMQLRRPSDQEVSESMDFRYLPDEKDTYGNKAKKQKTTLLFQKLCQDHVNFPERPRPGLLGSIGEGRYFKKEPNLFSHDAVVREMPTGVSSQAESYYPSPGPISSGLSHHASMTPLPSSSWSSVAHTTPRSGNTNPLSSF…	413	cd07933_RHD-n_c-Rel_pfam00554_RHD_DNA_bind_pfam16179_RHD_dimer	1		1	1
Metazoa	Chordata	Mammalia	Arvicola amphibius	XP_038200333.1	MASGAYNPYVEIIEQPRQRGMRFRYKCEGRSAGSIPGEHSTDNNRTYPSIQIMNYYGKGKVRITLVTKNDPYKPHPHDLVGKDCRDGYYEAEFGPERRPLFFQNLGIRCVKKKEVKDAIILRISAGINPFNVPEQQLLDIEDCDLNVVRLCFQVFLPDEHGNLTTALPPIVSNPIYDNHDIEVRFVLNDWEAKGIFSQADVHRQVAIVFKTPPYCKAILEPVTVKMQLRRPSDQEVSESMDFRYLPDEKDAYGNKSKKQKTTLLFQKLMQDCAANFPERIRTMPSGSIGDGRFIKKEPNLFSHGTILPEMPRSSGVSSQAEPYYSSSVPISSGLPHHPPAMASVVSPPTSWSPVTHPTSRSVSTNTLSSFSAATLPSNSPGTLPFLEGPGMSELSASNA…	551	cd07933_RHD-n_c-Rel_pfam00554_RHD_DNA_bind_pfam16179_RHD_dimer	1		1	1
Metazoa	Chordata	Mammalia	Mus musculus	P15307.2	MASSGYNPYVEIIEQPRQRGMRFRYKCEGRSAGSIPGERSTDNNRTYPSVQIMNYYGKGKIRITLVTKNDPYKPHPHDLVGKDCRDGYYEAEFGPERRPLFFQNLGIRCVKKKEVKGAIILRISAGINPFNVGEQQLLDIEDCDLNVVRCVFMFFLPDEDGNFTTALPPIVSNPIYDNRAPNTAELRICRVNKNCGSVRGGDEIFLLCDKVQKDDIEVRFVLNDWEARGVFSQADVHRQVAIVFKTPPYCKAILEPVTVKMQLRRPSDQEVSESMDFRYLPDEKDAYGNKSKKQKTTLIFQKLLQDCGHFTEKPRTAPLGSTGEGRFIKKESNLFSHGTVLPEMPRSSGVPGQAEPYYSSCGSISSGLPHHPPAIPSVAHQPTSWPPVTHPTSHPVSTN…	587	cd07933_RHD-n_c-Rel_pfam00554_RHD_DNA_bind_pfam16179_RHD_dimer	1		1	1
Metazoa	Chordata	Mammalia	Fukomys damarensis	XP_010608101.1	MNYYGKGKVRITLVTKNDPYKPHPHDLVGKDCRDGYYEAEFGQERRPLFFQNLGIRCVKKKEVKEAVISRISAGINPFNVPEQQLLDIEDCDLNVVRLCFQVFLPDEHGNLTTALPPVVSNPIYDNRAPNTAELRICRVNKNCGSVRGGDEIFLLCDKVQKDDIEVRFVLNDWEAKGIFSQADVHRQVAIVFKTPPYCKAITEPVTVNMQLRRPSDQEVSEPMDFRYVPDEKDTYGNKSKKQRTIPFFQKIWQDSVNFPERLRPGHLGSNGEGRLIKKESNLFPHGTLIPDMPRPSGVSSQAEPYYPSPVSISGGLSHHTSAMSSMVSSSWSSVPHPASRSLNSFSTGTLSSNSQSIPPFLAMPHESDLNASNSCIYNSTDDLGRMETSSMSPAHLYGI…	526	pfam00554_RHD_DNA_bind_cd07933_RHD-n_c-Rel_pfam16179_RHD_dimer	1		1	1
Metazoa	Chordata	Mammalia	Pipistrellus kuhlii	XP_036291313.1	MNCYGKGKVRITLVTKNDPYKPHPHDLVGKDCRDGYYEAEFGQERRPLFFQNLGIRCVKKKEVKEAIISRIRAGINPFNVPEPQLLDTEDCDLNVVRLCFQVFLYDEHGNLTTTLPPVVSNPIYDNRAPNTAELRICRVNKNCGSVKGGDEIFLLCDKVQKDDIEVRFALNDWEAKGIFSQADVHRQVAIVFRTPPYCKVITEPVTVKMQLRRPSDQEVSEPMDFRYLPDEKDTYGNKAKKQKTTLLFQKLWNDCAVNFPERPRPGPLGSTGEGRFIKKESNSFPHGAVLTEMSQPAGVSSQAEPYYSPSVSISSAMPHHASAMPPMVLQPSSSCWSSEAHPASCSVNTNPLSSFSTGTISSNSQVIPTFTEMPVELHASNACLYNSANDTGRMEMPSM…	542	pfam00554_RHD_DNA_bind_cd07933_RHD-n_c-Rel_pfam16179_RHD_dimer	1		1	1
Metazoa	Chordata	Mammalia	Rattus norvegicus	XP_038948810.1	MASSGYNPYVEIIEQPRQRGMRFRYKCEGRSAGSIPGERSTDNNRTYPSIQIMNYYGKGKVRITLVTKNDPYKPHPHDLVGKDCRDGYYEAEFGPERRPLFFQNLGIRCVKKKEVKEAIILRISAGINPFNVPEQQLLDIEDCDLNVVRLCFQVFLPDEHGNFTTALPPIVSNPIYDNRAPNTAELRICRVNKNCGSVRGGDEIFLLCDKVQKDDIEVRFVLNDWEAKGIFSQADVHRQVAIVFRTPPYCRAIVEPVTVKMQLRRPSDQEVSESMDFRYLPDEKDAYGNKSKKQKTTLIFQKLLQDCESNLFSHGTVLPETPRSSGVPGQAEPYYSSSGSISNALPHHPSAMPSMVHQPASWSPVTHPTSHPGSTNTLSSFPAGQLSSNSQGVLPFLDG…	566	cd07933_RHD-n_c-Rel_pfam00554_RHD_DNA_bind_pfam16179_RHD_dimer	1		1	1
Metazoa	Chordata	Mammalia	Orycteropus afer afer	XP_042636495.1	MSFNINFLPRHLXISGCNPYIEIIEQPRQRGMRFRYKCEGRSAGSIPGEHSTDNNRTYPSIQHLGNIFRALIALPLCFQNLGIRCVKKKEVKEAIISRIRAGINPFNVPEQQLLDIEDCDLNVVRLCFQVFLPDEHGNLTTALTPVVSNPIYDNRAPNTAELRICRVNKNCGSVRGGDEIFLLCDKVQKDDIEVRFVLNDWEAKGIFSQADVHRQVAIVFKTPPYCKAIMEPVTVKMQLRRPSDQEVSESMDFRYLPDEKDTYGNKAKKQKTTLLFQKLWQDCAVNFPERPRPGSTPEGRFIKKEPNIFSHGAVATETSRPSSQPESYYSPSVSISRALPHHGSAISSMNPPSSSWSSSMVHPNSHSVNTNPPNSFSTGTLSSNSQGIPPFLGIPVAND…	559	cd07933_RHD-n_c-Rel_pfam00554_RHD_DNA_bind_pfam16179_RHD_dimer	1		1	1
Metazoa	Chordata	Mammalia	Elephantulus edwardii	XP_006881088.1	MASGFGAEMRNLQGAGESSPDFSPDFRRRRGYRRWRGYSPYVKIIEQPRQRGMRFRYKCEGRSAGSIPGEHSTDSNRTYPSIQIMNYYGKGKVRITLITKNDPYKPHPHDLVGKDCRDGYYEAEFGQEHRPLFFQNLGIRCVKKKEVKEAVISRIRAGINPFNVPEQQLLDIEDCDLNVVRLCFQVFLPDEHGNLTAALPPVFSNPIYDNRAPNTAELRICRVNKNCGSVRGGDEIFLLCDKVQKDDIEVRFALNDWEAKGIFSQADVHRQVAIVFKTPPYGRTITEPVTVKMQLRRPSDQEVSESMDFRYLPDEKDTYGNKAKKQKTTLLFQKLWQDCAVNFPEGPRSGPLGSTSEGRFIKKEPNLFSPSAVTAETPRPPSQAESYYSLSVPISRALP…	614	cd07933_RHD-n_c-Rel_pfam00554_RHD_DNA_bind_pfam16179_RHD_dimer	1		1	1
Metazoa	Chordata	Mammalia	Diceros bicornis minor	KAF5918007.1	MKEMSANTMLDSQRQQKHYGITSPISLACPKEIDHIYTQKLIDAMKPFGVFEDEEELNHRLVVLGKLNNLVKEWISDVSESKNLPPSVVATVGGKIFTFGSYRLGVHTKGADIDALCVAPRHVERSDFFQSFFEKLKHQDGIRNLRAVEDAFVPVIKFEFDGIEIDLVFARLAIQTISDNLDLRDDSRLRSLDIRCIRSLNGLAVTDEILQGKSDWSKLLEPPNFFQKYRVGLVESKIRVLVGNLERNEFITLAHVNPQSFPGNKEHHKDNNYVSMWFLGIIFRRVENAESVNIDLTYDIQSFTDTVYRQANNINMLKEGMKIEATHVKKKQLHHYLPAEILQKKKKQSLSDVSRSSGGPQSKRSSLDSSCLDSSRDTDNGTPFNSPVSTNKPSKPDIP…	1153	pfam00554_RHD_DNA_bind_cd07933_RHD-n_c-Rel_pfam16179_RHD_dimer	1		1	1
Metazoa	Chordata	Mammalia	Bos mutus	MXQ82539.1	MLDSQRQQKHYGITSPISLACPKEIDHIYTQKLIDAMKPFGVFEDEEELNHRLVVLGKLNNLVKEWISEVSESKNLPPSVVATVGGKIFTFGSYRLGVHTKGADIDALCVAPRHVERSDFFQSFFEKLKHQDGIRNLRAVEDAFVPVIKFEFDGIEIDLVFARLAIQTISENLDLRDDSRLRSLDIRCIRSLNGCRVTDEILHLVPNKETFRLTLRAVKLWAKRRGIYSNMLGFLGGVSWAMLVARTCQLYPNAAASTLVHKFFLVFSKWEWPNPVLLKQPEESNLNLPVWDPRVNPSDRYHLMPIITPAYPQQNSTYNVSTSTRTVMVEEFKQGLAVTDEILQGKSDWSKLLEPPNFFQKYRHYIVLTASASTEENHLEWVGLVESKIRVLVGNLERN…	1310	pfam00554_RHD_DNA_bind_cd07933_RHD-n_c-Rel_pfam16179_RHD_dimer	1		1	1
Metazoa	Chordata	Mammalia	Heterocephalus glaber	XP_021101941.1	MIMNYYGKGKVRITLVTKNDPYKPHPHDLVGKDCRDGYYEAEFGQERRPLFFQNLGIRCVKKKEVKEAVISRISAGINPFNVPEQQLLDIEDCDLNVVRLCFQVFLPGEHGNLTTVLPPVVSNPIYDNRAPNTAELRICRVNKNCGSVRGGDEIFLLCDKVQKDDIEVRFVLNDWEAKGIFSQADVHRQVAIVFKTPPYCKAITEPVTVKMQLRRPSDQEVSESMDFRYVPDEKDTYGNKSKKQRTIPFFQKLWQDSVNFPERPRPGPPGSNGEGRLIKKESNLFPHGTVIPEMPRPSGVSSQAEPYYPSPVSISGGLSHHTSAMSSMVSQHSSSWSSVPHPTSRSLSTFSTGTLSSNSQSIPPFLAVPFVSDLNASNACIYNSTDDLGRMETSSVSPA…	531	pfam00554_RHD_DNA_bind_cd07933_RHD-n_c-Rel_pfam16179_RHD_dimer	1		1	1
Metazoa	Chordata	Mammalia	Mus musculus	CAA33843.1	MASSGYNPYVEIIEQPRQRGMRFRYKCEGRSAGSIPGERSTDNNRTYPSVQIMNYYGKGKIRITLVTKNDPYKPHPHDLVGKDCRDPYYEAEFGPERRPLFFQNLGIRCVKKKEVKGAIILRISAGINPFNVGEQQLLDIEDCDLNVVRCVFMFFLPDEDGNFTTAVPPIVSNPIYDNRAPNTAELRILARVNKNCGSVRGGDEIFLLCDKVQKDDIEVRFVLNDWEARGVFSQADVHRQVAIVFKTPPYCKAILEPVTVKMQLRRPSDQEVSESMDFRYLPDEKDAYANKSKKQKTTLIFQKLLQDCGHFTEKPRTAPLGSTGEGRFIKKESNLFSHGTVLPEMPRSSGVPGQAEPYYSSCGSISSGLPHHPPAIPSVAHQPTSWPPVTHPTSHPVST…	588	cd07933_RHD-n_c-Rel_pfam00554_RHD_DNA_bind_pfam16179_RHD_dimer	1		1	1
Metazoa	Chordata	Mammalia	Heterocephalus glaber	XP_021101942.1	MNYYGKGKVRITLVTKNDPYKPHPHDLVGKDCRDGYYEAEFGQERRPLFFQNLGIRCVKKKEVKEAVISRISAGINPFNVPEQQLLDIEDCDLNVVRLCFQVFLPGEHGNLTTVLPPVVSNPIYDNRAPNTAELRICRVNKNCGSVRGGDEIFLLCDKVQKDDIEVRFVLNDWEAKGIFSQADVHRQVAIVFKTPPYCKAITEPVTVKMQLRRPSDQEVSESMDFRYVPDEKDTYGNKSKKQRTIPFFQKLWQDSVNFPERPRPGPPGSNGEGRLIKKESNLFPHGTVIPEMPRPSGVSSQAEPYYPSPVSISGGLSHHTSAMSSMVSQHSSSWSSVPHPTSRSLSTFSTGTLSSNSQSIPPFLAVPFVSDLNASNACIYNSTDDLGRMETSSVSPAHL…	529	pfam00554_RHD_DNA_bind_cd07933_RHD-n_c-Rel_pfam16179_RHD_dimer	1		1	1
Metazoa	Chordata	Mammalia	Peromyscus leucopus	XP_028732210.2	MRFRYKCEGRSAGSIPGEHSTDNNRTYPSIQIMNYYGKGKVRITLVTKNDPYKPHPHDLVGKDCRDGYYEAEFGPERRPLFFQNLGIRCVKKKEVKEAIILRISAGINPFNVPEQQLLDIEDCDLNVVRLCFQVFLPDEHGDLTTALPPVVSNPIYDNRAPNTAELRICRVNKNCGSVRGGDEIFLLCDKVQKDDIEVRFVLNDWEAKGIFSQADVHRQVAIVFKTPPYCKAILEPVTVRMQLRRPSDQEVSESMDFRYLPDEKDAYGNKSKRQKTTLLFQKLLQDCAANFPERPRNVSVGPVGEGRFIKKESNFFSHGTVLPEIPRSSGVSSQAEPYYSSSVSLSSGLPHHPPAMASVVSPPTSWSSVTHPTSCSVSTNTLSSFSAGTLPSNSQGILP…	566	pfam00554_RHD_DNA_bind_cd07933_RHD-n_c-Rel_pfam16179_RHD_dimer	1		1	1
Metazoa	Chordata	Mammalia	Myotis myotis	XP_036190340.1	MASGGYNPYIEIIEQPRQRGMRFRYKCEGRSAGSIPGEHSTDNNRTYPSIQIKNCYGKGKVRITLVTKNDPFKPHPHDLVGKDCRDGYYEAEFGQERRPLFFQNLGIRCVKKKEVKEAIISRIRAGINPFNVPEPQLLDTEDCDLNVVRLCFQVFLYDEHGNLTTTLPPVVSNPIYDNRAPNTAELRICRVNKNCGSVRGGDEIFLLCDKVQKDDIEVRFALNDWEAKGIFSQADVHRQVAIVFKTPPYCKVITEPVTVKMQLRRPSDQEVSESMDFRYLPDEKAVNFPERPRPGPLGSTGEGRFIKKESNSFPPGAVLNEMLRPAGVSSQADSYYSPSVSISSAMPHHASAMPPMVPQPSSHWSSEPHPPSCSVSTNPLSSFSTGTISSNSQGIPRFS…	570	cd07933_RHD-n_c-Rel_pfam00554_RHD_DNA_bind_pfam16179_RHD_dimer	1		1	1
Metazoa	Chordata	Mammalia	Galemys pyrenaicus	KAG8512309.1	GYNPYIEIFEQPRQRGMRFRYKCEGRSAGSIPGERSTDNNRTYPSIQIRNYYGKGKVRITLVTKNDPYKPHPHDLVGKDCRDGYYEAEFGQERRPLFFQNLGIRCVKKKEVKEAIISRIRAGINPFNVPEPQLLDIEDCDLNVVRLCFQVFLPDEHGNLTTALPPVVSNPIYDNRKYFVFLYDIEVRFVLNDWEAKGIFSQADVHRQVAIVFKTPPYCKTIMEPVTVKMQLRRPSDQEVSESMDFRYLPDEKDRELVPQDQAEKEDISKKFCKSTFSLPTESNLFSHGPVLTEMARPSGVSSQAESYYSSSASISSALSHHTSAIPSMVPQPPSSWSSVAQSTSHSGSTNPSSFSTGTLTSNSQGISPFLEIPVVNDLNASNACIYNNISDIGRMAASS…	543	cd07933_RHD-n_c-Rel_pfam00554_RHD_DNA_bind_pfam16179_RHD_dimer	1		1	1
Metazoa	Chordata	Mammalia	Hipposideros armiger	XP_019491454.1	MASGGYNPYIEIIEQPRQRGMRFRYKCEGRSAGSIPGEHSTDNNRTYPSIQIMNYYGKGKVRITLVTKNDPYKPHPHDLVGKDCRDGYYEAEFGQERRPLFFQNLGIRCVKKKEVKEAIISRIKAGINPFKVPEAQLLDTEDCDLNVVRLCFQVFLHDEHGNLTTALPPVVSNPIYDNRAPNTAELRICRVNKNCGSVRGGDEIFLLCDKVQKDDIEVRFVLNDWEAKGIFSQADVHRQVAIVFKTPPYCKAITEPVTVKMQLRRHTYGNKAKKQKTSLLFQKLWQDCAVNFPERPRPGPLGSTGEGRFIKKESNLFSPGAVLTEIPRPSGVATQAESYYSSSVSISSALSPRVSAMSSMVSQPSSSWSSVAHPTSCSVNTNPLSGFSTGTLSSNSQGI…	486	cd07933_RHD-n_c-Rel_pfam00554_RHD_DNA_bind_pfam16179_RHD_dimer	1		1	1
Metazoa	Chordata	Mammalia	Dromiciops gliroides	XP_043842482.1	MAAGGHEPYVEIIEQPRQRGMRFRYKCEGRSAGSIPGEHSSDNNRTYPSIQIMNCYGKGKGKVRITLVTKNEPYKPHPHDLVGKDCRDGYYEAEFGQERRALIFQNLGIRCVKKKEVKEAIISRISAEINPFNVPEQQLLNIEDCDLNVVRLCFQVFLLDEHGNLTSALPPVVSNPIYDNRAPNTAELRICRVNKNCGSVRGGDEIFLLCDKVQKDDIEVRFVLNDWEAKGSFSQADVHRQVAIVFRTPPFYKAITEPVTVKMQLRRPSDQEVSESMDFRYLPDEKDPYGNKSKKQKTTLDFQKLLQGCVNFPERPKAGPPRSTGEGRIIKKEMSRTPGTMHQVSSYFTSPLVSSSNTMPHPTSTLSSMVPYPSSSWPSMTLPTSINPTNTHSPSGFST…	586	cd07933_RHD-n_c-Rel_pfam00554_RHD_DNA_bind_pfam16179_RHD_dimer	1		1	1
Metazoa	Chordata	Mammalia	Macaca mulatta	EHH22143.1	FSGVYNPYIEIIEQPRQRGMRFRYKCEGRSAGSIPGEHSTDNNRTYPSIQIMNYYGKGKVRITLVTKNDPYKPHPHDLVGKDCRDGYYEAEFGQERRPLFFQNLGIRCVKKKEVKEAIISRIKAGINPFNVPEKQLNDIEDCDLNVVRLCFQVFLPDEHGNLTTALPPVVSNPIYDNRAPNTAELRICRVNKNCGSVRGGDEIFLLCDKVQKDDIEVRFVLNDWEAKGIFSQADVHRQVAIVFKTPPYCKAITEPVTVKMQLRRPSDQEVSESMDFRYLPDEKDTYGNKAKKQKTTLLFQKLCQDHVETGFCLVDQDGLELLTSGDPPTSASQSAVNFPERPRPGLLGSIGEGRYFKK	358	cd07933_RHD-n_c-Rel_pfam00554_RHD_DNA_bind_pfam16179_RHD_dimer	1		1	1
Metazoa	Chordata	Mammalia	Vombatus ursinus	XP_027721170.1	MAAGGHEPYVEIIEQPRQRGMRFRYKCEGRSAGSIPGEHSTDNNRTYPSIQIMNCYGKGRGKVRITLVTKNEPYKPHPHDLVGKDCRDGYYEAEFGQERRALIFQNLGIRCVKKKEVKEAIISRISAEINPFNVPEQQLLNVEDCDLNVVRLCFQVFLLDEHGNLTSALPPVVSNPIYDNRAPNTAELRICRVNKNCGSVRGGDEIFLLCDKVQKDDIEVRFVLNDWEAKGSFSQADVHRQVAIVFRTPPFYKAITEPVTVKMQLRRPSDQEVSESMDFRYLPDEKDPYGNKSKKQKTTLDFQKLLQGCVNFPERPKVGPPRSTGEGRIIKKEMQRTPATMHQVPPYFSSSLVSSPNTMSQTASTLPSMISYPSSSWPSVTLPTSINSINTHSPNGFST…	587	cd07933_RHD-n_c-Rel_pfam00554_RHD_DNA_bind_pfam16179_RHD_dimer	1		1	1
Metazoa	Chordata	Mammalia	Equus przewalskii	XP_008524234.1	MEQPRQRGMRFRYKCEGRSAGSIPGEHSTDNNRTYPSIQIMNYYGKGKVRITLVTKSDPYKPHPHDLVGKDCRDGYYEAEFGQERRPLFFQNLGIRCVKKKEVKEAIVARIRAGINPFNVPEAQLLDIEDCDLNVVRLCFQVFLPDEHGNLTTALPPVVSNPIYDNRAPNTAELRICRVNKNCGSVRGGDEIFLLCDKVQKDDIEVRFVLNDWEAKGIFSQADVHRQVAIVFKTPPYCKAITEPVTVKMQLRRPSDQEVSESMDFRYLPDEKDTYGNKAKKQKTTLLFQKLWQDCAVSFPERPRPGPLGSTGEGRFIKKESNLFSHGAVLTEMPRTSGVSSQTESYYSSSVSISNALSHHAPAIPSMVPQPSSSWSSVAHPTSHSVNTNPLSSFSTGTL…	410	pfam00554_RHD_DNA_bind_cd07933_RHD-n_c-Rel_pfam16179_RHD_dimer	1		1	1
Metazoa	Chordata	Mammalia	Trichosurus vulpecula	XP_036604632.1	MAAGGHEPYVEIIEQPRQRGMRFRYKCEGRSAGSIPGEHSTDNNRTYPSIQIMNCYGKGKGKVRITLVTKNEPYKPHPHDLVGKDCRDGYYEAEFGQERRALIFQNLGIRCVKKKEVKEAIISRISAEINPFNVPEQQLLNIEDCDLNVVRLCFQVFLLDEHGNLTSALPPVVSNPIYDNRAPNTAELRICRVNKNCGSVRGGDEIFLLCDKVQKDDIEVRFVLNDWEAKGSFSQADVHRQVAIVFRTPPFYKAITEPVTVKMQLRRPSDQEVSESMDFRYLPDEKDPYGNKSKKQKTTLDFQKLLRNCVTFPERPKAVPPRTTGEGRIIKKEMQRTPGTMHQVPPYFSSPLVSSSNAMSHPTSTLPSMVPYPSSSWPSGTLPTSVNSINTHSSNGFST…	588	cd07933_RHD-n_c-Rel_pfam00554_RHD_DNA_bind_pfam16179_RHD_dimer	1		1	1
Metazoa	Chordata	Mammalia	Canis lupus familiaris	XP_038504711.1	MASGGYNPCIEIIEQPRQRGMRFRYKCEGRSAGSIPGEHSTDNNRTYPSIQIMNYYGKGKVRITLVTKNDPYKPHPHDLVGKDCRDGYYEAEFGQERRPLFFQNLGIRCVKKKEVKEAIISRIRAGINPFNVPEQQLLDIEDCDLNVVRLCFQVFLPDEHGNLTTALPPVVSNPIYDNRAPNTAELRICRVNKNCGSVRGGDEIFLLCDKVQKDDIEVRFVLNDWEAKGIFSQADVHRQVAIVFKTPPYCRAITEPVTVKMQLRRPSDQEVSESMDFRYLPDEKDTYGNKAKKQKTTLLFQKLWQDCAVNFPERPRPGTLVSTGEGRFIKKESNFSHGAVLTEMPRTSGISSQADSYYSSSVSMSNALSHHSSPIPSMVSQASSSWSSGAHPTSRAVNT…	448	cd07933_RHD-n_c-Rel_pfam00554_RHD_DNA_bind_pfam16179_RHD_dimer	1		1	1
Metazoa	Chordata	Mammalia	Canis lupus familiaris	XP_038504703.1	MASGGYNPCIEIIEQPRQRGMRFRYKCEGRSAGSIPGEHSTDNNRTYPSIQIMNYYGKGKVRITLVTKNDPYKPHPHDLVGKDCRDGYYEAEFGQERRPLFFQNLGIRCVKKKEVKEAIISRIRAGINPFNVPEQQLLDIEDCDLNVVRLCFQVFLPDEHGNLTTALPPVVSNPIYDNRAPNTAELRICRVNKNCGSVRGGDEIFLLCDKVQKDDIEVRFVLNDWEAKGIFSQADVHRQVAIVFKTPPYCRAITEPVTVKMQLRRPSDQEVSESMDFRYLPDEKDTYGNKAKKQKTTLLFQKLWQDCAVNFPERPRPGTLVSTGEGRFIKKESNFSHGAVLTEMPRTSGISSQADSYYSSSVSMSNALSHHSSPIPSMVSQASSSWSSGAHPTSRAVNT…	459	cd07933_RHD-n_c-Rel_pfam00554_RHD_DNA_bind_pfam16179_RHD_dimer	1		1	1
Metazoa	Chordata	Mammalia	Canis lupus familiaris	XP_038504718.1	MASGGYNPCIEIIEQPRQRGMRFRYKCEGRSAGSIPGEHSTDNNRTYPSIQIMNYYGKGKVRITLVTKNDPYKPHPHDLVGKDCRDGYYEAEFGQERRPLFFQNLGIRCVKKKEVKEAIISRIRAGINPFNVPEQQLLDIEDCDLNVVRLCFQVFLPDEHGNLTTALPPVVSNPIYDNRAPNTAELRICRVNKNCGSVRGGDEIFLLCDKVQKDDIEVRFVLNDWEAKGIFSQADVHRQVAIVFKTPPYCRAITEPVTVKMQLRRPSDQEVSESMDFRYLPDEKDTYGNKAKKQKTTLLFQKLWQDCAVNFPERPRPGTLVSTGEGRFIKKESNFSHGAVLTEMPRTSGISSQADSYYSSSVSMSNALSHHSSPIPSMVSQASSSWSSGAHPTSRAVNT…	431	cd07933_RHD-n_c-Rel_pfam00554_RHD_DNA_bind_pfam16179_RHD_dimer	1		1	1
Metazoa	Chordata	Mammalia	Canis lupus dingo	XP_048971856.1	MKTLHHSGAQYEWEKKCLYHSILGGYNPCIEIIEQPRQRGMRFRYKCEGRSAGSIPGEHSTDNNRTYPSIQIMNYYGKGKVRITLVTKNDPYKPHPHDLVGKDCRDGYYEAEFGQERRPLFFQNLGIRCVKKKEVKEAIISRIRAGINPFNVPEQQLLDIEDCDLNVVRLCFQVFLPDEHGNLTTALPPVVSNPIYDNRAPNTAELRICRVNKNCGSVRGGDEIFLLCDKVQKDDIEVRFVLNDWEAKGIFSQADVHRQVAIVFKTPPYCRAITEPVTVKMQLRRPSDQEVSESMDFRYLPDEKDTYGNKAKKQKTTLLFQKLWQDCAVNFPERPRPGTLVSTGEGRFIKKESNFSHGAVLTEMPRTSGISSQADSYYSSSVSMSNALSHHSSPIPSMV…	479	cd07933_RHD-n_c-Rel_pfam00554_RHD_DNA_bind_pfam16179_RHD_dimer	1		1	1
Metazoa	Chordata	Mammalia	Phascolarctos cinereus	XP_020841164.1	MAAGGHEPYVEIIEQPRQRGMRFRYKCEGRSAGSIPGEHSTDNNRTYPSIQIMNCYGKGRGKVRITLVTKNEPYKPHPHDLVGKDCRDGYYEAEFGQERRALIFQNLGIRCVKKKEVKEAIISRISAEINPFNVPEQQLLNIEDCDLNVVRLCFQVFLLDEHGNLISALPPVVSNPIYDNRAPNTAELRICRVNKNCGSVRGGDEIFLLCDKVQKDDIEVRFVLNDWEAKGSFSQADVHRQVAIVFRTPPFYKAITEPVTVKMQLRRPSDQEVSESMDFRYLPDEKDPYGNKSKKQKTTLDFQKLLQGCVSFPERPKVGPPRLTGEGRIIKKEMQRTPGTMHQVPPYFSSPLVSSPNTMSQTASTLSSMISYPSSSWPSMTPPTSINSINTHSPNGFST…	588	cd07933_RHD-n_c-Rel_pfam00554_RHD_DNA_bind_pfam16179_RHD_dimer	1		1	1
Metazoa	Chordata	Mammalia	Antechinus flavipes	XP_051831295.1	MAAGGHEPYVEIIEQPRQRGMRFRYKCEGRSAGSIPGEHSTDNNRTYPSIQIMNCYGKGKGKVRITLVTKNEPYKPHPHDLVGKDCKDGYYEAEFGQERRALIFQNLGIRCVKKKEVKEAIISRISAEINPFNVPDQELLNIEDCDLNVVRLCFQVFLLDEHGNLTSALPPVVSNPIYDNRAPNTAELRICRVNKNCGSVKGGDEIFLLCDKVQKDDIEVRFVLNEWEAKGSFSQADVHRQVAIVFRTPPFYKEITEPITVKMQLRRPSDQEVSESMDFRYLPDEKDPYGNKSKKQKTTLDLQKLLQVSFPERSKAGPPRSTGEVRIIKKEMSRTPGTMHQVPSYFPSSFVSSSNTMSHPASSLSSMGTYPSSSWPSMTLPTSINSINTHSPNGFPTGT…	587	cd07933_RHD-n_c-Rel_pfam00554_RHD_DNA_bind_pfam16179_RHD_dimer	1		1	1
Metazoa	Chordata	Mammalia	Sarcophilus harrisii	XP_031806378.1	MAAGGHEPYVEIIEQPRQRGMRFRYKCEGRSAGSIPGEHSTDNNRTYPSIQIMNCYGKGKGKVRITLVTKNEPYKPHPHDLVGKDCKDGYYEAEFGQERRALIFQNLGIRCVKKKEVKEAIVSRISAEINPFNVPEQELLNIEDCDLNVVRLCFQVFLLDEHGNLTSALPPVVSNPIYDNRAPNTAELRICRVNKNCGSVKGGDEIFLLCDKVQKDDIEVRFALNEWEAKGSFSQADVHRQVAIVFRTPPFYKEITEPITVKMQLRRPSDQEVSESMDFRYLPDEKDPYGNKSKKQKTTLDLQKLLQVSFPERSKAGPPRSTGEMRIIKKEMSRTPGAMHQVPSYFPSSFVSSSNTMSHPASTLSSMGTYPSSSWPSMTLPTSINSINTHSPNGFPTGT…	587	cd07933_RHD-n_c-Rel_pfam00554_RHD_DNA_bind_pfam16179_RHD_dimer	1		1	1
Metazoa	Chordata	Mammalia	Meriones unguiculatus	XP_021482260.1	MASGGYNPYVEITEQPRQRGMRFRYKCEGRSAGSIPGERSTDNSRTYPSIQVMNYYGKGKVRITLVTKNDPYKPHPHDLVGKDCRDGYYEAEFGPERRPLFFQNLGIRCVKKKEVKEAIILRIGAGINPFNVPEQQLLDIEDCDLNVVRLCFQVFLPDEHGNLTTALPPVVSNPIYDNRAPNTAELRICRVNKNCGSVRGGDEIFLLCDKVQKDDIEVRFVLNDWEAKGIFSQADVHRQVAIVFKTPPYCRAILEPVTVKMQLRRPSDQEVSESMDFRYLPDEKDAYGNKSKKQKTTLLFHKLLQDCAASFPERPRTVPGGSIGEGRFIKKESNLFSHGTVLAEMPRSSGVPSQAEPYYSSSASISSGLPHHPPAVPSVVHQPASWASVTPPTSQPAST…	432	cd07933_RHD-n_c-Rel_pfam00554_RHD_DNA_bind_pfam16179_RHD_dimer	1		1	1
Metazoa	Chordata	Mammalia	Antechinus flavipes	XP_051831294.1	MLLLFQHHQVFFVCFVFILGGHEPYVEIIEQPRQRGMRFRYKCEGRSAGSIPGEHSTDNNRTYPSIQIMNCYGKGKGKVRITLVTKNEPYKPHPHDLVGKDCKDGYYEAEFGQERRALIFQNLGIRCVKKKEVKEAIISRISAEINPFNVPDQELLNIEDCDLNVVRLCFQVFLLDEHGNLTSALPPVVSNPIYDNRAPNTAELRICRVNKNCGSVKGGDEIFLLCDKVQKDDIEVRFVLNEWEAKGSFSQADVHRQVAIVFRTPPFYKEITEPITVKMQLRRPSDQEVSESMDFRYLPDEKDPYGNKSKKQKTTLDLQKLLQVSFPERSKAGPPRSTGEVRIIKKEMSRTPGTMHQVPSYFPSSFVSSSNTMSHPASSLSSMGTYPSSSWPSMTLPTS…	603	cd07933_RHD-n_c-Rel_pfam00554_RHD_DNA_bind_pfam16179_RHD_dimer	1		1	1
Metazoa	Chordata	Mammalia	Monodon monoceros	TKC46270.1	IMNYYGKGKQELLDIEDCDLNVVRLCFQVFLPDERGNLTTALHPVVSNPIYDNRAPNTAELRICRVNKNCGSVRGGDEIFLLCDKVQKDDIEVRFVLNDWEAKGIFSQADVHRQVAIVFKTPPYCKAITEPVTVKMQLRRPSDQEVSESMDFRYLPDEKDTYGNKAKKQKTTLLFQKLWQDCEPILFSHGAVLTETSGPVSSQAESYYSSSAPISSALPHHASAIPPMVPQPSSSWSSVAHATSRSVNTNSLSSFSTGTLSSNSQVIPPFLEMSVVSDLNVSNACIYNNTDDIGRMEASSVSPADLYGISDASMLPNCPVNMITPSNDSMRETDNPRLVSMNLENPACTSVLDPRDLRQLHQMSSSRMSAVASSSTTAFVSQSEAFEGSDFNCADNSMI…	442	cd07933_RHD-n_c-Rel_pfam00554_RHD_DNA_bind_pfam16179_RHD_dimer	1		1	1
Metazoa	Chordata	Mammalia	Ornithorhynchus anatinus	XP_028928361.1	MATGSHTNMISAQQPPGGRGPYVEIIEQPRQRGMRFRYKCEGRSAGSIPGEHSTDSNRTYPSIQIMNSYGRGKGKVRITLVTKNEPYKPHPHDLVGKDCRDGYYEAEFGQDRRALCFQNLGIRCVKKKEVKEAIISRIATEINPFNVPEEQLLNIEDCDLNVVRLCFQVFLLDEHGNLTSALPPVVSNPIYDNRAPNTAELRICRVNRNCGSVRGGDEIFLLCDKVQKDDIEVRFVLNDWEAKGSFSQADVHRQVAIVFRTPPYNKVITEPVTVKMQLRRPSDQEVSDPMDFRYLPDEKDPYGNKAKKQRTPLTLQKLLHSYGPSISERPKACPPRPPGDLTGVRMIKKEPNLISQVAPLTEMHRTSSGTTNQIASYYPPSISNPNTISHHASNIRPLI…	608	cd07933_RHD-n_c-Rel_pfam00554_RHD_DNA_bind_pfam16179_RHD_dimer	1		1	1
Metazoa	Chordata	Mammalia	Cervus elaphus hippelaphus	OWK10634.1	SVPEQQLLDIEDCDLNVVRLCFQVFLPDEHGNLATALPPVVSNPIYDNRAPNTAELRICRVNKNCGSVKGGDEIFLLCDKVQKDDIEVRFVLNEWEAKGVFSQADVHRQVAIVFKTPPYCKAITEPVTVKMQLRRPSDQEVSESMDFRYLPDEKDTYGNKAKKQKTTLLFQKLWQDCGVNFPERPRPSPLGPTGEARFIKKEPNLFSHGAVLPETSRPVSSQAESYYSSSASISSTLSHPASAILPMGTQSSSGWSSIAHPTSRSVNTNSLSGFSTGTLSSNSQVIPPFLEMSDLNASSACIYNNTNDIGRMEASSVSPADLYGISDASMLPNCPVNMITPSNDSMRETDNPRLVSMNLENPSCNSVLDPRDLRQLHQMSSSSMSTVTSSSTAAFVAQS…	461	pfam00554_RHD_DNA_bind_cd07933_RHD-n_c-Rel_pfam16179_RHD_dimer	1		1	1
Metazoa	Chordata	Mammalia	Ochotona curzoniae	XP_040849334.1	MVTMKQNLDKNAGLCFPEQQLLDIEDCDLNVVRLCFQVFLPDEHGNLTTALPPVVSNPIYDNRAPNTAELRICRVNKNCGSVRGGDEIFLLCDKVQKDDIEVRFVLNDWEAKGIFSQADVHRQVAIVFKTPPYCKAITEPVTVKMQLRRPSDQEVSESMDFRYLPDEKDTYGNKSKKQRTTLLFQKLWQDCDKYCANLSEKSRPAEARFIKKESNLFPHSTVRTETGAASQAESYYSPTVSISSEFTTHISPITSVVPPSSSSWSSMIYSTSRSINSNLLGSFQAGTLSSNSQGISSFLDISAGNDLNTSDACIYNNTDDLNRMEASRMSSANMYITDANILPDCSVNMMTTSNDSMREADNPRLLSMSLENTSCNSLLDPRDLRELHQMSSSSMSAGT…	471	pfam00554_RHD_DNA_bind_cd07933_RHD-n_c-Rel_pfam16179_RHD_dimer	1		1	1
Metazoa	Chordata	Mammalia	Myotis myotis	XP_036190342.1	MATMKQNLDKNAGLYFPEPQLLDTEDCDLNVVRLCFQVFLYDEHGNLTTTLPPVVSNPIYDNRAPNTAELRICRVNKNCGSVRGGDEIFLLCDKVQKDDIEVRFALNDWEAKGIFSQADVHRQVAIVFKTPPYCKVITEPVTVKMQLRRPSDQEVSESMDFRYLPDEKDTYGNKAKKQKTSLLFQKLWQDCAVNFPERPRPGPLGSTGEGRFIKKESNSFPPGAVLNEMLRPAGVSSQADSYYSPSVSISSAMPHHASAMPPMVPQPSSHWSSEPHPPSCSVSTNPLSSFSTGTISSNSQGIPRFSEVPVVNDLHASNACIYNSTNDIGRMETSSLSSADFCGFSGANMLQNCPVSISSNDSMRETDNSGFTRMNIESPSCNSVLDQRDLRQFHQMSSS…	477	pfam00554_RHD_DNA_bind_cd07933_RHD-n_c-Rel_pfam16179_RHD_dimer	1		1	1
Metazoa	Chordata	Mammalia	Monodelphis domestica	XP_003339776.1	MAAGGSGPYVQIIEQPRQRGMRFRYKCEGRSAGSIPGEHSTDNNRTYPSIQIMNYFGKGKGKVRITLVTKNEPYKPHPHDLVGKDCRDGYYEAEFGQERRALIFQNLGIRCVKKKEVKEAIISRISAEINPFNVPEQQLLNIEDCDLNVVRLCFQVFLLDEHGNLTSALPPVVSNPIYDNRAPNTAELRICRVNKNCGSVRGGDEIFLLCDKVQKDDIEVRFVLNDWEAKGSFSQADVHRQVAIVFRTPPFYKAITEPVTVKMQLRRPSDQEVSESMDFRYLPDEKDPYGNKSKKQKTSLDFQKLLQGCVNFPERTKAGPSRSTGEGRIIKKEMPRTSETMPQIPSYFSSSLVSSSSTMSHHAPAVPYPSSSWPSMTLSTSVNLINTHSPNSFSAGTLP…	578	cd07933_RHD-n_c-Rel_pfam00554_RHD_DNA_bind_pfam16179_RHD_dimer	1		1	1
Metazoa	Chordata	Mammalia	Tachyglossus aculeatus	XP_038607403.1	MATGSHTNMISAQQPPGGRGPYVEIIEQPRQRGMRFRYKCEGRSAGSIPGEHSTDNNRTYPSIQIMNCYGRGKGKVRITLVTKNEPYKPHPHDLVGKDCRDGYYEAEFGQDRRALCFQNLGIRCVKKKEVKEAIISRIATEINPFNVPEEQLLNIEDCDLNVVRLCFQVFLLDEHGNLTSALPPVVSNPIYDNRAPNTAELRICRVNRNCGSVRGGDEIFLLCDKVQKDDIEVRFVLNDWEAKGSFSQADVHRQVAIVFRTPPYNKVITEPVTVKMQLRRPSDQEVSDPMDFRYLPDEKDPYGNKAKKQRTPLTLQKLLHSYGPSISERPKACPPRPPGDLTGVRMIKKEPNLISQVAPLTEMHRTSSGTTSQIASYYPPSISNPNAIPHHASNIRPMI…	608	cd07933_RHD-n_c-Rel_pfam00554_RHD_DNA_bind_pfam16179_RHD_dimer	1		1	1
Metazoa	Chordata	Mammalia	Tachyglossus aculeatus	XP_038607405.1	MISAQQPPGGRGPYVEIIEQPRQRGMRFRYKCEGRSAGSIPGEHSTDNNRTYPSIQIMNCYGRGKGKVRITLVTKNEPYKPHPHDLVGKDCRDGYYEAEFGQDRRALCFQNLGIRCVKKKEVKEAIISRIATEINPFNVPEEQLLNIEDCDLNVVRLCFQVFLLDEHGNLTSALPPVVSNPIYDNRAPNTAELRICRVNRNCGSVRGGDEIFLLCDKVQKDDIEVRFVLNDWEAKGSFSQADVHRQVAIVFRTPPYNKVITEPVTVKMQLRRPSDQEVSDPMDFRYLPDEKDPYGNKAKKQRTPLTLQKLLHSYGPSISERPKACPPRPPGDLTGVRMIKKEPNLISQVAPLTEMHRTSSGTTSQIASYYPPSISNPNAIPHHASNIRPMIHGTSSSWS…	600	cd07933_RHD-n_c-Rel_pfam00554_RHD_DNA_bind_pfam16179_RHD_dimer	1		1	1
Metazoa	Chordata	Mammalia	Gracilinanus agilis	XP_044515413.1	MAAGEFPRGSPGQIRTPGDGEGDQAQMFGEVTRNFPIPPGQQLLEPRKREGAPDFGRKVSGGSGPYVQIIEQPRQRGMRFRYKCEGRSAGSIPGEHSTDNNRTYPSIQIMNCYGKGKGKVRITLVTKNEPYKPHPHDLVGKDCRDGYYEAEFGQERRALIFQNLGIRCVKKKEVKEAIISRISAEINPFNVPEQQLLNIEDCDLNVVRLCFQVFLLDEHGNLTSALPPVVSNPIYDNRAPNTAELRICRVNKNCGSVRGGDEIFLLCDKVQKDDIEVRFVLNDWEAKGSFSQADVHRQVAIVFRTPPFYKAITEPVTVKMQLRRPSDQEVSESMDFRYLPDEKDPYGNKSKKQKTTLDFQKLLQGCVNFPERTKAGPSLSTREGRIIKKEMSRTLGTMP…	644	cd07933_RHD-n_c-Rel_pfam00554_RHD_DNA_bind_pfam16179_RHD_dimer	1		1	1
Metazoa	Chordata	Mammalia	Balaenoptera physalus	KAB0395596.1	QQLLDIEDCDLNVVRLCFQVFLPDEHGNLTTALPPIVSNPIYDNRAPNTAELRICRVNKNCGSVRGGDEIFLLCDKVQKDDIEVRFVLNDWEAKGIFSQADVHRQVAIVFKTPPYCKAITEPVTVKMQLRRPSDQEVSESMDFRYLPDEKDTYGNKAKKQKTTLLFQKLWQDCEPVLFSHGAVLTETSGPVSSQAESYYSSSVSISSALPHHASAIPPMVPQPSSSWSSVAHATSRSVNTNSLSSFSTGTLSSNSQVIPPFLEMSVVSDLNVSNACIYNNTNDIGRMEASSVSPADLYGISDASMLPNCPVNMITPSNDSMRETDNPRLVSMNLENPACTSVLDPRDLRQLHQMSSSSMSAVASSSTTAFVSQSEAFEGSDFNCADNSMINESGPSNGT…	436	pfam00554_RHD_DNA_bind_cd07933_RHD-n_c-Rel_pfam16179_RHD_dimer	1		1	1
Metazoa	Chordata	Mammalia	Molossus molossus	KAF6430170.1	MFHSVPEPQLLDTEDCDLNVVRLCFQVFLYDEHGNLTTTLPPVVSNPIYDNRAPNTAELRICRVNKNCGSVRGGDEIFLLCDKVQKDDIEVRFVLNDWEAKGIFSQADVHRQVAIVFKTPPYCKAITDPVTVKMQLRRPSDQEVSESMDFRYLPDEKDTYGNKAKKQKTTLLFQKLLENCVNFPERPIPVPLGPTGEGRFIKKVLTEMTGPSGVSSQAEPYYSPPVSISRALSHHVSAVPSMVPSPSSSWSSLSTNLSNFSTGTLPSNSQGISSFLDMSAGSEVNDSPACMYNSTNDIGRMETSSMSQADLYGISDANMLQNCSVTMITPSNDSMRECDNSRLVRMNIESPSCNSLLDPGDLRQLHQRSSPSMSAGNSSSTTAFCSQSDAFEGSDFRCA…	448	pfam00554_RHD_DNA_bind_cd07933_RHD-n_c-Rel_pfam16179_RHD_dimer	1		1	1
Metazoa	Chordata	Mammalia	Phascolarctos cinereus	XP_020841165.1	MAAGGHEPYVEIIEQPRQRGMRFRYKCEGRSAGSIPGEHSTDNNRTYPSIQIMNCYGKGRGKVRITLVTKNEPYKPHPHDLVGKDCRDGYYEAEFGQERRALIFQNLGIRCVKKKEVKEAIISRISAEINPFNVPEQQLLNIEDCDLNVVRLCFQVFLLDEHGNLISALPPVVSNPIYDNRAPNTAELRICRVNKNCGSVRGGDEIFLLCDKVQKDDIEVRFVLNDWEAKGSFSQADVHRQVAIVFRTPPFYKAITEPVTVKMQLRRPSDQEVSESMDFRYLPDEKDPYGNKSKKQKTTLDFQKLLQGCEMQRTPGTMHQVPPYFSSPLVSSPNTMSQTASTLSSMISYPSSSWPSMTPPTSINSINTHSPNGFSTGTLPSGSESGRSYLEIAVSGSLD…	565	cd07933_RHD-n_c-Rel_pfam00554_RHD_DNA_bind_pfam16179_RHD_dimer	1		1	1
Metazoa	Chordata	Mammalia	Camelus dromedarius	KAB1266826.1	MASGGYNPYIEIIEQPRQRGMRFRYKCEGRSAGSIPGEHSTDNNRTYPSIQIMNYYGKGKVRITLVTKNDPYKPHPHDLVGKDCRDGYYEAEFGQERRPLFFQNLGIRCVKKKEVKEAIISRIRAGINPFNVPEQQLLDIEDCDLNVVRLCFQVFLPDEHGNLTTALPPLVSNPIYDNRAPNTAELRICRVNKNCGSVRGGDEIFLLCDKVQKDDIEVRFVLNDWEAKGIFSQADVHRQVAIVFKTPPYCKAITEPVTVKMQLRRPSDQEVSESMDFRYLPDEKDTYGNKAKKQKTSLLFQKLWQDCGVTFPERPRPSPLGSTGEGRFIKKGILSPIEHSL	341	cd07933_RHD-n_c-Rel_pfam00554_RHD_DNA_bind_pfam16179_RHD_dimer	1		1	1
Metazoa	Chordata	Mammalia	Physeter catodon	XP_007125500.1	MASGGCKPCIEIIEQPRQRGMRFRYKCEGRSAGSIPGEHSTDNNRTYPSIQIMNYYGKGKVRITLVTKNKPYKPHPHDLVGKDCRDGYYEAEFGQERRPLFFQNLGIRCVKKKEVKEAVISRIRAGINPFNVPEQQLLDIEDCDLNVVRLCFQVFLPDEHGNLTTALPPVVSNPIYDNRAPNTAELRICRVNKNCGSVRGGDEIFLLCDKVQKDDIEVRFVLNDWEAKGIFSQADVHRQVAIVFKTPPYCKAITEPVTVKMQLRRPSDQEVSESMDFRYLPDEKDTYGNKAKKQKTTLLFQKLWQDCGVNFPERPRPSPLGSTGEGRFIKKDSIWSSFWSHHFSIMTAGGCQMMKKLKHKEAKQLVQSHTTKKCRTRICTQTICPWSQTLSH	392	cd07933_RHD-n_c-Rel_pfam00554_RHD_DNA_bind_pfam16179_RHD_dimer	1		1	1
Metazoa	Chordata	Mammalia	Physeter catodon	XP_028352731.1	MASGGCKPCIEIIEQPRQRGMRFRYKCEGRSAGSIPGEHSTDNNRTYPSIQIMNYYGKGKVRITLVTKNKPYKPHPHDLVGKDCRDGYYEAEFGQERRPLFFQNLGIRCVKKKEVKEAVISRIRAGINPFNVPEQQLLDIEDCDLNVVRLCFQVFLPDEHGNLTTALPPVVSNPIYDNRAPNTAELRICRVNKNCGSVRGGDEIFLLCDKVQKDDIEVRFVLNDWEAKGIFSQADVHRQVAIVFKTPPYCKAITEPVTVKMQLRRPSDQEVSESMDFRYLPDEKDTYGNKAKKQKTTLLFQKLWQDCGVNFPERPRPSPLGSTGEGRFIKKDSIWSSFWSHHFSIMTAGGCQMVGFHRVTQRVTSMMAFLIT	372	cd07933_RHD-n_c-Rel_pfam00554_RHD_DNA_bind_pfam16179_RHD_dimer	1		1	1
Metazoa	Chordata	Mammalia	Physeter catodon	XP_028352733.1	MASGGCKPCIEIIEQPRQRGMRFRYKCEGRSAGSIPGEHSTDNNRTYPSIQIMNYYGKGKVRITLVTKNKPYKPHPHDLVGKDCRDGYYEAEFGQERRPLFFQNLGIRCVKKKEVKEAVISRIRAGINPFNVPEQQLLDIEDCDLNVVRLCFQVFLPDEHGNLTTALPPVVSNPIYDNRAPNTAELRICRVNKNCGSVRGGDEIFLLCDKVQKDDIEVRFVLNDWEAKGIFSQADVHRQVAIVFKTPPYCKAITEPVTVKMQLRRPSDQEVSESMDFRYLPDEKDTYGNKAKKQKTTLLFQKLWQDCGVNFPERPRPSPLGSTGEGRFIKKDSIWSSFWSHHFSIMTAGGCQMRVLLLSSNDEGR	365	cd07933_RHD-n_c-Rel_pfam00554_RHD_DNA_bind_pfam16179_RHD_dimer	1		1	1
Metazoa	Chordata	Mammalia	Physeter catodon	XP_028352734.1	MASGGCKPCIEIIEQPRQRGMRFRYKCEGRSAGSIPGEHSTDNNRTYPSIQIMNYYGKGKVRITLVTKNKPYKPHPHDLVGKDCRDGYYEAEFGQERRPLFFQNLGIRCVKKKEVKEAVISRIRAGINPFNVPEQQLLDIEDCDLNVVRLCFQVFLPDEHGNLTTALPPVVSNPIYDNRAPNTAELRICRVNKNCGSVRGGDEIFLLCDKVQKDDIEVRFVLNDWEAKGIFSQADVHRQVAIVFKTPPYCKAITEPVTVKMQLRRPSDQEVSESMDFRYLPDEKDTYGNKAKKQKTTLLFQKLWQDCGVNFPERPRPSPLGSTGEGRFIKKDSIWSSFWSHHFSIMTAGGCQMEQLLPDLHD	362	cd07933_RHD-n_c-Rel_pfam00554_RHD_DNA_bind_pfam16179_RHD_dimer	1		1	1
Metazoa	Chordata	Mammalia	Physeter catodon	XP_028352736.1	MASGGCKPCIEIIEQPRQRGMRFRYKCEGRSAGSIPGEHSTDNNRTYPSIQIMNYYGKGKVRITLVTKNKPYKPHPHDLVGKDCRDGYYEAEFGQERRPLFFQNLGIRCVKKKEVKEAVISRIRAGINPFNVPEQQLLDIEDCDLNVVRLCFQVFLPDEHGNLTTALPPVVSNPIYDNRAPNTAELRICRVNKNCGSVRGGDEIFLLCDKVQKDDIEVRFVLNDWEAKGIFSQADVHRQVAIVFKTPPYCKAITEPVTVKMQLRRPSDQEVSESMDFRYLPDEKDTYGNKAKKQKTTLLFQKLWQDCGVNFPERPRPSPLGSTGEGRFIKKDSIWSSFWSHHFSIMTAGGCQMG	354	cd07933_RHD-n_c-Rel_pfam00554_RHD_DNA_bind_pfam16179_RHD_dimer	1		1	1
Metazoa	Chordata	Mammalia	Physeter catodon	XP_028352735.1	MASGGCKPCIEIIEQPRQRGMRFRYKCEGRSAGSIPGEHSTDNNRTYPSIQIMNYYGKGKVRITLVTKNKPYKPHPHDLVGKDCRDGYYEAEFGQERRPLFFQNLGIRCVKKKEVKEAVISRIRAGINPFNVPEQQLLDIEDCDLNVVRLCFQVFLPDEHGNLTTALPPVVSNPIYDNRAPNTAELRICRVNKNCGSVRGGDEIFLLCDKVQKDDIEVRFVLNDWEAKGIFSQADVHRQVAIVFKTPPYCKAITEPVTVKMQLRRPSDQEVSESMDFRYLPDEKDTYGNKAKKQKTTLLFQKLWQDCGVNFPERPRPSPLGSTGEGRFIKKDSIWSSFWSHHFSIMTAGGCQMSDLIVGISD	362	cd07933_RHD-n_c-Rel_pfam00554_RHD_DNA_bind_pfam16179_RHD_dimer	1		1	1
Metazoa	Chordata	Mammalia	Camelus dromedarius	KAB1266827.1	MASGGYNPYIEIIEQPRQRGMRFRYKCEGRSAGSIPGEHSTDNNRTYPSIQIMNYYGKGKVRITLVTKNDPYKPHPHDLVGKDCRDGYYEAEFGQERRPLFFQNLGIRCVKKKEVKEAIISRIRAGINPFNVPEQQLLDIEDCDLNVVRLCFQVFLPDEHGNLTTALPPLVSNPIYDNRKQLILFSSCICAPNTAELRICRVNKNCGSVRGGDEIFLLCDKVQKDDIEVRFVLNDWEAKGIFSQADVHRQVAIVFKTPPYCKAITEPVTVKMQLRRPSDQEVSESMDFRYLPDEKDTYGNKAKKQKTSLLFQKLWQDCGVTFPERPRPSPLGSTGEGRFIKKGILSPIEHSL	352	cd07933_RHD-n_c-Rel_pfam00554_RHD_DNA_bind_pfam16179_RHD_dimer	1		1	1
Metazoa	Chordata	Mammalia	Tupaia chinensis	ELW63349.1	MRFRYKCEGRSAGSIPGEHSTENNRTYPSIQIANYYGKGKVRITLVTKNDPYKPHPHDLVGKDCRDGYYEAEFVQEHRPLLKMYYSVPEQQLLDIEDCDLNVVRLCFQVFLLDEHGNLTTALPPVISNPIYDNHDIEVRFVLNDWEAKGIFSQADVHRQVAIVFKTPPYCKAITEPVTVKMQLRRPSDQEVSESMDFRYLPDEKESNLFSHAEMPRPSGVSGRAEFYSSLGSTSSRFSHHPSAMPSMVSHPPSSWSTMAPSTTCSVNANPLSRFPTGTLSSNSQGIPPFLEIPDVNHLNASNACIYNDTDDTGRMEASSLSSADLYGISDANMLPNCPVNMMTTSNDSMGETDNPRLVSMNLDNPSCNSVLDPRDLRQLHQMSTSSMSTGASSSTAVFA…	458	pfam00554_RHD_DNA_bind_cd07933_RHD-n_c-Rel_pfam16179_RHD_dimer	1		1	1
Metazoa	Chordata	Mammalia	Physeter catodon	XP_028352732.1	MASGGCKPCIEIIEQPRQRGMRFRYKCEGRSAGSIPGEHSTDNNRTYPSIQIMNYYGKGKVRITLVTKNKPYKPHPHDLVGKDCRDGYYEAEFGQERRPLFFQNLGIRCVKKKEVKEAVISRIRAGINPFNVPEQQLLDIEDCDLNVVRLCFQVFLPDEHGNLTTALPPVVSNPIYDNRAPNTAELRICRVNKNCGSVRGGDEIFLLCDKVQKDDIEVRFVLNDWEAKGIFSQADVHRQVAIVFKTPPYCKAITEPVTVKMQLRRPSDQEVSESMDFRYLPDEKDTYGNKAKKQKTTLLFQKLWQDCDSIWSSFWSHHFSIMTAGGCQMMKKLKHKEAKQLVQSHTTKKCRTRICTQTICPWSQTLSH	368	cd07933_RHD-n_c-Rel_pfam00554_RHD_DNA_bind_pfam16179_RHD_dimer	1		1	1
Metazoa	Chordata	Mammalia	Camelus dromedarius	KAB1266828.1	MASGGYNPYIEIIEQPRQRGMRFRYKCEGRSAGSIPGEHSTDNNRTYPSIQIMNYYGKGKVRITLVTKNDPYKPHPHDLVGKDCRDGYYEAEFGQERRPLFFQNLGIRCVKKKEVKEAIISRIRAGINPFNVPEQQLLDIEDCDLNVVRLCFQVFLPDEHGNLTTALPPLVSNPIYDNRKQLILFSSCICAPNTAELRICRVNKNCGSVRGGDEIFLLCDKVQKDDIEVRFVLNDWEAKGIFSQADVHRQVAIVFKTPPYCKAITEPVTVKMQLRRPSDQEVSESMDFRYLPDEKDTYGNKAKKQKTSLLFQKLWQDCGKNI	322	cd07933_RHD-n_c-Rel_pfam00554_RHD_DNA_bind_pfam16179_RHD_dimer	1		1	1
Metazoa	Chordata	Mammalia	Vulpes vulpes	XP_025848474.1	MRFRYKCEGRSAGSIPGEHSTDNNRTYPSIQIMNYYGKGKVRITLVTKNDPYKPHPHDLVGKDCRDGYYEAEFGQERRPLFFQNLGIRCVKKKEVKEAIISRIRAGINPFNVPEQQLLDIEDCDLNVVRLCFQVFLPDEHGNLTTALPPVVSNPIYDNRAPNTAELRICRVNKNCGSVRGGDEIFLLCDKVQKDDIEVRFVLNDWEAKGIFSQADVHRQVAIVFKTPPYCRAITEPVTVKMQLRRPSDQEVSESMDFRYLPDEKDTYGNKAKKQKTTLLFQKLWQDCAVNFPERPRPGTLVSTGEGRFIKKGILSPIESIP	321	pfam00554_RHD_DNA_bind_cd07933_RHD-n_c-Rel_pfam16179_RHD_dimer	1		1	1
Metazoa	Chordata	Mammalia	Rattus norvegicus	XP_038948811.1	MGTMKQNLDRNADLCFPEQQLLDIEDCDLNVVRLCFQVFLPDEHGNFTTALPPIVSNPIYDNRAPNTAELRICRVNKNCGSVRGGDEIFLLCDKVQKDDIEVRFVLNDWEAKGIFSQADVHRQVAIVFRTPPYCRAIVEPVTVKMQLRRPSDQEVSESMDFRYLPDEKDAYGNKSKKQKTTLIFQKLLQDCEKRIIPSHFPEKTRAVPLESIGETRFIKKESNLFSHGTVLPETPRSSGVPGQAEPYYSSSGSISNALPHHPSAMPSMVHQPASWSPVTHPTSHPGSTNTLSSFPAGQLSSNSQGVLPFLDGAGMNDLSASNACLFSTDNLARMETPSMSPTDLYSISDVNMLTNRPVSVMTSSTDGMGDTDHPRLVSVNLENPSCNSRLDPRDPRQLH…	479	pfam00554_RHD_DNA_bind_cd07933_RHD-n_c-Rel_pfam16179_RHD_dimer	1		1	1
Metazoa	Chordata	Mammalia	Mirounga leonina	KAF3826750.1	MASDYELLRKGKIPEQQLLDIEDCDLNVVRLCFQVFLPDEHGNLTTALPPVVSNPIYDNRAPNTAELRICRVNKNCGSVREVRFVLNDWEAKGIFSQADVHRQVAIVFKTPPYCRAITEPVTVKMQLRRPSDQEVSESMDFRYLPDEKDTYGNKAKKQKTTLLFQKLWQDCESDFSHGAVLTEMPRTSGVSSQADSYYSSPVSISNALSHHTSPIPSMVSQASSSWSSGAHPTPRTVSTNPLSDFSTGTLSSNPQGISPYLEMPLERDLNASNACIYNNSNDIGRMEAPSMSPADLYGISDGNMLPNCPMNMITPSNDSMRETDNPRLVSMNLENPSCNSVLDPRDLRQLHQMSSPSMPAAAGSSTAAFVPQPEAFERSDFNCTDNSMMNEAGPSNGTN…	421	pfam00554_RHD_DNA_bind_cd07933_RHD-n_c-Rel_pfam16179_RHD_dimer	1		1	1
Metazoa	Chordata	Mammalia	Neotoma lepida	OBS70420.1	MRFRYKCEGRSAGSIPGEHSTDNNRTYPSIQIMNYYGKGKVRITLVTKNDPYKPHPHDLVGKDCRDGYYEAEFGPERRPLFFQNLGIRCVKKKEVKEAIILRISAGINPFNVPEKQLLDIEDCDLNVVRLCFQVFLPDEHDDIEVRFVLNDWEAKGIFSQADVHRQVAIVFKTPPYCKAIVEPVTVRMQLRRPSDQEVSESMDFRYLPDEKDAYGNKSKRQKTTLLFQKLLQDCVLPEMPRSSGVSSQAEPYYSSSVSLSSGLPHHPPAIASVVSPPTSWSSVTHPTSRSVSTNTLSSFSAGALSSNSQGLLPFLEEPGVSDLSASNACLYTDDLARMETSSMSPADLYSISDVNMLSNRPVSVMPTSNDNMGDTDNPRLSDAFDRANFSCVENGLINE…	424	cd07933_RHD-n_c-Rel_pfam00554_RHD_DNA_bind_pfam16179_RHD_dimer	1		1	1
Metazoa	Chordata	Mammalia	Rattus norvegicus	EDL97996.1	MRFRYKCEGRSAGSIPGERSTDNNRTYPSIQIMNYYGKGKVRITLVTKNDPYKPHPHDLVGKDCRDGYYEAEFGPERRPLFFQNLGIRCVKKKEVKEAIILRISAGINPFNVPEQQLLDIEDCDLNVVRLCFQVFLPDEHGNFTTALPPIVSNPIYDNRAPNTAELRICRVNKNCGSVRGGDEIFLLCDKVQKDDIEVRFVLNDWEAKGIFSQADVHRQVAIVFRTPPYCRAIVEPVTVKMQLRRPSDQEVSESMDFRYLPDEKDAYGNKSKKQKTTLIFQKLLQDCVTSLRKQELSLWSQLEKQDSSKKNPTCFLMVQFYRKRPGLQEFQGKLNPTILLPGPSQMHCHITRQPCPPWSISLQAGHR	367	pfam00554_RHD_DNA_bind_cd07933_RHD-n_c-Rel_pfam16179_RHD_dimer	1		1	1
Metazoa	Chordata	Mammalia	Cricetulus griseus	ERE88482.1	MASGEYRGGYNPYVEIIEQPRQRGMRFRYKCEGRSAGSIPGEHSTDNNRTYPSIQVMNYYGKGKVRITLVTKNDPYKPHPHDLVGKDCRDGYYEAEFGPERRPLFFQNLGIRCVKKKEVKEAIILRISAGINPFNVPEQQLLDIEDCDLNVVRLCFQVFLPDEHGNLTTALPPVVSNPIYDNRAPNTAELRICRVNKNCGSVRGGDEIFLLCDKVQKDDIEVRFVLNDWEAKGIFSQADVHRQVAIVFKTPPYCKAILEPVTVKMQLRRPSDQEVSESMDFRYLPDEKGFGPAATAEV	298	cd07933_RHD-n_c-Rel_pfam00554_RHD_DNA_bind_pfam16179_RHD_dimer	1		1	1
Metazoa	Chordata	Mammalia	Chrysochloris asiatica	XP_006878094.1	SSFHRSYWIYLWLTYFIFPFFQIMNYYGKGKVRITLITKNDPYKPHPHDLVGKDCRDGYYEAEFGQERRPLFFQNLGIRCVKKKEVKEAIISRIRAGINPFNVPEQQLLDIEDCDLNVVRLCFQVFLPDEHGNLTTVLTPVVSNPIYDNRAPNTAELRICRVNKNCGSVRGGDEIFLLCDKVQKDDIEVRFVLNDWEAKGIFSQADVHRQVAIVFKTPPYCKVITEPVTVKMQLRRPSDQEVSESMDFRYLPDEK	255	pfam00554_RHD_DNA_bind_cd07933_RHD-n_c-Rel_pfam16179_RHD_dimer	1		1	1
Metazoa	Chordata	Mammalia	Mustela putorius furo	CAI5653329.1	MDVPEPGIQIFEQPKQRGMRFRYKCEGRSAGSIPGEKSSDNNRTYPSLQILNYCGKGKVRVYLVTKNEPYRPHPHDLVGKDCKDGFYEAEFGPDRRVIAFQNLGIQCVRRREVKEAIIQRITRGINPFNVPREQLLQTEEYDLNVVRLCIQVFLQDENGHYTRALNPIVTNPIYDNRAPNTAELRICRVNRNSGSVRGGDEIFLLCDKVQKDDIEVRFFSPDGWEAKGSFSQADVHRQVAIVFKTPPYHNTSITDSVTVHMQLRRPSDQEVSEPMDFRYLPDDKDPYGYNEKKRRREHLMKISGLSGGPFSGLTMNRPKAVPQSTMSHLKRDMGNAYPRQQQQTSMFNQPYQQAPQNLMAPNLQISHAWANSNPTLSMDTVTINPGASNLPRPVSRQQP…	609	cd07933_RHD-n_c-Rel_pfam00554_RHD_DNA_bind_pfam16179_RHD_dimer	1		1	1
Metazoa	Chordata	Mammalia	Mustela putorius furo	CAI5653328.1	MDVLMSSVLRDEAHLLPEPGIQIFEQPKQRGMRFRYKCEGRSAGSIPGEKSSDNNRTYPSLQILNYCGKGKVRVYLVTKNEPYRPHPHDLVGKDCKDGFYEAEFGPDRRVIAFQNLGIQCVRRREVKEAIIQRITRGINPFNVPREQLLQTEEYDLNVVRLCIQVFLQDENGHYTRALNPIVTNPIYDNRAPNTAELRICRVNRNSGSVRGGDEIFLLCDKVQKDDIEVRFFSPDGWEAKGSFSQADVHRQVAIVFKTPPYHNTSITDSVTVHMQLRRPSDQEVSEPMDFRYLPDDKDPYGYNEKKRRREHLMKISGLSGGPFSGLTMNRPKAVPQSTMSHLKRDMGNAYPRQQQQTSMFNQPYQQAPQNLMAPNLQISHAWANSNPTLSMDTVTINPG…	622	cd07933_RHD-n_c-Rel_pfam00554_RHD_DNA_bind_pfam16179_RHD_dimer	1		1	1
Metazoa	Chordata	Mammalia	Mustela putorius furo	CAI5653330.1	MSSVLRDEAHLLPEPGIQIFEQPKQRGMRFRYKCEGRSAGSIPGEKSSDNNRTYPSLQILNYCGKGKVRVYLVTKNEPYRPHPHDLVGKDCKDGFYEAEFGPDRRVIAFQNLGIQCVRRREVKEAIIQRITRGINPFNVPREQLLQTEEYDLNVVRLCIQVFLQDENGHYTRALNPIVTNPIYDNRAPNTAELRICRVNRNSGSVRGGDEIFLLCDKVQKDDIEVRFFSPDGWEAKGSFSQADVHRQVAIVFKTPPYHNTSITDSVTVHMQLRRPSDQEVSEPMDFRYLPDDKDPYGYNEKKRRREHLMKISGLSGGPFSGLTMNRPKAVPQSTMSHLKRDMGNAYPRQQQQTSMFNQPYQQAPQNLMAPNLQISHAWANSNPTLSMDTVTINPGASNL…	618	cd07933_RHD-n_c-Rel_pfam00554_RHD_DNA_bind_pfam16179_RHD_dimer	1		1	1
Metazoa	Chordata	Mammalia	Pongo pygmaeus	ABM89308.1	PEKQLNDIEDCDLNVVRLCFQVFLPDEHGNLTTALPPVVSNPIYDNRAPNTAELRICRVNKNCGSVRGGDEIFLLCDKVQK	81	pfam00554_RHD_DNA_bind_cd07933_RHD-n_c-Rel_pfam16179_RHD_dimer	1		1	1
Metazoa	Chordata	Mammalia	Microtus ochrogaster	KAH0516101.1	MTAFTKAENKGICRKEKGRRWFGGLEDTGPKGQTGKNLKAVEDETTLLSEKENEEQSRFAALREVQGPPTSIQDEEGAYNPYVEIIEQPRQRGMRFRYKCEGRSAGSIPGEHSTENNRTYPSIQLGRTAEMAAMKQNLDQNADLCFPEQQLLDIEDCDLNVVRLCFQVFLLDEHGNVTTALPPIVSNPIYDNHDIEVRFVLNDWEAKGIFSQADVHRQVAIVFKTPPYCKAILEPVTVKMQLRRPSDQEVSESMDFRYLPDEKEPNLFSHGTVLPEMPRSSGVSSQAEPYYSSSVPISSGMTHHPPAMASVVSPPTSWSPVTHPTSRSVSTNTLSSFSAATVPSNSTGALGFLEVPGIELSAPNACLYTDGLARMETPSMSPADLYSISDVNMLANNPV…	566	cd07933_RHD-n_c-Rel_pfam00554_RHD_DNA_bind_pfam16179_RHD_dimer	1	1	1	1
Metazoa	Chordata	Mammalia	Eschrichtius robustus	MBW00678.1	FQNLGIRCVKKKEVKEAIISRIRAGINPFNGAPNTAELRICRVNKNCGSVRGGDEIFLLCDKVQKGVNFPERPRPSPLGSTGEGRFIKKEPVLFSHGAVLTETSGPVSSQAESYYSSSVSISSALPHHASAIPPMVPQPSSSWSSVAHATSRSVNTNSLSSFSTGTLSSNSQVIPPFLEMSVVSDLNVSNACIYNNTNDIGRMEASSVSPTDLYGISDASMLPNCPVNMITPSNDSMRETDNPRLVSMNLENPACTSVLDPRDLRQLHQMSSSSMSAVASSSTTAFVSQSEAFEGSDFNCADNSMINESGPSNGTNPNSHSFVQNSQYSGIGTMQNEQLSDSFAFEFFQVNL	352	cd07933_RHD-n_c-Rel_pfam00554_RHD_DNA_bind_pfam16179_RHD_dimer	1		1	1
Metazoa	Chordata	Aves	Ciconia maguari	NXJ41381.1	GGSEPYIEIFEQPRQRGMRFRYKCEGRSAGSIPGEHSTENNKTFPSIQILNYFGKVKIRTTLVTKNEPYKPHPHDLVGKDCRDGYYEAEFGPERRVLSFQNLGIQCVKKKDLKESISSRILKKINPFNVPEEQLHNIDEYDLNVVRLCFQAFLPDEHGNYTLALPPLISNPIYDNRAPNTAELRICRVNKNCGSVKGGDEIFLLCDKVQKDDIEVRFVLDNWEAKGSFSQADVHRQVAIVFRTPPFLKDITEPVTVKMQLRRPSDQEVSEPMDFRYLPDEKDPYGNKAKRQRSTLAWQKLIQDCGSNATERPKAAPFPAVTPEGKVIKKEPNVFSSTLMMPGLGTLANTSQIYPVCNQIPHQAAQVGPGKQDPLSSCWQQLYSTPSAGSLLNAHPQNSF…	590	cd07933_RHD-n_c-Rel_pfam00554_RHD_DNA_bind_pfam16179_RHD_dimer	1		1	1
Metazoa	Chordata	Aves	Syrrhaptes paradoxus	NXT24719.1	GGPEPCIEIFEQPRQRGMRFRYKCEGRSAGSIPGEHSTENNKTFPSIQILNYFGKVKIRTTLVTKNEPYKPHPHDLVGKDCRDGYYEAEFGPERRVLSFQNLGIQCVKKKDLKESISLRISKKINPFNVPEEQLHNIDEYDLNVVRLCFQAFLPDEHGNYTIALPPLISNPIYDNRAPNTAELRICRVNKNCGSVKGGDEIFLLCDKVQKDDIEVRFVLDNWEAKGSFSQADVHRQVAIVFRTPPFLKDITEPITVKMQLRRPSDQEVSEPMDFRYLPDEKDPYGNKAKRQRSTLVWQKLIQDCGSNATQRPQVALFPTVPPEGKLIKKEPNLFSPTLMRPGLGNLPNTSPIYPVSNQIAHPSAQVGPGKQDVLSSCWQQLFSTPSPAGSLLNTHPPSS…	592	cd07933_RHD-n_c-Rel_pfam00554_RHD_DNA_bind_pfam16179_RHD_dimer	1		1	1
Metazoa	Chordata	Aves	Arenaria interpres	NXK23502.1	GGPEPYIEIFEQPRQRGMRFRYKCEGRSAGSIPGEHSTENNKTFPSIQILNYFGKVKIRTTLVTKNEPYKPHPHDLVGKDCRDGYYEAEFGPERRVLSFQNLGIQCVKKKDLKESISLRISKKINPFNVPEEQLHNIDEYDLNVVRLCFQAFLPDEHGNYTIALPPLISNPIYDNRAPNTAELRICRVNKNCGSVKGGDEIFLLCDKVQKDDIEVRFVLDNWEAKGSFSQADVHRQVAIVFRTPPFLKDITEPVTVKMQLRRPSDQEVSEPMDFRYLPDEKDPYGNKAKRQRSTLAWQKLIQDCGSNVPERPKAAPFPAVTPEGKLIKKEPNMFSSTLMMPGLGTLANTSQIYPVCNQLPHAPAQVGPGKQDPLSSCWQQLYNPSSSAGGLLNAHPHNS…	591	cd07933_RHD-n_c-Rel_pfam00554_RHD_DNA_bind_pfam16179_RHD_dimer	1		1	1
Metazoa	Chordata	Aves	Herpetotheres cachinnans	NXK03070.1	GGPEPYIEIFEQPRQRGMRFRYKCEGRSAGSIPGERSTENNKTFPSIQILNYFGKVKIRTTLVTKNEPYKPHPHDLVGKDCRDGYYEAEFGPERRVLSFQNLGIQCVKKKDLKESISSRISKKINPFNVPEEQLHNIDEYDLNVVRLCFQAFLPDEHGNYTLALPPLISNPIYDNRAPNTAELRICRVNKNCGSVKGGDEIFLLCDKVQKDDIEVRFVLDNWEAKGSFSQADVHRQVAIVFRTPPFLKDITEPVTVKMQLRRPSDQEVSEPMDFRYLPDEKDPYGNKAKRQRSTLAWQKLIQDCGSNATERPKVAPFPAVTEGKLIKKEPNMFSSTLMMPGLGTLAHTSQIYPVCNQIPHPPAQVGPGKQDSLSSCWQQLYSTPSSAGSLLNAHPQNSF…	591	cd07933_RHD-n_c-Rel_pfam00554_RHD_DNA_bind_pfam16179_RHD_dimer	1		1	1
Metazoa	Chordata	Aves	Falco rusticolus	XP_037260944.1	MAGGPEPYIEIFEQPRQRGMRFRYKCEGRSAGSIPGERSTENNKTFPSIQILNYFGKVKIRTTLVTKNEPYKPHPHDLVGKDCRDGYYEAEFGPERRVLSFQNLGIQCVKKKDLKESISSRISKKINPFNVPEEQLHNIDEYDLNVVRLCFQAFLPDEHGNYTLALPPLISNPIYDNRAPNTAELRICRVNKNCGSVKGGDEIFLLCDKVQKDDIEVRFVLDNWEAKGSFSQADVHRQVAIVFRTPPFLKDITEPVTVKMQLRRPSDQEVSEPMDFRYLPDEKDPYGNKAKRQRSTLAWQKLIQDCGSNATERPKVAPFPAVTEGKLIKKEPNMFSSTLMMPGLGTLAHANQIYPVCNQIPPPPAQVGPGKQDTLSACWQQLYSTPPAAGGLLGAHPQN…	588	cd07933_RHD-n_c-Rel_pfam00554_RHD_DNA_bind_pfam16179_RHD_dimer	1		1	1
Metazoa	Chordata	Aves	Falco naumanni	XP_040467369.1	MAGGPEPYIEIFEQPRQRGMRFRYKCEGRSAGSIPGERSTENNKTFPSIQILNYFGKVKIRTTLVTKNEPYKPHPHDLVGKDCRDGYYEAEFGPERRVLSFQNLGIQCVKKKDLKESISSRISKKINPFNVPEEQLHNIDEYDLNVVRLCFQAFLPDEHGNYTLALPPLISNPIYDNRAPNTAELRICRVNKNCGSVKGGDEIFLLCDKVQKDDIEVRFVLDNWEAKGSFSQADVHRQVAIVFRTPPFLKDITEPVTVKMQLRRPSDQEVSEPMDFRYLPDEKDPYGNKAKRQRSTLAWQKLIQDCGSNATERPKVAPFPTVTEGKLIKKEPNMFSSTLVMPGLGTLAHANQIYPVCNQMPPPPAQVGPGKQDTLSSCWQQLYSTPPAAGGLLGAHPQN…	588	cd07933_RHD-n_c-Rel_pfam00554_RHD_DNA_bind_pfam16179_RHD_dimer	1		1	1
Metazoa	Chordata	Aves	Glareola pratincola	NXY71491.1	GGPEPYIEIFEQPRQRGMRFRYKCEGRSAGSIPGEHSTDNNKTFPSIQILNYFGKVKIRTTLVTKNEPYKPHPHDLVGKDCRDGYYEAEFGPERRVLSFQNLGIQCVKKKDLKESISLRISKKINPFNVPEEQLHNIDEYDLNVVRLCFQAFLPDEHGNYTIALPPLISNPIYDNRAPNTAELRICRVNKNCGSVKGGDEIFLLCDKVQKDDIEVRFVLDNWEAKGSFSQADVHRQVAIVFRTPPFLKDITEPVTVKMQLRRPSDQEVSEPMDFRYLPDEKDPYGNKAKRQRSTLAWQKLIQDCGSNATERPKVAPFPAVTPEGKLIKKEPNLFSSTLMMPGLGTLANASQIYPVCNQVAHPPAPVGPGKQDALSSCWQQLYGTSSSAGTLLNAHPHNS…	592	cd07933_RHD-n_c-Rel_pfam00554_RHD_DNA_bind_pfam16179_RHD_dimer	1		1	1
Metazoa	Chordata	Aves	Rynchops niger	NXN54417.1	GGPEPYIEIFEQPRQRGMRFRYKCEGRSAGSIPGEHSTDNNKTFPSIQILNYFGKVKIRTTLVTKNEPYKPHPHDLVGKDCRDGYYEAEFGPERRVLSFQNLGIQCVKKKDLKESISLRISKKINPFNVPEEQLHNIDEYDLNVVRLCFQAFLPDEHGNYTIALPPLISNPIYDNRAPNTAELRICRVNKNCGSVKGGDEIFLLCDKVQKDDIEVRFVLDNWEAKGSFSQADVHRQVAIVFRTPPFLKDITEPVTVKMQLRRPSDQEVSEPMDFRYLPDEKDPYGNKAKRQRSTLAWQKLIQDCGSNATERPKVAPFPTVTPEGKLIKKEPNMFSSTLMMPGLGTPTNTSQIYPLCNQLAHPPAPVGPGKQDALSSCWQQLYGTSASAGSLLNAHPHNS…	591	cd07933_RHD-n_c-Rel_pfam00554_RHD_DNA_bind_pfam16179_RHD_dimer	1		1	1
Metazoa	Chordata	Aves	Podargus strigoides	NXX19490.1	GGSEPYIEIFEQPRQRGMRFRYKCEGRSAGSIPGEHSTENNKTFPSIQILNYFGKVKIRTTLVTKNEPYKPHPHDLVGKDCRDGYYEAEFGPERRVLSFQNLGIQCVKKKDLKESISLRISKKINPFNVPEEQLHNIDEYDLNVVRLCFQAFLPDEHGNYTLALPPLISNPIYDNRAPNTAELRICRVNKNCGSVKGGDEIFLLCDKVQKDDIEVRFVLDNWEAKGSFSQADVHRQVAIVFRTPPFLKDITEPVTVKMQLRRPSDQEVSEPMDFRYLPDEKDPYGNKAKRQRSTLAWQKLIQDCGSNTTERPKVAPFPLVTPEGKLIKKEPNVFSSTPMMQGLGSLANTSQIYPANINHLLHQPAQVGPGKQDTLSSCWQQQLFSTPSSASSLLNAHPQ…	594	cd07933_RHD-n_c-Rel_pfam00554_RHD_DNA_bind_pfam16179_RHD_dimer	1		1	1
Metazoa	Chordata	Aves	Podilymbus podiceps	NXL47199.1	GGPEPYIEIFEQPRQRGMRFRYKCEGRSAGSIPGEHSTENNKTFPSIQILNYFGKVKIRTTLVTKNEPYKPHPHDLVGKDCRDGYYEAEFGPERRVLSFQNLGIQCVKKKDLKESISLRISKKINPFNVPEEQLHNIDEYDLNVVRLCFQAFLPDEHGNYTLALPPLISNPIYDNRAPNTAELRICRVNKNCGSVKGGDEIFLLCDKVQKDDIEVRFVLDNWEAKGSFSQADVHRQVAIVFRTPPFLKDITEPITVKMQLRRPSDQEVSEPMDFRYLPDEKDPYGNKAKRQRSTLAWQKLIQDCGSNATERPKVAPFSTAAPEGKLIKKEPNVFPSTLMMPGLGTLASTSPIYPVCNQLSHPPAQVGPGKQDSLSSCWQQVYGTPSSAGSLLNVHPQNS…	592	cd07933_RHD-n_c-Rel_pfam00554_RHD_DNA_bind_pfam16179_RHD_dimer	1		1	1
Metazoa	Chordata	Aves	Gymnogyps californianus	XP_050749583.1	MAGGPEPYIEIFEQPRQRGMRFRYKCEGRSAGSIPGEHSTENNKTFPSIQILNYFGKVKIRTTLVTKNEPYKPHPHDLVGKDCRDGYYEAEFGPERRVLSFQNLGIQCVKKKDLKESISLRISKKINPFNVPEEQLHNIDEYDLNVVRLCFQAFLPDEHGNYTLALPPLISNPIYDNRAPNTAELRICRVNKNCGSVKGGDEIFLLCDKVQKDDIEVRFVLDNWEAKGSFSQADVHRQVAIVFRTPPFLKDITEPVTVKMQLRRPSDQEVSEPMDFRYLPDEKDPYGNKAKRQRSTLAWQKLIQDCGSNATERPKVAPFPAVAPEGKLIKKEPNMFSSTLMMPGLGTLANTSQIYPVCNQIPHPPAQVGPGKQDALSSCWQQMYGPPSSAGSLLNAHPQ…	594	cd07933_RHD-n_c-Rel_pfam00554_RHD_DNA_bind_pfam16179_RHD_dimer	1		1	1
Metazoa	Chordata	Aves	Halcyon senegalensis	NXD76242.1	GVPEPYIEIFEQPRQRGMRFRYKCEGRSAGSIPGEHSTENNKTFPSIQILNYYGKVKIRTTLVTKNEPYKPHPHDLVGKDCRDGYYEAEFGPERRVLSFQNLGIQCVKKKDLKESISLRISKKINPFNVPEEQLHNIDEYDLNVVRLCFQAFLPDEHGNYTLALPPLISNPIYDNRAPNTAELRICRVNKNCGSVKGGDEIFLLCDKVQKDDIEVRFVLDNWEAKGSFSQADVHRQVAIVFRTPPFLKDITEPVTVKMQLRRPSDQEVSEPMDFRYLPDEKDPYGNKAKRQRSTLAWQKFMQDYGPNATERPKVAPFSAVPPEGKLIKKEPNAFSTSLMMSGLGTLANTSQVYPVCNQPAHPPASVGPQKQDTLSSCWQVYGSPSSAGSLLNLHTPNSF…	588	cd07933_RHD-n_c-Rel_pfam00554_RHD_DNA_bind_pfam16179_RHD_dimer	1		1	1
Metazoa	Chordata	Aves	Podiceps cristatus	KFZ56827.1	GGPEPYIEIFEQPRQRGMRFRYKCEGRSAGSIPGEHSTENNKTFPSIQILNYFGKVKIRTTLVTKNEPYKPHPHDLVGKDCRDGYYEAEFGPERRVLSFQNLGIQCVKKKDLKESISLRISKKINPFNVPEEQLHNIDEYDLNVVRLCFQAFLPDEHGNYTLALPPLISNPIYDNRAPNTAELRICRVNKNCGSVKGGDEIFLLCDKVQKDDIEVRFVLDNWEAKGSFSQADVHRQVAIVFRTPPFLKDITEPITVKMQLRRPSDQEVSEPMDFRYLPDEKDPYGNKAKRQRSTLAWQKLIQDCGSNTTERPKVAPFSTATPEGKLIKKEPNVFSSGLMMPGLGTLASTSPIYPVCNQLSHPPAQVGPGKQDSLSSCWQQVYGTPSSAGSLLNAHPQNS…	591	cd07933_RHD-n_c-Rel_pfam00554_RHD_DNA_bind_pfam16179_RHD_dimer	1		1	1
Metazoa	Chordata	Aves	Oceanodroma tethys	NXH67691.1	GGPEPYIEIFEQPRQRGMRFRYKCEGRSAGSIPGEHSTENNKTFPSIQILNYFGKVKIRTTLVTKNEPYKPHPHDLVGKDCRDGYYEAEFGPERRVLSFQNLGIQCVKKKDLKESISLRISKKINPFNVPEEQLHNIDEYDLNVVRLCFQAFLPDEHGNYTLALPPLISNPIYDNRAPNTAELRICRVNKNCGSVKGGDEIFLLCDKVQKDDIEVRFVLDNWEAKGSFSQADVHRQVAIVFRTPPFLKDITEPVTVKMQLRRPSDQEVSEPMDFRYLPDEKDPYGNKAKRQRSTLAWQKLIQDCGSNATERPKVAPFPAVTPEGKLIKKEPNMFSSALMMPGLGTLANTSQIYPVFNQIPHQPAQVGPGKQDALSSCWQQLYSTPSSAGSLLNAHPQNS…	591	cd07933_RHD-n_c-Rel_pfam00554_RHD_DNA_bind_pfam16179_RHD_dimer	1		1	1
Metazoa	Chordata	Aves	Balaeniceps rex	NXS45828.1	GGPEPYIEMFEQPRQRGMRFRYKCEGRSAGSIPGEHSTENNKTFPSIQILNYFGKVKIRTTLVTKNEPYKPHPHDLVGKDCRDGYYEAEFGPERRVLSFQNLGIQCVKKKDLKESISSRILKKINPFNVPEEQLHNIDEYDLNVVRLCFQAFLPDEHGNYTLALPPLISNPIYDNRAPNTAELRICRVNKNCGSVKGGDEIFLLCDKVQKDDIEVRFVLDNWEAKGSFSQADVHRQVAIVFRTPPFLKDITEPVTVKMQLRRPSDQEVSEPMDFRYLPDEKDPYGNKAKRQRSTLAWQKLIQDCGSNATERPKVAPFPAVTEGKPIKKEPNTFSSTLMMPGLGTLANASQIYPVCNQLPHQPAQVGPGKQDALSSCWQQLYSSPSPAGSLLNAHPQNSF…	593	cd07933_RHD-n_c-Rel_pfam00554_RHD_DNA_bind_pfam16179_RHD_dimer	1		1	1
Metazoa	Chordata	Aves	Cathartes aura	KFP52034.1	GGPEPYIEIFEQPRQRGMRFRYKCEGRSAGSIPGEHSTENNKTFPSIQILNYFGKVKIRTTLVTKNEPYKPHPHDLVGKDCRDGYYEAEFGPERRVLSFQNLGIQCVKKKDLKESISLRISKKINPFNVPEEQLHNIDEYDLNVVRLCFQAFLPDEHGNYTLALPPLISNPIYDNRAPNTAELRICRVNKNCGSVKGGDEIFLLCDKVQKDDIEVRFVLDNWEAKGSFSQADVHRQVAIVFRTPPFLKDITEPVTVKMQLRRPSDQEVSEPMDFRYLPDEKDPYGNKAKRQRSTLAWQKLIQDCGSNATERPKVAPFPAVAPEGKLIKKEPNMFSSTLMMPGLGTLANTSQIYPVCNQIPHPPAQVGPGKQDTLSSCWQQLYGPPSSAGSLLSVHPQNS…	591	cd07933_RHD-n_c-Rel_pfam00554_RHD_DNA_bind_pfam16179_RHD_dimer	1		1	1
Metazoa	Chordata	Aves	Fregata magnificens	NWH44485.1	GGPEPYIEMFEQPRQRGMRFRYKCEGRSAGSIPGEHSTENNKTFPSIQILNYFGKVKIRTTLVTKNEPYKPHPHDLVGKDCRDGYYEAEFGPERRVLSFQNLGIQCVKKKDLKESISSRILKKINPFNVPEEQLHNIDEYDLNVVRLCFQAFLPDEHGNYTLALPPLISNPIYDNRAPNTAELRICRVNKNCGSVKGGDEIFLLCDKVQKDDIEVRFVLDNWEAKGSFSQADVHRQVAIVFRTPPFLKDITEPVTVKMQLRRPSDQEVSEPMDFRYLPDEKDPYGNKAKRQRSTLAWQKLIQDCGSNATERPKAAPFPTVTPEGKLIKKEPNMFSSTLMMPGLGTLPNTSQIYPVCNQIPPQPAQVGPGKQDTLSSCWQQLYSIPSSAGGLLNAHPQNS…	592	cd07933_RHD-n_c-Rel_pfam00554_RHD_DNA_bind_pfam16179_RHD_dimer	1		1	1
Metazoa	Chordata	Aves	Rhynochetos jubatus	NWW85416.1	GGPEPYVEIFEQPRQRGMRFRYKCEGRSAGSIPGEHSTENNKTFPSIQILNYFGKVKIRTTLVTKNEPYKPHPHDLVGKDCRDGYYEAEFGPERRVLSFQNLGIQCVKKKDLKESISLRISKKINPFNVPEEQLHNIDEYDLNVVRLCFQAFLPDEHGNYTLALPPLISNPIYDNRAPNTAELRICRVNKNCGSVKGGDEIFLLCDKVQKDDIEVRFVLDNWEAKGSFSQADVHRQVAIVFRTPPFLKDITEPVTVKMQLRRPSDQEVSEPMDFRYLPDEKDPYGNKAKRQRSTLAWQKLIQDCGSNTTERPKVTPFPAVTPEGKLIKKEPNMFSSTLMMPGLGTLASAGQIYPVCSQIPHQPAQGGAGKQDVSSCWQQLYSTPASAGSLLGTHPQNSF…	591	cd07933_RHD-n_c-Rel_pfam00554_RHD_DNA_bind_pfam16179_RHD_dimer	1		1	1
Metazoa	Chordata	Aves	Pterocles burchelli	NWU66320.1	GGPEPCIEIFEQPRQRGMRFRYKCEGRSAGSIPGEHSTDNNKTFPSIQILNYFGKVKIRTTLVTKNEPYKPHPHDLVGKDCRDGYYEAEFGPERRVLSFQNLGIQCVKKKDLKESISLRISKKINPFNVPEEQLHNIDEYDLNVVRLCFQAFLPDEHGNYTIALPPLISNPIYDNRAPNTAELRICRVNKNCGSVKGGDEIFLLCDKVQKDDIEVRFVLDNWEAKGSFSQADVHRQVAIVFRTPPFLKDITEPVTVKMQLRRPSDQEVSEPMDFRYLPDEKDPYGNKAKRQRSTLVWQKLIQDCGSNATQRPQVALFPAVPPEGKLIKKEPNLFSPTLMRPGLGNLPNTSSIYPVSNQIAHQPAQVGPGKQDVLSSCWQQLFSTPSPAGSLLNTHPPNS…	592	cd07933_RHD-n_c-Rel_pfam00554_RHD_DNA_bind_pfam16179_RHD_dimer	1		1	1
Metazoa	Chordata	Aves	Apteryx rowi	XP_025919906.1	MAGGPEPYIEIFEQPRQRGMRFRYKCEGRSAGSIPGEHSTENNKTFPSIQILNYFGKVKIRTTLVTKNEPYKPHPHDLVGKDCRDGYYEAEFGPERRVLSFQNLGIQCVKKRDLKESISLRISKKINPFNVPEEQLHNIDEYDLNVVRLCFQAFLPDEHGNYTLALPPLISNPIYDNRAPNTAELRICRVNKNCGSVKGGDEIFLLCDKVQKDDIEVRFVLDNWEAKGSFSQADVHRQVAIVFRTPPFLKDIAEPVTVKMQLRRPSDQEVSEPMDFRYLPDEKDPYGNKAKRQRSTLAWQKLIQGCGSNASERPKIAPFPSVTPEGKLIKKEPNMFSSALMMPGPGTLANTSQIYSACNQMPHQPAQVGPGKQDTLSSCWQPLYTPSSAGSLVNAHPQS…	593	cd07933_RHD-n_c-Rel_pfam00554_RHD_DNA_bind_pfam16179_RHD_dimer	1		1	1
Metazoa	Chordata	Aves	Eudyptula novaehollandiae	KAF1483947.1	GGPEPYIEIFEQPRQRGMRFRYKCEGRSAGSIPGEHSTENNKTFPSIQILNYFGKVKIRTTLVTKNEPYKPHPHDLVGKDCRDGYYEAEFGPERRVLSFQNLGIQCVKKKDLKESISLRISKKINPFNVPEEQLHNIDEYDLNVVRLCFQAFLPDEHGNYTLALPPLISNPIYDNRAPNTAELRICRVNKNCGSVKGGDEIFLLCDKVQKDDIEVRFVLDNWEAKGSFSQADVHRQVAIVFRTPPFLKDITEPVTVKMQLRRPSDQEVSEPMDFRYLPDEKDPYGNKAKRQRSTLAWQKLIQDCGSNATERPKVAPFPAVTPEGKLIKKEPNMFSSALMMPGLGTLANASQIYPVCNQMPHQPVQVGPGKQDTLSSCWQQLYSTPSSAGSLLNAHPQNS…	592	cd07933_RHD-n_c-Rel_pfam00554_RHD_DNA_bind_pfam16179_RHD_dimer	1		1	1
Metazoa	Chordata	Aves	Rissa tridactyla	XP_054050028.1	MAGGPEPYIEIFEQPRQRGMRFRYKCEGRSAGSIPGEHSTDNNKTFPSIQILNYFGKVKIRTTLVTKNEPYKPHPHDLVGKDCRDGYYEAEFGPERRVLSFQNLGIQCVKKKDLKESISLRISKKINPFNVPEEQLHNIDEYDLNVVRLCFQAFLPDEHGNYTIALPPLISNPIYDNRAPNTAELRICRVNKNCGSVKGGDEIFLLCDKVQKDDIEVRFVLDNWEAKGSFSQADVHRQVAIVFRTPPFLKDITEPVTVKMQLRRPSDQEVSEPMDFRYLPDEKDPYGNKAKRQRSTLAWQKLIQDCGSNATERPKVAPFPTVTPEGKLIKKEPNMFSSTLMMPGLGTLANTSQIYPVCNQVAHPPAPVGPGKQDALSSCWQQLYGTSASAGSLLNAHPH…	597	cd07933_RHD-n_c-Rel_pfam00554_RHD_DNA_bind_pfam16179_RHD_dimer	1		1	1
Metazoa	Chordata	Aves	Nyctibius grandis	NXQ87688.1	GGPEPYIEIFEQPRQRGMRFRYKCEGRSAGSIPGEHSTENNKTFPSIQILNYFGKVKIRTTLVTKNEPYKPHPHDLVGKDCRDGYYEAEFGPERRVLSFQNLGIQCVKKKDLKESISLRISKKINPFKVPEEQLHNIDEYDLNVVRLCFQAFLPDEHGNYTLALPPLISNPIYDNRAPNTAELRICRVNKNCGSVKGGDEIFLLCDKVQKDDIEVRFVLDNWEAKGSFSQADVHRQVAIVFRTPPFLKDITEPVTVKMQLRRPSDQEVSEPMDFRYLPDEKDPYGNKAKRQRSTLAWQKLIQDCGSNATERPKVAPFPTVTPEGKVIKKEPNIFSSALMMPALESLASASQSYPGGNQIPHQAAQMGPGKQDVLSSCWQQLYGTAPAAGGLLNTHPQNS…	592	cd07933_RHD-n_c-Rel_pfam00554_RHD_DNA_bind_pfam16179_RHD_dimer	1		1	1
Metazoa	Chordata	Aves	Larus smithsonianus	NXX07562.1	GGPEPYIEIFEQPRQRGMRFRYKCEGRSAGSIPGEHSTDNNKTFPSIQILNYFGKVKIRTTLVTKNEPYKPHPHDLVGKDCRDGYYEAEFGPERRVLSFQNLGIQCVKKKDLKESISLRISKKINPFNVPEEQLHNIDEYDLNVVRLCFQAFLPDEHGNYTIALPPLISNPIYDNRAPNTAELRICRVNKNCGSVKGGDEIFLLCDKVQKDDIEVRFVLDNWEAKGSFSQADVHRQVAIVFRTPPFLKDITEPVTVKMQLRRPSDQEVSEPMDFRYLPDEKDPYGNKAKRQRSTLAWQKLIQDCGSNATERPKVAPFPTVTPEGKLIKKEPNMFSSTLMMPGLGTLANTSQIYPVCNQVAHPPAPVGPGKQDALSSCWQQLYGTSASAGSLLNAHPHNS…	592	cd07933_RHD-n_c-Rel_pfam00554_RHD_DNA_bind_pfam16179_RHD_dimer	1		1	1
Metazoa	Chordata	Aves	Rissa tridactyla	XP_054050027.1	MAGWLLLSKLPYRQKNACNSVRTHMSELPRGGPEPYIEIFEQPRQRGMRFRYKCEGRSAGSIPGEHSTDNNKTFPSIQILNYFGKVKIRTTLVTKNEPYKPHPHDLVGKDCRDGYYEAEFGPERRVLSFQNLGIQCVKKKDLKESISLRISKKINPFNVPEEQLHNIDEYDLNVVRLCFQAFLPDEHGNYTIALPPLISNPIYDNRAPNTAELRICRVNKNCGSVKGGDEIFLLCDKVQKDDIEVRFVLDNWEAKGSFSQADVHRQVAIVFRTPPFLKDITEPVTVKMQLRRPSDQEVSEPMDFRYLPDEKDPYGNKAKRQRSTLAWQKLIQDCGSNATERPKVAPFPTVTPEGKLIKKEPNMFSSTLMMPGLGTLANTSQIYPVCNQVAHPPAPVGPG…	622	cd07933_RHD-n_c-Rel_pfam00554_RHD_DNA_bind_pfam16179_RHD_dimer	1		1	1
Metazoa	Chordata	Aves	Aptenodytes forsteri	XP_009280788.2	MGREVGENQEYKLYLGKHLNSFFLKGRSLLSEILQTSLKIRKEKCVVASYACIESLLYVQNQNSHLHSSSWSSTSNETLSSEHPPCYHAIPLASSNPIGENAREKHLPSPQPPATTLKNVAFAVSLSKWKGEILSSPQLHDGNGRLTDRQQSLLTAGRSPLLSGPLGCADKYNSEFCCLLFLSITRVSRKPLFDHCPVAFTEVSLSGEVPQLEAGPVGGGPEPYIEIFEQPRQRGMRFRYKCEGRSAGSIPGEHSTENNKTFPSIQILNYFGKVKIRTTLVTKNEPYKPHPHDLVGKDCRDGYYEAEFGPERRVLSFQNLGIQCVKKKDLKESISLRISKKINPFNVPEEQLHNIDEYDLNVVRLCFQAFLPDEHGNYTLALPPLISNPIYDNRAPNTA…	810	cd07933_RHD-n_c-Rel_pfam00554_RHD_DNA_bind_pfam16179_RHD_dimer	1		1	1
Metazoa	Chordata	Aves	Calidris pugnax	XP_014821857.1	MAGGPEPYIEIFEQPRQRGMRFRYKCEGRSAGSIPGEHSTENNKTFPSIQILNYFGKVKIRTTLVTKNEPYKPHPHDLVGKDCRDGYYEAEFGPERRVLSFQNLGIQCVKKKDLKESISLRISKKINPFNVPEEQLHNIDEYDLNVVRLCFQAFLPDEHGNYTIALPPLISNPIYDNRAPNTAELRICRVNKNCGSVKGGDEIFLLCDKVQKDDIEVRFVLDNWEAKGSFSQADVHRQVAIVFRTPPFLKDITEPVTVKMQLRRPSDQEVSEPMDFRYLPDEKDPYGNKAKRQRSTLAWQKLIQDCGSNVPERPKAAPFPAVTPEGKLIKKEPNMFSSTLMMPGLGSLANTSQIYPVCNQLAHAPAQVGPGKQDPLSSCWQQLYNPSSSSAAGLLNAHP…	595	cd07933_RHD-n_c-Rel_pfam00554_RHD_DNA_bind_pfam16179_RHD_dimer	1		1	1
Metazoa	Chordata	Aves	Dromas ardeola	NWU51443.1	GGPEPYIEIFEQPRQRGMRFRYKCEGRSAGSIPGEHSTDNNKTFPSIQILNYFGKVKIRTTLVTKNEPYKPHPHDLVGKDCRDGYYEAEFGPERRVLSFQNLGIQCVKKKDLKESISLRISKKINPFNVPEEQLHNIDEYDLNVVRLCFQAFLPDEHGNYTIALPPLISNPIYDNRAPNTAELRICRVNKNCGSVKGGDEIFLLCDKVQKDDIEVRFVLDNWEAKGSFSQADVHRQVAIVFRTPPFLKDITEPVTVKMQLRRPSDQEVSEPMDFRYLPDEKDPYGNKAKRQRSTLAWQKLIQDCGSNATERPKVAPFPAVTPEGKLIKKEPNLFSSTLMMPGLGTLANTSQIYPVCNQVAHPPAPVGPGKQDALSSCWQQLYGTSSSAGSLLNAHPHNS…	592	cd07933_RHD-n_c-Rel_pfam00554_RHD_DNA_bind_pfam16179_RHD_dimer	1		1	1
Metazoa	Chordata	Aves	Rissa tridactyla	NXV35521.1	GGPEPYIEIFEQPRQRGMRFRYKCEGRSAGSIPGEHSTDNNKTFPSIQILNYFGKVKIRTTLVTKNEPYKPHPHDLVGKDCRDGYYEAEFGPERRVLSFQNLGIQCVKKKDLKESISLRISKKINPFNVPEEQLHNIDEYDLNVVRLCFQAFLPDEHGNYTIALPPLISNPIYDNRAPNTAELRICRVNKNCGSVKGGDEIFLLCDKVQKDDIEVRFVLDNWEAKGSFSQADVHRQVAIVFRTPPFLKDITEPVTVKMQLRRPSDQEVSEPMDFRYLPDEKDPYGNKAKRQRSTLAWQKLIQDCGSNATERPKVAPFPTVTPEGKLIKKEPNMFSSTLMMPGLGTLANTSQIYPVCNQVAHPPAPVGPGKQDALSSCWQQLYGTSASAGSLLNAHPHNS…	592	cd07933_RHD-n_c-Rel_pfam00554_RHD_DNA_bind_pfam16179_RHD_dimer	1		1	1
Metazoa	Chordata	Aves	Struthio camelus australis	KFV80780.1	GGPEPYIEIFEQPRQRGMRFRYKCEGRSAGSIPGEHSTENNKTFPSIQILNYFGKVKIRTSLVTKNEPYKPHPHDLVGKDCRDGYYEAEFGPERRVLSFQNLGIQCVKKKDLKESIALRISKKINPFNVPEEQLHNIDEYDLNVVRLCFQAFLPDEHGNYTLALPPLISNPIYDNRAPNTAELRICRVNKNCGSVKGGDEIFLLCDKVQKDDIEVRFVLDNWEAKGSFSQADVHRQVAIVFRTPPFLKDITEPVTVKMQLRRPSDQEVSEPMDFRYLPDEKDPYGNKAKRQRSTLAWQKLIQDRGSNASERPKVAPFPSVTPEGKLIKKEPNVFPSALMMPGLGTLASASQIYSACNQIPHQPAQVGLGKQDTLSPCWQPLYTPSSAGNLVNAHPQNSF…	590	cd07933_RHD-n_c-Rel_pfam00554_RHD_DNA_bind_pfam16179_RHD_dimer	1		1	1
Metazoa	Chordata	Aves	Aptenodytes forsteri	KFM09682.1	GGPEPYIEIFEQPRQRGMRFRYKCEGRSAGSIPGEHSTENNKTFPSIQILNYFGKVKIRTTLVTKNEPYKPHPHDLVGKDCRDGYYEAEFGPERRVLSFQNLGIQCVKKKDLKESISLRISKKINPFNVPEEQLHNIDEYDLNVVRLCFQAFLPDEHGNYTLALPPLISNPIYDNRAPNTAELRICRVNKNCGSVKGGDEIFLLCDKVQKDDIEVRFVLDNWEAKGSFSQADVHRQVAIVFRTPPFLKDITEPVTVKMQLRRPSDQEVSEPMDFRYLPDEKDPYGNKAKRQRSTLAWQKLIQDCGTNAAERPKVAPFPAVTPEGKLIKKEPNMFSSALMMPGLGTLANASQIYPVCNQIPHQPVQVGPGKQDTLSSCWQQLYSTPSSAGSLLNAHPQNS…	591	cd07933_RHD-n_c-Rel_pfam00554_RHD_DNA_bind_pfam16179_RHD_dimer	1		1	1
Metazoa	Chordata	Aves	Aythya fuligula	XP_032039522.1	MAGGPEPYIEIFEQPRQRGMRFRYKCEGRSAGSIPGEHSTENNKTFPSIQILNYFGKVKIRTTLVTKNEPYKPHPHDLVGKDCRDGYYEAEFGPERRVLSFQNLGIQCVKKRDLKESISLRISKKINPFNVPEEQLHNIDEYDLNVVRLCFQAFLPDEHGNYTLALPPLISNPIYDNRAPNTAELRICRVNKNCGSVKGGDEIFLLCDKVQKDDIEVRFVLDNWEAKGSFSQADVHRQVAIVFRTPPFLKDITEPVTVKMQLRRPSDQEVSEPMDFRYLPDEKDPYGNKAKRQRSTLAWQKLIQDCGSNATERPKVALFSATNPEGKMIKKEPNMFSSTLMMPGLGTLPSSGQMYPGCNQIAHQPAQVGPGKQDTLSSCWQQLYSTPSSAGSLLNTHPQ…	593	cd07933_RHD-n_c-Rel_pfam00554_RHD_DNA_bind_pfam16179_RHD_dimer	1		1	1
Metazoa	Chordata	Aves	Chroicocephalus maculipennis	NWT43027.1	GGPEPYIEIFEQPRQRGMRFRYKCEGRSAGSIPGEHSTDNNKTFPSIQILNYFGKVKIRTTLVTKNEPYKPHPHDLVGKDCRDGYYEAEFGPERRVLSFQNLGIQCVKKKDLKESISLRISKKINPFNVPEEQLHNIDEYDLNVVRLCFQAFLPDEHGNYTIALPPLISNPIYDNRAPNTAELRICRVNKNCGSVKGGDEIFLLCDKVQKDDIEVRFVLDNWEAKGSFSQADVHRQVAIVFRTPPFLKDITEPVTVKMQLRRPSDQEVSEPMDFRYLPDEKDPYGNKAKRQRSTLAWQKLIQDCGSNATERPKVAPFPTVTPEGKLIKKEPNMFSSTLMMPGLGTLANTSQIYPVCNQVAHPPAPVGPGKQDALSSCWQQLYGTSASAGSLLNAHPHNS…	592	cd07933_RHD-n_c-Rel_pfam00554_RHD_DNA_bind_pfam16179_RHD_dimer	1		1	1
Metazoa	Chordata	Aves	Aptenodytes patagonicus	KAF1651581.1	GGPEPYIEIFEQPRQRGMRFRYKCEGRSAGSIPGEHSTENNKTFPSIQILNYFGKVKIRTTLVTKNEPYKPHPHDLVGKDCRDGYYEAEFGPERRVLSFQNLGIQCVKKKDLKESISLRISKKINPFNVPEEQLHNIDEYDLNVVRLCFQAFLPDEHGNYTLALPPLISNPIYDNRAPNTAELRICRVNKNCGSVKGGDEIFLLCDKVQKDDIEVRFVLDNWEAKGSFSQADVHRQVAIVFRTPPFLKDITEPVTVKMQLRRPSDQEVSEPMDFRYLPDEKDPYGNKAKRQRSTLAWQKLIQDCGTNAAERPKVAPFPAVTPEGKLIKKEPNMFSSALMMPGLGTLANASQIYPVCNQIPHQPVQVGPGKQDTLSSCWQQLYSTPSSAGSLLNAHPQNS…	592	cd07933_RHD-n_c-Rel_pfam00554_RHD_DNA_bind_pfam16179_RHD_dimer	1		1	1
Metazoa	Chordata	Aves	Thalassarche chlororhynchos	NXU26374.1	GGPEPYIEIFEQPRQRGMRFRYKCEGRSAGSIPGEHSTENNKTFPSIQILNYFGKVKIRTTLVTKNEPYKPHPHDLVGKDCRDGYYEAEFGPERRVLSFQNLGIQCVKKKDLKESISLRISKKINPFNVPEEQLHNIDEYDLNVVRLCFQAFLPDEHGNYTLALPPLISNPIYDNRAPNTAELRICRVNKNCGSVKGGDEIFLLCDKVQKDDIEVRFVLDNWEAKGSFSQADVHRQVAIVFRTPPFLKDITEPVTVKMQLRRPSDQEVSEPMDFRYLPDEKDPYGNKAKRQRSTLAWQKLIQDCGSNATERPKVAPFPTVTPEGKLIKKEPNMFSSALMMPGLGTLANSGQIYPVFNQLPHQPAQVGPGKQDTLSSCWQQLYSTPSSAGSLLNAHPQNS…	591	cd07933_RHD-n_c-Rel_pfam00554_RHD_DNA_bind_pfam16179_RHD_dimer	1		1	1
Metazoa	Chordata	Aves	Steatornis caripensis	NWX46229.1	GGPEPYIEIFEQPRQRGMRFRYKCEGRSAGSIPGEHSTENNKTFPSIQILNYFGKVKIRTTLVTKNEPYKPHPHDLVGKDCRDGYYEAEFGPERRVLSFQNLGIQCVKKKDLKESISLRISKKINPFNVPEEQLHNIDEYDLNVVRLCFQAFLPDEHGNYTLALPPLISNPIYDNRAPNTAELRICRVNKNCGSVKGGDEIFLLCDKVQKDDIEVRFVLDNWEAKGSFSQADVHRQVAIVFRTPPFLKDITEPVTVKMQLRRPSDQEVSEPMDFRYLPDEKDPYGNKAKRQRSTLAWQKLIHDCGSNATERPKVAPFPTVTPEGKLIKKEPNLFPSALMMPGLGTQANASQSYPGCNHIPHQPAQMGPGKQDASLCWQQLYGTPSSVASLLNTHPQNSF…	587	cd07933_RHD-n_c-Rel_pfam00554_RHD_DNA_bind_pfam16179_RHD_dimer	1		1	1
Metazoa	Chordata	Aves	Limosa lapponica baueri	PKU40340.1	MNRCSTANVLRSTYARREVQAVLAGGPEPYIEIFEQPRQRGMRFRYKCEGRSAGSIPGEHSTENNKTFPSIQILNYFGKVKIRTTLVTKNEPYKPHPHDLVGKDCRDGYYEAEFGPERRVLSFQNLGIQCVKKKDLKESISLRISKKINPFNVPEEQLHNIDEYDLNVVRLCFQAFLPDEHGNYTIALPPLISNPIYDNRAPNTAELRICRVNKNCGSVKGGDEIFLLCDKVQKDDIEVRFVLDNWEAKGSFSQADVHRQVAIVFRTPPFLKDITEPVTVKMQLRRPSDQEVSEPMDFRYLPDEKDPYGNKAKRQRSTLAWQKLIQDCGSNVPERPKAAPFPAVTPEGKLIKKEPNMFSSTLMMPGLGTLANTSQIYPVCNQLPHAPAQVGPGKQDPLS…	617	cd07933_RHD-n_c-Rel_pfam00554_RHD_DNA_bind_pfam16179_RHD_dimer	1		1	1
Metazoa	Chordata	Aves	Anas platyrhynchos	XP_027309078.1	MAGGPEPYIEIFEQPRQRGMRFRYKCEGRSAGSIPGEHSTENNKTFPSIQILNYFGKVKIRTTLVTKNEPYKPHPHDLVGKDCRDGYYEAEFGPERRVLSFQNLGIQCVKKRDLKESISLRISKKINPFNVPEEQLHNIDEYDLNVVRLCFQAFLPDEHGNYTLALPPLISNPIYDNRAPNTAELRICRVNKNCGSVKGGDEIFLLCDKVQKDDIEVRFVLDNWEAKGSFSQADVHRQVAIVFRTPPFLKDITEPVTVKMQLRRPSDQEVSEPMDFRYLPDEKDPYGNKAKRQRSTLAWQKLIQDCGSNATERPKVALFSATNPEGKMIKKEPNMFSSTLMMPGLGTLPSSGQMYPGCNQIPHQPAQVGPGKQDTLSSCWQQLYSTPSSAGSLLNTHPQ…	593	cd07933_RHD-n_c-Rel_pfam00554_RHD_DNA_bind_pfam16179_RHD_dimer	1		1	1
Metazoa	Chordata	Aves	Eudyptes robustus	KAF1573683.1	GGPEPYIEIFEQPRQRGMRFRYKCEGRSAGSIPGEHSTENNKTFPSIQILNYFGKVKIRTTLVTKNEPYKPHPHDLVGKDCRDGYYEAEFGPERRVLSFQNLGIQCVKKKDLKESISLRISKKINPFNVPEEQLHNIDEYDLNVVRLCFQAFLPDEHGNYTLALPPLISNPIYDNRAPNTAELRICRVNKNCGSVKGGDEIFLLCDKVQKDDIEVRFVLDNWEAKGSFSQADVHRQVAIVFRTPPFLKDITEPVTVKMQLRRPSDQEVSEPMDFRYLPDEKDPYGNKAKRQRSTLAWQKLIQDCGSNATERPKVAPFPAVTPEGKLIKKEPNMFSSALMMPGLGTLANASQIYPVCNQIPHQPVQVGPGKQDTLSSCWQQLYSTPSSAGSLLNAHPQNS…	592	cd07933_RHD-n_c-Rel_pfam00554_RHD_DNA_bind_pfam16179_RHD_dimer	1		1	1
Metazoa	Chordata	Aves	Eudyptes moseleyi	KAF1578928.1	GGPEPYIEIFEQPRQRGMRFRYKCEGRSAGSIPGEHSTENNKTFPSIQILNYFGKVKIRTTLVTKNEPYKPHPHDLVGKDCRDGYYEAEFGPERRVLSFQNLGIQCVKKKDLKESISLRISKKINPFNVPEEQLHNIDEYDLNVVRLCFQAFLPDEHGNYTLALPPLISNPIYDNRAPNTAELRICRVNKNCGSVKGGDEIFLLCDKVQKDDIEVRFVLDNWEAKGSFSQADVHRQVAIVFRTPPFLKDITEPVTVKMQLRRPSDQEVSEPMDFRYLPDEKDPYGNKAKRQRSTLAWQKLIQDCGSNATERPKVAPFPAVTPEGKLIKKEPNMFSSALMMPGLGTLANASQIYPVCNQLPHQPVQVGPGKQDTLSSCWQQLYSTPSSAGSLLNAHPQNS…	592	cd07933_RHD-n_c-Rel_pfam00554_RHD_DNA_bind_pfam16179_RHD_dimer	1		1	1
Metazoa	Chordata	Aves	Rhinoptilus africanus	NXN47104.1	GGPEPYIEIFEQPRQRGMRFRYKCEGRSAGSIPGEHSTDNNKTFPSIQILNYFGKVKIRTTLVTKNEPYKPHPHDLVGKDCRDGYYEAEFGPERRVLSFQNLGIQCVKKKDLKESISLRISRKINPFNVPEEQLHNIDEYDLNVVRLCFQAFLPDEHGNYTIALPPLISNPIYDNRAPNTAELRICRVNKNCGSVKGGDEIFLLCDKVQKDDIEVRFVLDNWEAKGSFSQADVHRQVAIVFRTPPFLKDITEPVTVKMQLRRPSDQEVSEPMDFRYLPDEKDPYGNKAKRQRSTLAWQKLIQDCGSNATERPKAAPFPAVTPEGKLIKKEPNLFSSTLMMPGLGTLASTSQIYPVCSQVAHPPAPAGPGKQDALSSCWQQLYGTPSSAGSLLSAHPHNS…	591	cd07933_RHD-n_c-Rel_pfam00554_RHD_DNA_bind_pfam16179_RHD_dimer	1		1	1
Metazoa	Chordata	Aves	Cepphus grylle	NXV20393.1	GGPEPYIEIFEQPRQRGMRFRYKCEGRSAGSIPGEHSTDNNKTFPSIQILNYFGKVKIRTTLVTKNEPYKPHPHDLVGKDCRDGYYEAEFGPERRVLSFQNLGIQCVKKKDLKESISLRISKKINPFNVPEEQLHNIDEYDLNVVRLCFQAFLPDEHGNYTIALPPLISNPIYDNRAPNTAELRICRVNKNCGSVKGGDEIFLLCDKVQKDDIEVRFVLDNWEAKGSFSQADVHRQVAIVFRTPPFLKDITEPVTVKMQLRRPSDQEVSEPMDFRYLPDEKDPYGNKAKRQRSTLAWQKLIQDCGSNATERPKAAPFPTVTPEGKLIKKEPNLFSSTLMMPGLGTLANASQIYPVCNQVAHPPAPVGPGKQDALSSCWQQLYGTSSSAGSLLNAHPHNS…	592	cd07933_RHD-n_c-Rel_pfam00554_RHD_DNA_bind_pfam16179_RHD_dimer	1		1	1
Metazoa	Chordata	Aves	Eudyptes schlegeli	KAF1551267.1	GGPEPYIEIFEQPRQRGMRFRYKCEGRSAGSIPGEHSTENNKTFPSIQILNYFGKVKIRTTLVTKNEPYKPHPHDLVGKDCRDGYYEAEFGPERRVLSFQNLGIQCVKKKDLKESISLRISKKINPFNVPEEQLHNIDEYDLNVVRLCFQAFLPDEHGNYTLALPPLISNPIYDNRAPNTAELRICRVNKNCGSVKGGDEIFLLCDKVQKDDIEVRFVLDNWEAKGSFSQADVHRQVAIVFRTPPFLKDITEPITVKMQLRRPSDQEVSEPMDFRYLPDEKDPYGNKAKRQRSTLAWQKLIQDCGSNATERPKVAPFPAVTPEGKLIKKEPNMFSSALMMPGLGTLANASQIYPVCNQIPHQPVQVGPGKQDTLSSCWQQLYSTPSSAGSLLNAHPQNS…	592	cd07933_RHD-n_c-Rel_pfam00554_RHD_DNA_bind_pfam16179_RHD_dimer	1		1	1
Metazoa	Chordata	Aves	Spheniscus humboldti	KAF1406210.1	GGPEPYIEIFEQPRQRGMRFRYKCEGRSAGSIPGEHSTENNKTFPSIQILNYFGKVKIRTTLVTKNEPYKPHPHDLVGKDCRDGYYEAEFGPERRVLSFQNLGIQCVKKKDLKESISLRISKKINPFNVPEEQLHNIDEYDLNVVRLCFQAFLPDEHGNYTLALPPLISNPIYDNRAPNTAELRICRVNKNCGSVKGGDEIFLLCDKVQKDDIEVRFVLDNWEAKGSFSQADVHRQVAIVFRTPPFLKDITEPVTVKMQLRRPSDQEVSEPMDFRYLPDEKDPYGNKAKRQRSTLAWQKLIQDCGTNATERPKVAPFPAVTPEGKLIKKEPNMFSSALMMPGLGTPANASQIYPVCNQIPHQPVQVGPGKQDTLSSCWQQLYSTPSSAGSLLNAHPQNS…	592	cd07933_RHD-n_c-Rel_pfam00554_RHD_DNA_bind_pfam16179_RHD_dimer	1		1	1
Metazoa	Chordata	Aves	Uria aalge	NXV43201.1	GGPEPYIEIFEQPRQRGMRFRYKCEGRSAGSIPGEHSTDNNKTFPSIQILNYFGKVKIRTTLVTKNEPYKPHPHDLVGKDCRDGYYEAEFGPERRVLSFQNLGIQCVKKKDLKESISLRISKKINPFNVPEEQLHNIDEYDLNVVRLCFQAFLPDEHGNYTIALPPLISNPIYDNRAPNTAELRICRVNKNCGSVKGGDEIFLLCDKVQKDDIEVRFVLDNWEAKGSFSQADVHRQVAIVFRTPPFLKDITEPVTVKMQLRRPSDQEVSEPMDFRYLPDEKDPYGNKAKRQRSTLAWQKLIQDCGSNATERPKAAPFPTVTPEGKLIKKEPNLFSSTLMMPGLGTLANTSQIYPVCNQVAHPPAPLGPGKQDALSSCWQQLYGTSSSAGSLLNAHPHNS…	592	cd07933_RHD-n_c-Rel_pfam00554_RHD_DNA_bind_pfam16179_RHD_dimer	1		1	1
Metazoa	Chordata	Aves	Anas platyrhynchos	EOB03263.1	EPYIEIFEQPRQRGMRFRYKCEGRSAGSIPGEHSTENNKTFPSIQILNYFGKVKIRTTLVTKNEPYKPHPHDLVGKDCRDGYYEAEFGPERRVLSFQNLGIQCVKKRDLKESISLRISKKINPFNVPEEQLHNIDEYDLNVVRLCFQAFLPDEHGNYTLALPPLISNPIYDNRAPNTAELRICRVNKNCGSVKGGDEIFLLCDKVQKDDIEVRFVLDNWEAKGSFSQADVHRQVAIVFRTPPFLKDITEPVTVKMQLRRPSDQEVSEPMDFRYLPDEKDPYGNKAKRQRSTLAWQKLIQDCGSNATERPKVALFSATNPEGKMIKKEPNMFSSTLMMPGLGTLPSSGQMYPGCNQIPHQPAQVGPGKQDTLSSCWQQLYSTPSSAGSLLNTHPQNSFAA…	588	cd07933_RHD-n_c-Rel_pfam00554_RHD_DNA_bind_pfam16179_RHD_dimer	1		1	1
Metazoa	Chordata	Aves	Burhinus bistriatus	NWQ98669.1	GGPEPYIEIFEQPRQRGMRFRYKCEGRSAGSIPGEHSTENNKTFPSIQILNYFGKVKIRTTLVTKNEPYKPHPHDLVGKDCRDGYYEAEFGPERRVLSFQNLGIQCVKKKDLKESISLRISKKINPFNVPEEQLHNIDEYDLNVVRLCFQAFLPDEHGNYTLALPPLISNPIYDNRAPNTAELRICRVNKNCGSVKGGDEIFLLCDKVQKDDIEVRFVLDNWEAKGSFSQADVHRQVAIVFRTPPFLKDITEPVTVKMQLRRPSDQEVSEPMDFRYLPDEKDPYGNKAKRQRSTLAWQKLIQDCGSNATERPKVAPFPAVTPEGKMIKKEPNMFSSTLMMPGLGTLANASQVYPACNQIPHPPAQVGPGKQDTLSSCWQQLYSTSSPAGSLLNAHPPNS…	592	cd07933_RHD-n_c-Rel_pfam00554_RHD_DNA_bind_pfam16179_RHD_dimer	1		1	1
Metazoa	Chordata	Aves	Harpia harpyja	XP_052639968.1	MAGGPEPYIEIFEQPRQRGMRFRYKCEGRSAGSIPGEHSTENNKTFPSIQILNYFGKVKIRTTLVTKNEPYKPHPHDLVGKDCRDGYYEAEFGPERRVLSFQNLGIQCVKKKDLKESISLRISKKINPFNVPEEQLHNIDEYDLNVVRLCFQAFLPDEHGNYTLALPPLISNPIYDNRAPNTAELRICRVNKNCGSVKGGDEIFLLCDKVQKDDIEVRFVLDNWEAKGSFSQADVHRQVAIVFRTPPFLKDITEPVTVKMQLRRPSDQEVSEPMDFRYLPDEKDPYGNKAKRQRSTLAWQKLIQDCGSNATERPKVAPFPAVTPEGKLIKKEPNMFSSAVMMPGLGTLANTSQIYPVCNQIPHPPAQVGPGKQDTLSSCWQQLYGTPSSAGSLLNAHPQ…	594	cd07933_RHD-n_c-Rel_pfam00554_RHD_DNA_bind_pfam16179_RHD_dimer	1		1	1
Metazoa	Chordata	Aves	Haliaeetus leucocephalus	XP_010573143.1	MAGGPEPYIEIFEQPRQRGMRFRYKCEGRSAGSIPGEHSTENNKTFPSIQILNYFGKVKIRTTLVTKNEPYKPHPHDLVGKDCRDGYYEAEFGPERRVLSFQNLGIQCVKKKDLKESISLRISKKINPFNVPEEQLHNIDEYDLNVVRLCFQAFLPDEHGNYTLALPPLISNPIYDNRAPNTAELRICRVNKNCGSVKGGDEIFLLCDKVQKDDIEVRFVLDNWEAKGSFSQADVHRQVAIVFRTPPFLKDITEPVTVKMQLRRPSDQEVSEPMDFRYLPDEKDPYGNKAKRQRSTLAWQKLIQDCGSNATERPKVAPFPTVTPEGKLIKKEPNMFSSAMMMPGLGTLANTSQIYPVCNQIPHPPAQVGPGKQDTLSSCWQQLYGTPSSAGSLLNAHPQ…	594	cd07933_RHD-n_c-Rel_pfam00554_RHD_DNA_bind_pfam16179_RHD_dimer	1		1	1
Metazoa	Chordata	Aves	Pygoscelis antarcticus	KAF1479604.1	GGPEPYIEIFEQPRQRGMRFRYKCEGRSAGSIPGEHSTENNKTFPSIQILNYFGKVKIRTTLVTKNEPYKPHPHDLVGKDCRDGYYEAEFGPERRVLSFQNLGIQCVKKKDLKESISLRISKKINPFNVPEEQLHNIDEYDLNVVRLCFQAFLPDEHGNYTLALPPLISNPIYDNRAPNTAELRICRVNKNCGSVKGGDEIFLLCDKVQKDDIEVRFVLDNWEAKGSFSQADVHRQVAIVFRTPPFLKDITEPVTVKMQLRRPSDQEVSEPMDFRYLPDEKDPYGNKAKRQRSTLAWQKLIQDCGSNATERPKVAPFPAVTPEGKLIKKEPNMFSSALMMPGLGTLANASQIYPVCNQIPHQPVQVGPGKQDTLSSCWQQLYGTPSSAGSLLNAHPQNS…	592	cd07933_RHD-n_c-Rel_pfam00554_RHD_DNA_bind_pfam16179_RHD_dimer	1		1	1
Metazoa	Chordata	Aves	Stercorarius parasiticus	NXG89109.1	GGPEPYIEIFEQPRQRGMRFRYKCEGRSAGSIPGEHSTDNNKTFPSIQILNYFGKVKIRTTLVTKNEPYKPHPHDLVGKDCRDGYYEAEFGPERRVLSFQNLGIQCVKKKDLKESISLRISKKINPFNVPEEQLHNIDEYDLNVVRLCFQAFLPDEHGNYTIALPPLISNPIYDNRAPNTAELRICRVNKNCGSVKGGDEIFLLCDKVQKDDIEVRFVLDNWEAKGSFSQADVHRQVAIVFRTPPFLKDITEPVTVKMQLRRPSDQEVSEPMDFRYLPDEKDPYGNKAKRQRSTLAWQKLIQDCGSNATERPKVAPFPTVTPEGKLIKKEPNLFSSTLMMPGLGTLANTSQIYPVCNQVAHPPAPVGPGKQDALSSCWQQVYGTSSSAGSLLNAHTHNS…	592	cd07933_RHD-n_c-Rel_pfam00554_RHD_DNA_bind_pfam16179_RHD_dimer	1		1	1
Metazoa	Chordata	Aves	Phoenicopterus ruber ruber	KFQ89757.1	GGPEPYIEIFEQPRQRGMRFRYKCEGRSAGSIPGEHSTENNKTFPSIQILNYFGKVKIRTTLVTKNEPYKPHPHDLVGKDCRDGYYEAEFGPERRVLSFQNLGIQCVKKKDLKESISLRISKKINPFNVPEEQLHNIDEYDLNVVRLCFQAFLPDEHGNYTLALPPLISNPIYDNRAPNTAELRICRVNKNCGSVKGGEEIFLLCDKVQKDDIEVRFVLDNWEAKGSFSQADVHRQVAIVFKTPPFLKDITEPVTVKMQLRRPSDQEVSEPMDFRYLPDEKDPYGNKAKRQRSTLAWQKLIQDCGSNATERPKVAPFPTGPPEGKLIKKEPNMFSPALMMPGLGTLANASPMYPVCNQLPHAPAQVGPGKQDSLSSCWQQLYNSTPSSASGLLNAHPQN…	591	cd07933_RHD-n_c-Rel_pfam00554_RHD_DNA_bind_pfam16179_RHD_dimer	1		1	1
Metazoa	Chordata	Aves	Asarcornis scutulata	NWZ21787.1	GGPGPYIEIFEQPRQRGMRFRYKCEGRSAGSIPGEHSTENNKTFPSIQILNYFGKVKIRTTLVTKNEPYKPHPHDLVGKDCRDGYYEAEFGPERRVLSFQNLGIQCVKKRDLKESISLRISKKINPFNVPEEQLHNIDEYDLNVVRLCFQAFLPDEHGNYTLALPPLISNPIYDNRAPNTAELRICRVNKNCGSVKGGDEIFLLCDKVQKDDIEVRFVLDNWEAKGSFSQADVHRQVAIVFRTPPFLKDITEPVTVKMQLRRPSDQEVSEPMDFRYLPDEKDPYGNKAKRQRSTLAWQKLIQDCGSNATERPKVALFSATNPEGKMIKKEPNMFSSTLMMPGLGTLPSSGQMYPGCNQIPHQPAQVGPGKQDTLSSCWQQLYSTPSSAGSLLNTHPQNS…	591	cd07933_RHD-n_c-Rel_pfam00554_RHD_DNA_bind_pfam16179_RHD_dimer	1		1	1
Metazoa	Chordata	Aves	Anseranas semipalmata	NXI74048.1	GGPEPYIEIFEQPRQRGMRFRYKCEGRSAGSIPGEHSTENNKTFPSIQILNYFGKVKIRTTLVTKNEPYKPHPHDLVGKDCRDGYYEAEFGPERRVLSFQNLGIQCVKKRDLKESISLRISKKINPFNVPEEQLHNIDEYDLNVVRLCFQAFLPDEHGNYTLALPPLISNPIYDNRAPNTAELRICRVNKNCGSVKGGDEIFLLCDKVQKDDIEVRFVLDNWEAKGSFSQADVHRQVAIVFRTPPFLKDITEPVTVKMQLRRPSDQEVSEPMDFRYLPDEKDPYGNKAKRQRSTLAWQKLIQDCGSNATERPKVSSFSTVNPEGKLIKKEPNMFSSTPMMPGLGALANSGQIYPVYNQIPQQPAQVGPGKQDALSSCWQHLYSTPSSAGSLLNTLPQNS…	591	cd07933_RHD-n_c-Rel_pfam00554_RHD_DNA_bind_pfam16179_RHD_dimer	1		1	1
Metazoa	Chordata	Aves	Alca torda	NWX76247.1	GGPEPYIEIFEQPRQRGMRFRYKCEGRSAGSIPGEHSTDNNKTFPSIQILNYFGKVKIRTTLVTKNEPYKPHPHDLVGKDCRDGYYEAEFGPERRVLSFQNLGIQCVKKKDLKESISLRISKKINPFNVPEEQLHNIDEYDLNVVRLCFQAFLPDEHGNYTIALPPLISNPIYDNRAPNTAELRICRVNKNCGSVKGGDEIFLLCDKVQKDDIEVRFVLDNWEAKGSFSQADVHRQVAIVFRTPPFLKDITEPVTVKMQLRRPSDQEVSEPMDFRYLPDEKDPYGNKAKRQRSTLAWQKLIQDCGSNATERPKAAPFPTVTPEGKLIKKEPNLFSSTLMMPGLGTLANTSQIYPVCNQVAHPPAPVGPGKQDALSSCWQQLYGTSSAAGSLLNAHPHNS…	591	cd07933_RHD-n_c-Rel_pfam00554_RHD_DNA_bind_pfam16179_RHD_dimer	1		1	1
Metazoa	Chordata	Aves	Nyctibius bracteatus	NXF29788.1	GGPEPYIEIFEQPRQRGMRFRYKCEGRSAGSIPGEHSTENNKTFPSIQILNYFGKVKIRTTLVTKNEPYKPHPHDLVGKDCRDGYYEAEFGPERRVLSFQNLGIQCVKKKDLKESISLRISKKINPFNVPEEQLHNIDEYDLNVVRLCFQAFLPDEYGNYTLALPPLISNPIYDNRAPNTAELRICRVNKNCGSVKGGDEIFLLCDKVQKDDIEVRFVLDNWEAKGSFSQADVHRQVAIVFRTPPFLKDITEPVTVKMQLRRPSDQEVSEPMDFRYLPDEKDPYGNKAKRQRSTLAWQKLIQDCGSNATERPKVSPFPTVTPEGKVIKKEPNMFSSALMMPALESLTSASQSYPGGNQIPHQAAQLGPGKQDVLSSCWQQLYGTSPAAGSLLHAHPQNS…	593	cd07933_RHD-n_c-Rel_pfam00554_RHD_DNA_bind_pfam16179_RHD_dimer	1		1	1
Metazoa	Chordata	Aves	Pygoscelis papua	KAF1444142.1	GGPEPYIEIFEQPRQRGMRFRYKCEGRSAGSIPGEHSTENNKTFPSIQILNYFGKVKIRTTLVTKNEPYKPHPHDLVGKDCRDGYYEAEFGPERRVLSFQNLGIQCVKKKDLKESISLRISKKINPFNVPEEQLHNIDEYDLNVVRLCFQAFLPDEHGNYTLALPPLISNPIYDNRAPNTAELRICRVNKNCGSVKGGDEIFLLCDKVQKDDIEVRFVLDNWEAKGSFSQADVHRQVAIVFRTPPFLKDITEPITVKMQLRRPSDQEVSEPMDFRYLPDEKDPYGNKAKRQRSTLAWQKLIQDCGSNATERPKVAPFPAVTPEGKLIKKEPNMFSSALMMPGLGTLANASQIYPVCNQIPHQPVQVGPGKQDTLSSCWQQLYGTPSSAGSLLNAHPQNS…	592	cd07933_RHD-n_c-Rel_pfam00554_RHD_DNA_bind_pfam16179_RHD_dimer	1		1	1
Metazoa	Chordata	Aves	Tauraco erythrolophus	KFV20215.1	GGPEPYIEIFEQPRQRGMRFRYKCEGRSAGSIPGEHSTDNNKTFPSIQILNYFGKVKIRTTLVTKNEPYKPHPHYLVGKDCRDGYYEAEFGPERRVLSFQNLGIQCVKKKELKESISLRISNKINPFNVPEEQLHNIDEYDLNVVRLCFQAFLPDEHGNYTLALPPLISNPIYDNRAPNTAELRICRVNKNCGSVKGGDEIFLLCDKVQKDDIEVRFVLDNWEAKGSFSQADVHRQVAIVFRTPPFLKDITEPVTVKMQLRRPSDQEVSEPMDFRYLPDEKDPYGNKAKRQRSTLAWQKLIQDCGSNVTERPKVAPFSAVAPEGKLIKKEPNMFSPSLMMPGLGTLATNHIYPPCNQIPHQPVQVGPGKQDTLSSCWQQLYSGPSVAGGLLNAHPQNSF…	590	cd07933_RHD-n_c-Rel_pfam00554_RHD_DNA_bind_pfam16179_RHD_dimer	1		1	1
Metazoa	Chordata	Aves	Galbula dea	NXI44657.1	GGPEPYIEIFEQPRQRGMRFRYKCEGRSAGSIPGEHSTENNKTFPSIQILNYFGKIKIRTTLVTKNEPYKPHPHDLVGKDCRDGYYEAEFGPERRVLSFQNLGIQCVKKKDLKESIALRISKKINPFNVPEEQLHNIDEYDLNVVRLCFQAFLPDEHGNYTLALPPLISNPIYDNRAPNTAELRICRVNKNCGSVKGGDEIFLLCDKVQKDDIEVRFVLDNWEAKGSFSQADVHRQVAIVFRTPPFHKDITEPVTVKMQLRRPSDQEVSEPMDFRYLPDEKDPYGNKAKRQRSTLAWQKLIQDCGSNATERHKAASFPTITPERKPIKKEPNMFPSAPMMPGLGTLANASQIYPVCTQVAHPPVPVAPGKQDTLSSGWQQLYGSLLNTHPQNSFMTDVP…	586	cd07933_RHD-n_c-Rel_pfam00554_RHD_DNA_bind_pfam16179_RHD_dimer	1		1	1
Metazoa	Chordata	Aves	Corythaixoides concolor	NXJ92321.1	GGSEPYIEIFEQPRQRGMRFRYKCEGRSAGSIPGEHSTDNNKTFPSIQILNYFGKVKIRTTLVTKNEPYKPHPHDLVGKDCRDGYYEAEFGPERRVLSFQNLGIQCVKKKDLKESISLRISRKINPFNVPEEQLHNIDEYDLNVVRLCFQAFLPDEHGNYTLALPPLISNPIYDNRAPNTAELRICRVNKNCGSVKGGDEIFLLCDKVQKDDIEVRFVLDNWEAKGSFSQADVHRQVAIVFRTPPFLKDITEPVTVKMQLRRPSDQEVSEPMDFRYLPDEKDPYGNKAKRQRSTLAWQKLIQDCGSNATERPKVAPFSAPEGKLIKKEPNVFSPSLMMPGLGALATTQIYPVYNQPVQVGPGKQDTLSSCWQQLYSSPPAAGGLLGAHPPNSFAADAPQ…	585	cd07933_RHD-n_c-Rel_pfam00554_RHD_DNA_bind_pfam16179_RHD_dimer	1		1	1
Metazoa	Chordata	Aves	Haliaeetus albicilla	NWZ49902.1	GGPEPYIEIFEQPRQRGMRFRYKCEGRSAGSIPGEHSTENNKTFPSIQILNYFGKVKIRTTLVTKNEPYKPHPHDLVGKDCRDGYYEAEFGPERRVLSFQNLGIQCVKKKDLKESISLRISKKINPFNVPEEQLHNIDEYDLNVVRLCFQAFLPDEHGNYTLALPPLISNPIYDNRAPNTAELRICRVNKNCGSVKGGDEIFLLCDKVQKDDIEVRFVLDNWEAKGSFSQADVHRQVAIVFRTPPFLKDITEPVTVKMQLRRPSDQEVSEPMDFRYLPDEKDPYGNKAKRQRSTLAWQKLIQDCGSNATERPKVAPFPTVTPEGKLIKKEPNMFSSAMMMPGLGTLANTSQIYPVCNQIPHPPAQVGPGKQDTLSSCWQQLYGTPSSAGSLLNAHPQNS…	592	cd07933_RHD-n_c-Rel_pfam00554_RHD_DNA_bind_pfam16179_RHD_dimer	1		1	1
Metazoa	Chordata	Aves	Chionis minor	NWY59444.1	GGPEPYIEIFEQPRQRGMRFRYKCEGRSAGSIPGEHSTDNNKTFPSIQILNYFGKVKIRTTLVTKNEPYKPHPHDLVGKDCRDGYYEAEFGPERRVLSFQNLGIQCVKKKDLKESISLRISKKINPFNVPEEQLHNIDEYDLNVVRLCFQAFLADEHGNYTIALPPLISNPIYDNRAPNTAELRICRVNKNCGSVKGGDEIFLLCDKVQKDDIEVRFVLDNWEAKGSFSQADVHRQVAIVFRTPPFLKDITEPVTVKMQLRRPSDQEVSEPMDFRYLPDEKDPYGNKAKRQRSTLAWQKLIQDCGSNATERPKVAAFPAVAPEGKLIKKEPNMFSSTLMMPGLGTLANASQVYPACNQVSHPAGQVGPGKQDTLSSCWQQLYSTPSSASSLLTAHPQNS…	584	cd07933_RHD-n_c-Rel_pfam00554_RHD_DNA_bind_pfam16179_RHD_dimer	1		1	1
Metazoa	Chordata	Aves	Pygoscelis adeliae	KFW64019.1	GGPEPYIEIFEQPRQRGMRFRYKCEGRSAGSIPGEHSTENNKTFPSIQILNYFGKVKIRTTLVTKNEPYKPHPHDLVGKDCRDGYYEAEFGPERRVLSFQNLGIQCVKKKDLKESISLRISKKINPFNVPEEQLHNIDEYDLNVVRLCFQAFLPDEHGNYTLALPPLISNPIYDNRAPNTAELRICRVNKNCGSVKGGDEIFLLCDKVQKDDIEVRFVLDNWEAKGSFSQADVHRQVAIVFRTPPFLKDITEPVTVKMQLRRPSDQEVSEPMDFRYLPDEKDPYGNKAKRQRSTLAWQKLIQDCGSNATERPKVAPFPAVTPEGKLIKKEPNMFSSALMMPGLGTLANASQIYPVCNQIPHQPVQVGPGKQDTLSSCWQQLYGTPSSAGSLLNAHPQNS…	591	cd07933_RHD-n_c-Rel_pfam00554_RHD_DNA_bind_pfam16179_RHD_dimer	1		1	1
Metazoa	Chordata	Aves	Spizaetus tyrannus	NXJ55634.1	GGPEPYIEIFEQPRQRGMRFRYKCEGRSAGSIPGEHSTENNKTFPSIQILNYFGKVKIRTTLVTKNEPYKPHPHDLVGKDCRDGYYEAEFGPERRVLSFQNLGIQCVKKKDLKESISLRISKKINPFNVPEEQLHNIDEYDLNVVRLCFQAFLPDEHGNYTLALPPLISNPIYDNRAPNTAELRICRVNKNCGSVKGGDEIFLLCDKVQKDDIEVRFVLDNWEAKGSFSQADVHRQVAIVFRTPPFLKDITEPVTVKMQLRRPSDQEVSEPMDFRYLPDEKDPYGNKAKRQRSTLAWQKLIQDCGSNATERPKVAPFPAVTPEGKLIKKEPNMFSSAMMMPGLGTLANTSQIYPVCNQIPHPPAQVGPGKQDTLSSCWQQLYGTPSSAGSLLNAHPQNS…	592	cd07933_RHD-n_c-Rel_pfam00554_RHD_DNA_bind_pfam16179_RHD_dimer	1		1	1
Metazoa	Chordata	Aves	Eudyptes sclateri	KAF1513372.1	GGPEPYIEIFEQPRQRGMRFRYKCEGRSAGSIPGEHSTENNKTFPSIQILNYFGKVKIRTTLVTKNEPYKPHPHDLVGKDCRDGYYEAEFGPERRVLSFQNLGIQCVKKKDLKESISLRISKKINPFNVPEEQLHNIDEYDLNVVRLCFQAFLPDEHGNYTLALPPLISNPIYDNRAPNTAELRICRVNKNCGSVKGGDEIFLLCDKVQKDDIEVRFVLDNWEAKGSFSQADVHRQVAIVFRTPPFLKDITEPVTVKMQLRRPSDQEVSEPMDFRYLPDEKDPYGNKAKRQRSTLAWQKLIQDCGSNATERPKVAPFPAVTPEGKLIKKEPNMFSSALMMPGLGTLANASQIYPVCNQIPHQPVQVGPGKQDTLSSCWQQLYSTPSSAGSLLNAHPQNS…	592	cd07933_RHD-n_c-Rel_pfam00554_RHD_DNA_bind_pfam16179_RHD_dimer	1		1	1
Metazoa	Chordata	Aves	Circaetus pectoralis	NXW14598.1	GGPEPYIEIFEQPRQRGMRFRYKCEGRSAGSIPGEHSTENNKTFPSIQILNYFGKVKIRTTLVTKNEPYKPHPHDLVGKDCRDGYYEAEFGPERRVLSFQNLGIQCVKKKDLKESISLRISKKINPFNVPEEQLHNIDEYDLNVVRLCFQAFLPDEHGNYTLALPPLISNPIYDNRAPNTAELRICRVNKNCGSVKGGDEIFLLCDKVQKDDIEVRFVLDNWEAKGSFSQADVHRQVAIVFRTPPFLKDITEPITVKMQLRRPSDQEVSEPMDFRYLPDEKDPYGNKAKRQRSTLAWQKLIQDCGSNATERPKVAPFSAVTPEGKLIKKEPNMFSSAMMMPGLGTLANTSQIYPVCNQIPHPPAQVGPGKQDTLSSCWQQLYGTHSSAGSLLNAHPQNS…	592	cd07933_RHD-n_c-Rel_pfam00554_RHD_DNA_bind_pfam16179_RHD_dimer	1		1	1
Metazoa	Chordata	Aves	Anhinga anhinga	NXC74247.1	GGPEPYIEMFEQPRQRGMRFRYKCEGRSAGSIPGEHSTDNNKTFPSIQILNYFGKVKIRTTLVTKNEPYKPHPHDLVGKDCRDGYYEAEFGPERRVLSFQNLGIQCVKKKDLKESISSRILKKINPFNVPEEQLHNIDEYDLNVVRLCFQAFLPDEHGNYTIALPPLISNPIYDNRAPNTAELRICRVNKNCGSVKGGDEIFLLCDKVQKDDIEVRFVLDNWEAKGSFSQADVHRQVAIVFRTPPFLKDITEPVTVKMQLRRPSDQEVSEPMDFRYLPDEKDPYGNKAKRQRSTLAWQKLIQDCGSNTTERPKVAPFPAVTPEGKLIKKEPNMFPPTLMMPGLGALPNTSQMYPVCNQIPHQAAAQVGPGKQDALSSCWQQLYGTPPSAGSLLNAHPQN…	592	cd07933_RHD-n_c-Rel_pfam00554_RHD_DNA_bind_pfam16179_RHD_dimer	1		1	1
Metazoa	Chordata	Aves	Pluvianellus socialis	NXT57254.1	GGPEPYIEIFEQPRQRGMRFRYKCEGRSAGSIPGEHSTDNNKTFPSIQILNYFGKVKIRTTLVTKNEPYKPHPHDLVGKDCRDGYYEAEFGPERRVLSFQNLGIQCVKKKDLKESISLRISKKINPFNVPEEQLHNIDEYDLNVVRLCFQAFLADEHGNYTIALPPLISNPIYDNRAPNTAELRICRVNKNCGSVKGGDEIFLLCDKVQKDDIEVRFVLDNWEAKGSFSQADVHRQVAIVFRTPPFLKDITEPVTVKMQLRRPSDQEVSEPMDFRYLPDEKDPYGNKAKRQRSTLAWQKLIQDCGSSATERPKVAAFPAVAPEGKLIKKEPNMFSSTLMMPGLGTLANASQVYPACNQVSHPAGQVGPGKQDTLSSCWQQLYSTPSSASSLLTAHPQNS…	587	cd07933_RHD-n_c-Rel_pfam00554_RHD_DNA_bind_pfam16179_RHD_dimer	1		1	1
Metazoa	Chordata	Aves	Anser cygnoides	XP_047916679.1	MAGGPEPYIEIFEQPRQRGMRFRYKCEGRSAGSIPGEHSTENNKTFPSIQILNYFGKVKIRTTLVTKNEPYKPHPHDLVGKDCRDGYYEAEFGPERRVLSFQNLGIQCVKKRDLKESISLRISKKINPFNVPEEQLHNIDEYDLNVVRLCFQAFLPDEHGNYTLALPPLISNPIYDNRAPNTAELRICRVNKNCGSVKGGDEIFLLCDKVQKDDIEVRFVLDNWEAKGSFSQADVHRQVAIVFRTPPFLKDITEPVTVKMQLRRPSDQEVSEPMDFRYLPDEKDPYGNKAKRQRSTLAWQKLIQDCGSNATERPKVALFSAANPEGKMIKKEPNMFSSTLMMPGLGTLPSSSQMYPGCNQIPHQPAQVGPGKQDTLSSCWQQLYSTPSSAGSLLNAHPQ…	593	cd07933_RHD-n_c-Rel_pfam00554_RHD_DNA_bind_pfam16179_RHD_dimer	1		1	1
Metazoa	Chordata	Aves	Aquila chrysaetos chrysaetos	XP_029879190.1	MAGGPEPYIEIFEQPRQRGMRFRYKCEGRSAGSIPGEHSTENNKTFPSIQILNYFGKVKIRTTLVTKNEPYKPHPHDLVGKDCRDGYYEAEFGPERRVLSFQNLGIQCVKKKDLKESISLRISKKINPFNVPEEQLHNIDEYDLNVVRLCFQAFLPDEHGNYTLALPPLISNPIYDNRAPNTAELRICRVNKNCGSVKGGDEIFLLCDKVQKDDIEVRFVLDNWEAKGSFSQADVHRQVAIVFRTPPFLKDITEPVTVKMQLRRPSDQEVSEPMDFRYLPDEKDPYGNKAKRQRSTLAWQKLIQDCGSNATERPKVAPFPAVTPEGKLIKKEPNMFSSAMMMPGLGTLANTSQIYPVCNQIPHPPAQVGPGKQDTLSSCWQQLYGTPSSAGSLLNAHPQ…	594	cd07933_RHD-n_c-Rel_pfam00554_RHD_DNA_bind_pfam16179_RHD_dimer	1		1	1
Metazoa	Chordata	Aves	Bucco capensis	NXH09241.1	GGPEPYIEIFEQPRQRGMRFRYKCEGRSAGSIPGEHSTDNNKTFPSIQILNYFGKIKIRTTLVTKNEPYKPHPHDLVGKDCRDGYYEAEFGPERRVLSFQNLGIQCVKKKDLKESISLRISKKINPFNVPEEQLHNIDEYDLNVVRLCFQAFLPDEHGNYTLALPPLISNPIYDNRAPNTAELRICRVNKNCGSVKGGDEIFLLCDKVQKDDIEVRFVLDNWEAKGSFSQADVHRQVAIVFRTPPFHKDITEPVTVKMQLRRPSDQEVSEPMDFRYLPDEKDPYGNKAKRQRSTLAWQKLIQDCGSNATERPKASSFPTIPSERTIKKEPNMFPPASMMPGLGNPANSSQIYHTCTQIAPVPVAPGKQDTLSSGWQQLYGSLFNPHPQNSFMPDLPQTA…	582	cd07933_RHD-n_c-Rel_pfam00554_RHD_DNA_bind_pfam16179_RHD_dimer	1		1	1
Metazoa	Chordata	Aves	Cygnus olor	XP_040407374.1	MAGGPEPYIEIFEQPRQRGMRFRYKCEGRSAGSIPGEHSTENNKTFPSIQILNYFGKVKIRTTLVTKNEPYKPHPHDLVGKDCRDGYYEAEFGPERRVLSFQNLGIQCVKKRDLKESISLRISKKINPFNVPEEQLHNIDEYDLNVVRLCFQAFLPDEHGNYTLALPPLISNPIYDNRAPNTAELRICRVNKNCGSVKGGDEIFLLCDKVQKDDIEVRFVLDNWEAKGSFSQADVHRQVAIVFRTPPFLKDITEPVTVKMQLRRPSDQEVSEPMDFRYLPDEKDPYGNKAKRQRSTLAWQKLIQDCGSNATERPKVALFSAANPEGKMIKKEPNMFSSTLMMPGLGTLPSSGQMYPGCNQIPHQPAQVGPGKQDTLSSCWQQLYSTPSSAGSLLNAHPQ…	593	cd07933_RHD-n_c-Rel_pfam00554_RHD_DNA_bind_pfam16179_RHD_dimer	1		1	1
Metazoa	Chordata	Aves	Phalacrocorax carbo	KFW76037.1	GGPEPYIEMFEQPRQRGMRFRYKCEGRSAGSIPGEHSTENNKTFPSIQILNYFGKVKIRTTLVTKNEPYKPHPHDLVGKDCRDGYYEAEFGPERRVLSFQNLGIQCVKKKDLKESISSRILKKINPFNVPEEQLHNIDEYDLNVVRLCFQAFLPDEHGNYTIALPPLISNPIYDNRAPNTAELRICRVNKNCGSVKGGDEIFLLCDKVQKDDIEVRFVLDNWEAKGSFSQADVHRQVAIVFRTPPFLKDITEPVTVKMQLRRPSDQEVSEPMDFRYLPDEKDPYGNKAKRQRSTLAWQKLIQDCGSNATERPKVAPFPAVTPEGKLIKKEPNMFPSTLMMPGLGNLPNTSQIYPVCNQIPHQGTAQVGPGKQDTLSSCWQQLYGTPSSAGSLLNAHPQN…	591	cd07933_RHD-n_c-Rel_pfam00554_RHD_DNA_bind_pfam16179_RHD_dimer	1		1	1
Metazoa	Chordata	Aves	Cariama cristata	KFP65945.1	GGPEPYIEIFEQPRQRGMRFRYKCEGRSAGSIPGEHSTENNKTFPSIQILNYFGKVKIRTTLVTKNEPYKPHPHDLVGKDCRDGYYEAEFGPERRVLSFQNLGIQCVKKKDLKESISLRISKKINPFNVPEEQLHNIDEYDLNVVRLCFQAFLPDEHGNYTLALPPLISNPIYDNRAPNTAELRICRVNKNCGSVKGGDEIFLLCDKVQKDDIEVRFVLDNWEAKGSFSQADVHRQVAIVFRTPPFLKDITEPVTVKMQLRRPSDQEVSEPMDFRYLPDEKDPYGNKAKRQRSTLAWQKLIQDCGSNGTERSKVAPFPTVTPEGKLIKKEPNNMFSSALMMPGLGTLPNTGQLYPVGNQIPHPPAQVGPGKQDTLSSCWQQPYSTPSSAGSLLNTHPRN…	592	cd07933_RHD-n_c-Rel_pfam00554_RHD_DNA_bind_pfam16179_RHD_dimer	1		1	1
Metazoa	Chordata	Aves	Scopus umbretta	NXX55682.1	GGPEPYIEMFEQPRQRGMRFRYKCEGRSAGSIPGEHSTENNKTFPSIQILNYFGKVKIRTTLVTKNEPYKPHPHDLVGKDCRDGYYEAEFGPERRVLSFQNLGIQCVKKKDLKESISSRILKKINPFNVPEEQLHNIDEYDLNVVRLCFQAFLPDEHGNYTLALPPLISNPIYDNRAPNTAELRICRVNKNCGSVKGGDEIFLLCDKVQKDDIEVRFVLDNWEAKGSFSQADVHRQVAIVFRTPPFLKDITEPVTVKMQLRRPSDQEVSEPMDFRYLPDEKDPYGNKAKRQRSTLAWQKLIQDCGSNATERPKVAPFPAATHEGKLIKKEPNTFSSALMMPGLGTLANASQIYPVCNQLPHPAAQVGPGKQDTLSPCWQQLYSTPAPAGSLLNAHPQNS…	593	cd07933_RHD-n_c-Rel_pfam00554_RHD_DNA_bind_pfam16179_RHD_dimer	1		1	1
Metazoa	Chordata	Aves	Oxyura jamaicensis	XP_035178333.1	MAGGPEPYIEIFEQPRQRGMRFRYKCEGRSAGSIPGEHSTENNKTFPSIQILNYFGKVKIRTTLVTKNEPYKPHPHDLVGKDCRDGYYEAEFGPERRVLSFQNLGIQCVKKRDLKESISLRISKKINPFNVPEEQLHNIDEYDLNVVRLCFQAFLPDEHGNYTLALPPLISNPIYDNRAPNTAELRICRVNKNCGSVKGGDEIFLLCDKVQKDDIEVRFVLDNWEAKGSFSQADVHRQVAIVFRTPPFLKDITEPVTVKMQLRRPSDQEVSEPMDFRYLPDEKDPYGNKAKRQRSTLAWQKLIQDCGSNATERPKVALFSAANPEGKMIKKEPNMFSSTLMMPGLGTLPSSSQMYPGCNQVPHQPAQVGPGKQDTLSSCWQQLYSTSSSAGSLLNAHPQ…	592	cd07933_RHD-n_c-Rel_pfam00554_RHD_DNA_bind_pfam16179_RHD_dimer	1		1	1
Metazoa	Chordata	Aves	Casuarius casuarius	NXE47317.1	GGPEPYIEIFEQPRQRGMRFRYKCEGRSAGSIPGEHSTENNKTFPSIQILNYFGKVKIRTTLVTKNEPYKPHPHDLVGKDCRDGYYEAEFGPERRVLSFQNLGIQCVKKRDLKESISLRISKKINPFNVPEEQLHNIDEYDLNVVRLCFQAFLPDEHGNYTLALPPLISNPIYDNRAPNTAELRICRVNKNCGSVKGGDEIFLLCDKVQKDDIEVRFVLDNWEAKGSFSQADVHRQVAIVFRTPPFLKDITEPVTVKMQLRRPSDQEVSEPMDFRYLPDEKDPYGNKAKRQRSTLAWQKLIQDCGSNASERPKVAPFPSVTPEGKLIKKEPNMFSSALMMPGPGTLANTSQIYSACNQMPHQPAQVGPGKQDTLSSCWQPLYTPSSAGSLVNAHPQSSF…	591	cd07933_RHD-n_c-Rel_pfam00554_RHD_DNA_bind_pfam16179_RHD_dimer	1		1	1
Metazoa	Chordata	Aves	Cygnus atratus	XP_035408877.1	MAGGPEPYIEIFEQPRQRGMRFRYKCEGRSAGSIPGEHSTENNKTFPSIQILNYFGKVKIRTTLVTKNEPYKPHPHDLVGKDCRDGYYEAEFGPERRVLSFQNLGIQCVKKRDLKESISLRISKKINPFNVPEEQLHNIDEYDLNVVRLCFQAFLPDEHGNYTLALPPLISNPIYDNRAPNTAELRICRVNKNCGSVKGGDEIFLLCDKVQKDDIEVRFVLDNWEAKGSFSQADVHRQVAIVFRTPPFLKDITEPVTVKMQLRRPSDQEVSEPMDFRYLPDEKDPYGNKAKRQRSTLAWQKLIQDCGSNATERPKVALFSAANPEGKMIKKEPNMFSSTLMMPGLGTLPSSGQMYPGCNQIPHQPAQVGPGKQDTLSSCWQQLYSTPSSAGSLLNAHPQ…	593	cd07933_RHD-n_c-Rel_pfam00554_RHD_DNA_bind_pfam16179_RHD_dimer	1		1	1
Metazoa	Chordata	Aves	Charadrius vociferus	KGL94141.1	GGPEPYIEIFEQPRQRGMRFRYKCEGRSAGSIPGEHSTENNKTFPSIQILNYFGKVKIRTTLVTKNEPYKPHPHDLVGKDCRDGYYEAEFGPERRVLSFQNLGIQCVKKKDLKESISLRISKKINPFNVPEEQLHNIDEYDLNVVRLCFQAFLPDEHGNYTLALPPLISNPIYDNRAPNTAELRICRVNKNCGSVKGGDEIFLLCDKVQKDDIEVRFVLDNWEAKGSFSQADVHRQVAIVFRTPPFLKDITEPVTVKMQLRRPSDQEVSEPMDFRYLPDEKDPYGNKAKRQRSTLAWQKLIQDCGSNATERPKVTPFTAVAPEGKLIKKEPNMFSSTLMLPGLGTLPNTSQIYPVCNQIPHVPAQVGPGKQDTLPACWQQLYSTSSSAGGLLNAHPQNS…	591	cd07933_RHD-n_c-Rel_pfam00554_RHD_DNA_bind_pfam16179_RHD_dimer	1		1	1
Metazoa	Chordata	Aves	Himantopus himantopus	NXN68403.1	GGPEPYIEIFEQPRQRGMRFRYKCEGRSAGSIPGEHSTENNKTFPSIQILNYFGKVKIRTTLVTKNEPYKPHPHDLVGKDCRDGYYEAEFGPERRVLSFQNLGIQCVKKKDLKESISLRISKKINPFNVPEEQLHNIDEYDLNVVRLCFQAFLPDEHGNYTLALPPLISNPIYDNRAPNTAELRICRVNKNCGSVKGGDEIFLLCDKVQKDDIEVRFVLDNWEAKGSFSQADVHRQVAIVFRTPPFLKDITEPVTVKMQLRRPSDQEVSEPMDFRYLPDEKDPYGNKAKRQRSTLAWQKLIQDCGSNATERPKVAPFTTVAPEGKLIKKEPNMFSSTLMLPGLGTLPNTSQIYPVCNQIPHAPAQVVPGKQDTLSSCWQQLYSTSSSAGSLLNAHPQNS…	592	cd07933_RHD-n_c-Rel_pfam00554_RHD_DNA_bind_pfam16179_RHD_dimer	1		1	1
Metazoa	Chordata	Aves	Phaetusa simplex	NXW28331.1	GGPEPYIEIFEQPRQRGMRFRYKCEGRSAGSIPGEHSTDNNKTFPSIQILNYFGKVKIRTTLVTKNEPYKPHPHDLVGKDCRDGYYEAEFGPERRVLSFQNLGIQCVKKKDLKESISLRISKKINPFNVPEEQLHNIDEYDLNVVRLCFQAFLPDEHGNYTIALPPLISNPIYDNRAPNTAELRICRVNKNCGSVKGGDEIFLLCDKVQKDDIEVRFVLDNWEAKGSFSQADVHRQVAIVFRTPPFLKDITEPVTVKMQLRRPSDQEVSEPMDFRYLPDEKDPYGNKAKRQRSTLAWQKLIQDCGSNATERPKVAPFPAVTPEGKLIKKEPNMFSSTLMMPGLGTLANASQIYPVCNQVAHPPAPVGPGKQDALSSCWQQLYGTSASAGSLLNAHPHNS…	592	cd07933_RHD-n_c-Rel_pfam00554_RHD_DNA_bind_pfam16179_RHD_dimer	1		1	1
Metazoa	Chordata	Aves	Accipiter gentilis	XP_049657509.1	MAGRLLLSKLPYGQRSACNSMRMHTSALPKGGPEPYIEIFEQPRQRGMRFRYKCEGRSAGSIPGEHSTENNKTFPSIQILNYFGKVKIRTTLVTKNEPYKPHPHDLVGKDCRDGYYEAEFGPERRVLSFQNLGIQCVKKKDLKESISLRISKKINPFNVPEEQLHNIDEYDLNVVRLCFQAFLPDEHGNYTLALPPLISNPIYDNRAPNTAELRICRVNKNCGSVKGGDEIFLLCDKVQKDDIEVRFVLDNWEAKGSFSQADVHRQVAIVFRTPPFLKDITEPVTVKMQLRRPSDQEVSEPMDFRYLPDEKDPYGNKAKRQRSTLAWQKLIQDCGSNATERPKVAPFPTVTPEGKLIKKEPNLFSSAMMMPGLGTLANTSQIYPVCNQIPHPPAQVGPG…	622	cd07933_RHD-n_c-Rel_pfam00554_RHD_DNA_bind_pfam16179_RHD_dimer	1		1	1
Metazoa	Chordata	Aves	Accipiter gentilis	XP_049657511.1	MAGGPEPYIEIFEQPRQRGMRFRYKCEGRSAGSIPGEHSTENNKTFPSIQILNYFGKVKIRTTLVTKNEPYKPHPHDLVGKDCRDGYYEAEFGPERRVLSFQNLGIQCVKKKDLKESISLRISKKINPFNVPEEQLHNIDEYDLNVVRLCFQAFLPDEHGNYTLALPPLISNPIYDNRAPNTAELRICRVNKNCGSVKGGDEIFLLCDKVQKDDIEVRFVLDNWEAKGSFSQADVHRQVAIVFRTPPFLKDITEPVTVKMQLRRPSDQEVSEPMDFRYLPDEKDPYGNKAKRQRSTLAWQKLIQDCGSNATERPKVAPFPTVTPEGKLIKKEPNLFSSAMMMPGLGTLANTSQIYPVCNQIPHPPAQVGPGKQDTLSSCWQQLYGTPSSAGSLLNVHPQ…	594	cd07933_RHD-n_c-Rel_pfam00554_RHD_DNA_bind_pfam16179_RHD_dimer	1		1	1
Metazoa	Chordata	Aves	Dromaius novaehollandiae	NXG30098.1	GGPEPYIEIFEQPRQRGMRFRYKCEGRSAGSIPGEHSTENNKTFPSIQILNYFGKVKIRTTLVTKNEPYKPHPHDLVGKDCRDGYYEAEFGPERRVLSFQNLGIQCVKKRDLKESISLRISKKINPFNVPEEQLHNIDEYDLNVVRLCFQAFLPDEHGNYTLALPPLISNPIYDNRAPNTAELRICRVNKNCGSVKGGDEIFLLCDKVQKDDIEVRFVLDNWEAKGSFSQADVHRQVAIVFRTPPFLKDITEPVTVKMQLRRPSDQEVSEPMDFRYLPDEKDPYGNKAKRQRSTFAWQKLIQDCGSNASERPKVAPFPSVTPEGKLIKKEPNMFSSALMMPGPGTLANTSQIYSACNQMPHQPAQVGPGKQDTLSSCWQPLYTPSSAGSLVNAHPQSSF…	591	cd07933_RHD-n_c-Rel_pfam00554_RHD_DNA_bind_pfam16179_RHD_dimer	1		1	1
Metazoa	Chordata	Aves	Calonectris borealis	NXV86645.1	GGPEPYIEIFEQPRQRGMRFRYKCEGRSAGSIPGEHSTENNKTFPSIQILNYFGKVKIRTTLVTKNEPYKPHPHDLVGKDCRDGYYEAEFGPERRVLSFQNLGIQCVKKKDLKESISLRISKKINPFNVPEEQLHNIDEYDLNVVRLCFQAFLPDEHGNYTLALPPLISNPIYDNRAPNTAELRICRVNKNCGSVKGGDEIFLLCDKVQKDDIEVRFVLDNWEAKGSFSQADVHRQVAIVFRTPPFLKDITEPVTVKMQLRRPSDQEVSEPMDFRYLPDEKDPYGNKAKRQRSTLAWQKLIQDCGSNATERPKVAPFPSVTPEGKLIKKEPNVFSPALMMPGLGTLANASQIYPAFNQIPHQPAPVGPGKQDALSSCWQQLYGTPSSAGSLLNAHPQNS…	592	cd07933_RHD-n_c-Rel_pfam00554_RHD_DNA_bind_pfam16179_RHD_dimer	1		1	1
Metazoa	Chordata	Aves	Urocolius indicus	NXX83200.1	GVSEPYIEIFEQPRQRGMRFRYKCEGRSAGSIPGEHSTENNKTFPSIQILNYFGKVKIRTTLVTKNEPYKPHPHDLVGKDCRDGYYEAEFGPERRVLSFQNLGIQCVKKKDLKESISLRISKKINPFNVPEEQLHNIDEYDLNVVRLCFQAFLPDQHGNYTLPLPPLISNPIYDNRAPNTAELRICRVNKNCGSVKGGDEIFLLCDKVQKDDIEVRFVLDNWEAKGSFSQADVHRQVAIVFRTPPFHKDITEPVTVKMQLRRPSDQEVSEPMDFRYLPDEKDPYGNKAKRQRQTLVWQKLVQDCGSNVTERPKAAAFATVPPEGKLIKKEPNLFSPAVLMPPLGSLTNTSPMYPICNTPAHAPTGPAKQDPLSSCWQQLYSSPSSSSSLLNVHPQNSFG…	591	cd07933_RHD-n_c-Rel_pfam00554_RHD_DNA_bind_pfam16179_RHD_dimer	1		1	1
Metazoa	Chordata	Aves	Chloroceryle aenea	NXI59898.1	GGPEPYIEIFEQPRQRGMRFRYKCEGRSAGSIPGEHSTENNKTFPSIQILNYYGKVKIRTTLVTKNEPYKPHPHDLVGKDCRDGYYEAEFGPERRVLSFQNLGIQCVKKKDLKESISLRISKKINPFNVPEEQLHNIDEYDLNVVRLCFQAFLPDEHGNYTLALPPLISNPIYDNRAPNTAELRICRVNKNCGSVKGGDEIFLLCDKVQKDDIEVRFVLDSWEAKGSFSQADVHRQVAIVFRTPPFLKDITEPVTVKMQLRRPSDQEVSEPMDFRYLPDEKDPYGNKAKRQRSTLAWQKFMQDYGPNTTERPKVTPFSAVPPEGKLIKKEPNAFSSSLMMSGLGTLANTSQVYPVCNQLTHPPASVGPQKQDTLSSCWQVYSSASSAGSLLNVHPQNSF…	587	cd07933_RHD-n_c-Rel_pfam00554_RHD_DNA_bind_pfam16179_RHD_dimer	1		1	1
Metazoa	Chordata	Aves	Upupa epops	NWU89521.1	GGPEPYIEIFEQPRQRGMRFRYKCEGRSAGSIPGEHSTENNKTFPSIQILNYFGKVKIRTTLVTKNEPYKPHPHDLVGKDCRDGYYEAEFGPERRVLSFQNLGIQCVKKKELKESIALRISKKINPFNVPEEQLHNIDEYDLNVVRLCFQAFLPDEHGNYTLALPPLISNPIYDNRAPNTAELRICRVNKNCGSVKGGDEIFLLCDKVQKDDIEVRFVLDNWEAKGSFSQADVHRQVAIVFKTPPFLKDITEPVTVKMQLRRPSDQEVSEPMDFRYLPDEKDPYGNKAKRQRSTLAWQKLIQDCGSNVTERPKAAPFPAVTPDRKTIKKEPNSLSSTLMMPGLGTLANTSQLYPLCNQMAPLPAQVGPGKQDTLSSSCWQLPYSNPSSASTLLNAHPQN…	590	cd07933_RHD-n_c-Rel_pfam00554_RHD_DNA_bind_pfam16179_RHD_dimer	1		1	1
Metazoa	Chordata	Aves	Chauna torquata	NXK45490.1	GGPEPYIEIFEQPRQRGMRFRYKCEGRSAGSIPGEHSTENNKTFPSIQILNYFGKVKIRTTLVTKNEPYKPHPHDLVGKDCRDGYYEAEFGPERRVLSFQNLGIQCVKKRDLKESISLRISKKINPFNVPEEQLHNIDEYDLNVVRLCFQAFLPDEHGNYTLALPPLISNPIYDNRAPNTAELRICRVNKNCGSVKGGDEIFLLCDKVQKDDIEVRFVLDNWEAKGSFSQADVHRQVAIVFRTPPFLKDITEPVTVKMQLRRPSDQEVSEPMDFRYLPDEKDPYGNKAKRQRSTLAWQKLIQDCGSNATERPKVASSFPAVNPEGKLIKKEPNMFSSTLMMPGLGTLASSGQIYPACNQIPHQPAQVGPGKQDVLSSCWQQLYSTSSSAGSLLNAHPQN…	593	cd07933_RHD-n_c-Rel_pfam00554_RHD_DNA_bind_pfam16179_RHD_dimer	1		1	1
Metazoa	Chordata	Aves	Bucorvus abyssinicus	NWR55599.1	GGPEAYIEIFEQPRQRGMRFRYKCEGRSAGSIPGEHSTENNKTFPSIQILNYYGKVKIRTTLVTKNEPYKPHPHDLVGKDCRDGYYEAEFGPERRVLSFQNLGIQCVKKKELKESISLRISKKINPFNVPEEQLHNIDEYDLNVVRLCFQAFLPDEHGNYTIALPPLISNPIYDNRAPNTAELRICRVNKNCGSVKGGDEIFLLCDKVQKDDIEVRFVLDNWEAKGSFSQADVHRQVAIVFRTPPFLKDITEPVTVKMQLRRPSDQEVSEPMDFRYLPDEKDPYGNKAKRQRSTLAWQKLIQDCGSNTTERPKVAPFPAVAPQGKLIKKEPNLFPSSLMMPGLGALANPSQMYPVQIAHPPAPVGPGKQDTLSSCWQPLYSSPSSASTLLNTHPQNSFA…	590	cd07933_RHD-n_c-Rel_pfam00554_RHD_DNA_bind_pfam16179_RHD_dimer	1		1	1
Metazoa	Chordata	Aves	Glaucidium brasilianum	NXL37824.1	GGPEPYIEIFEQPRQRGMRFRYKCEGRSAGSIPGEHSTENNKTFPSIQILNYFGKVKIRTTLVTKNEPYKPHPHDLVGKDCRDGYYEAEFGPERRVLSFQNLGIQCVKKKDLKESISLRISKKINPFNVPEEQLHNIDEYDLNVVRLCFQAFLPDEHGNYTLALPPLISNPIYDNRAPNTAELRICRVNKNCGSVKGGDEIFLLCDKVQKDDIEVRFVLDNWEAKGSFSQADVHRQVAIVFRTPPFLKDITEPITVKMQLRRPSDQEVSEPMDFRYLPDEKDPYGNKAKRQRSTLAWQKLIQDCGPNATERPKVAPFPAVTPEGKLIKKEPNMFSSPLLLPGLGALANTSQMYPVCSQMAPVPSGGAGKQDPLSSCWQALYSSPSPGGSSLLSTHPPGS…	593	cd07933_RHD-n_c-Rel_pfam00554_RHD_DNA_bind_pfam16179_RHD_dimer	1		1	1
Metazoa	Chordata	Aves	Sula dactylatra	NWI33553.1	GGPEPYIEMFEQPRQRGMRFRYKCEGRSAGSIPGEHSTENNKTFPSIQILNYFGKVKIRTTLVTKNEPYKPHPHDLVGKDCRDGYYEAEFGPERRVLSFQNLGIQCVKKKDLKESISSRILKKINPFNVPEEQLHNIDEYDLNVVRLCFQAFLPDEHGNYTIALPPLISNPIYDNRAPNTAELRICRVNKNCGSVKGGDEIFLLCDKVQKDDIEVRFVLDNWEAKGSFSQADVHRQVAIVFRTPPFLKDITEPVTVKMQLRRPSDQEVSEPMDFRYLPDEKDPYGNKAKRQRSTLAWQKLIQDCGPNATERPKAAAPFPAATPKGKLIKKEPNMFPSTLMMPGLGTLPGAGQMYPVCNQIPHQPAAQVGPGNQDTLSSCWQQLYGTPSSAGSLLNTHPQ…	592	cd07933_RHD-n_c-Rel_pfam00554_RHD_DNA_bind_pfam16179_RHD_dimer	1		1	1
Metazoa	Chordata	Aves	Phaethon lepturus	KFQ74517.1	GGPEPYIEIFEQPRQRGMRFRYKCEGRSAGSIPGEHSTENNKTFPSIQILNYFGKVKIRTTLVTKNEPYKPHPHDLVGKDCRDGYYEAEFGPERRVLSFQNLGIQCVKKKDLKESISLRISKKINPFNVPEEQLHNIDEYDLNVVRLCFQAFLPDEHGNYTLALPPLISNPIYDNRAPNTAELRICRVNKNCGSVKGGDEIFLLCDKVQKDDIEVRFVLDNWEAKGSFSQADVHRQVAIVFRTPPFLKDITEPVTVKMQLRRPSDQEVSEPMDFRYLPDEKDPYGNKAKRQRSTLAWQKLIQDCGSNATERPKAAPFPAGAPEGKLIKKEPNMFLSTLMMPGLGTLANTGQIYPVCNQLPPQPAQVGPGKQDTFSSCWQQLYSTPSAAGSLLNAHPQNS…	592	cd07933_RHD-n_c-Rel_pfam00554_RHD_DNA_bind_pfam16179_RHD_dimer	1		1	1
Metazoa	Chordata	Aves	Atlantisia rogersi	NXV82662.1	GVPEPYIEIFEQPRQRGMRFRYKCEGRSAGSIPGEHSTENNKTFPSIQILNYFGKVKIRTTLVTKSEPYKPHPHDLVGKDCRDGYYEAEFGPERRVLSFQNLGIQCVKKKDLKESISLRISKKINPFNVPEEQLHNIDEYDLNVVRLCFQAFLPDEQGNYTLALPPLISNPIYDNRAPNTAELRICRVNKNCGSVKGGDEIFLLCDKVQKDDIEVRFVLDNWEAKGSFSQADVHRQVAIVFRTPPFLKDITEPVTVKMQLRRPSDQEVSEPMDFRYLPDEKDPYGNKAKRQRSTLAWQKLIQDCGSNATERPKVSSFPTVTPEGKLIKKEPTMFSSSLMMPGLGTLPNATQIYPVCNQIPHPPAQVGPGKQDALSSSCWPQLYSTSSSASSLLNAHPQN…	588	cd07933_RHD-n_c-Rel_pfam00554_RHD_DNA_bind_pfam16179_RHD_dimer	1		1	1
Metazoa	Chordata	Aves	Crypturellus undulatus	NWJ10087.1	GGPQPYIEIFEQPRQRGMRFRYKCEGRSAGSIPGEHSTDNNKTFPSIQILNYFGKVKIRTTLVTKNEPYKPHPHDLVGKDCRDGYYEAEFGPERRVLSFQNLGIQCVKKKELKESISLRISKKINPFNVPEEQLHNIDEYDLNVVRLCFQAFLPDEHGNYTLALPPLISNPIYDNRAPNTAELRICRVNKNCGSVKGGDEIFLLCDKVQKDDIEVRFVLDNWEAKGSFSQADVHRQVAIVFRTPPFLRDISEPVTVKMQLRRPSDQEVSEPMDFRYLPDEKDPYGNKAKRQRSTLAWQKLIQDCGSNASERPKVAPFSPVASEGKLIKKEPSLFSSSLLMPGPPAVANTSQLYSACNQMPPQPMSVVPGKQDGLSLCWPPQNTAPAMGSLVGAHPQGSF…	587	cd07933_RHD-n_c-Rel_pfam00554_RHD_DNA_bind_pfam16179_RHD_dimer	1		1	1
Metazoa	Chordata	Aves	Nycticryphes semicollaris	NXN24483.1	GGPEPYIEIFEQPRQRGMRFRYKCEGRSAGSIPGEHSTENSKTFPSIQILNYFGKVKIRTTLVTKNEPYKPHPHDLVGKDCRDGYYEAEFGPERRVLSFQNLGIQCVKKKDLKESISLRISKKINPFNVPEEQLHNIDEYDLNVVRLCFQAFLPDEHGNYTIALPPLISNPIYDNRAPNTAELRICRVNKNCGSVKGGDEIFLLCDKVQKDDIEVRFVLDNWEAKGSFSQADVHRQVAIVFRTPPFLKDITEPVTVKMQLRRPSDQEVSEPMDFRYLPDEKDPYGNKAKRQRSTLAWQKLIQDCGSNATERPKVAPFPTVTPEGKLIKKEPNMFSSTLMMPGLGTLANTSQIYPVCNQLPHAPVQVGPGKQDPLSSCWQQLYSSSSSAGGLLNAHSHNS…	593	cd07933_RHD-n_c-Rel_pfam00554_RHD_DNA_bind_pfam16179_RHD_dimer	1		1	1
Metazoa	Chordata	Aves	Centropus unirufus	NWR80208.1	GGSEPYVEIFEQPRQRGMRFRYKCEGRSAGSIPGEHSTENNKTFPSIQILNYYGKVKIRTTLVTKNEPYKPHPHDLVGKDCRDGYYEAEFGPERRVLSFQNLGIQCVKKKDLKESISLRISKKINPFNVPEEQLHNIDEYDLNVVRLCFQAFLPDKHGNYTLALPPLISNPIYDNRAPNTAELRICRVNKNCGSVKGGDEIFLLCDKVQKDDIEVRFVLDNWEAKGSFSQADVHRQVAIVFRTPPFLKDITEPVTVKMQLRRPSDQEVSEPMDFRYLPDEKDPYGNKAKRQRSTLAWQKLIQDCGSNATEWPKAVPFPDVTSEVKLIKKEPNMFPSTLMMLGLGTLPSTSQIYPGSNQIPHPPAQVGSGKQDMPLCWQMLYSTTPSAGSLLNAHPQNSF…	592	cd07933_RHD-n_c-Rel_pfam00554_RHD_DNA_bind_pfam16179_RHD_dimer	1		1	1
Metazoa	Chordata	Aves	Pelecanoides urinatrix	NXT37538.1	GVPEPYIEIFEQPRQRGMRFRYKCEGRSAGSIPGEHSTENNKTFPSIQILNYFGKVKIRTTLVTKNEPYKPHPHDLVGKDCRDGYYEAEFGPERRVLSFQNLGIQCVKKKDLKESISLRISKKINPFNVPEEQLHNIDEYDLNVVRLCFQAFLPDEHGNYTLALPPLISNPIYDNRAPNTAELRICRVNKNCGSVKGGDEIFLLCDKVQKDDIEVRFVLDNWEAKGSFSQADVHRQVAIVFKTPPFLKDITEPVTVKMQLRRPSDQEVSEPMDFRYLPDEKDPYGNKAKRQRSTLAWQKLIQDCGSNATERPKVAPFPAVTPEGKLIKKEPNMFSSALMVPGIGTLANTSQIYPAFNQIPHQPAPVGPGKQDALSSCWQQLYGTPSSAGSLLNAHPQNS…	590	cd07933_RHD-n_c-Rel_pfam00554_RHD_DNA_bind_pfam16179_RHD_dimer	1		1	1
Metazoa	Chordata	Aves	Tyto alba	XP_032844994.2	MAGGSEPYIEIFEQPRQRGMRFRYKCEGRSAGSIPGEHSTENNKTFPSIQILNYFGKVKIRTTLVTKNEPYKPHPHDLVGKDCRDGYYEAEFGPERRVLSFQNLGIQCVKKKDLKESISLRISKKINPFNVPEEQLHNIDEYDLNVVRLCFQAFLPDEHGNYTLALPPLISNPIYDNRAPNTAELRICRVNKNCGSVKGGDEIFLLCDKVQKDDIEVRFVLDNWEAKGSFSQADVHRQVAIVFRTPPFLKDITEPVTVKMQLRRPSDQEVSEPMDFRYLPDEKDPYGNKAKRQRSTLAWQKLIQDCGSNATERLKVAPFPAVTPEGKLIKKEPNMFSSTLMLPGLGTLANTSQIYSVCNQPPHQPPPGKQDTLSSCWQGLYSTPSSAGSLLNPHPQNSF…	592	cd07933_RHD-n_c-Rel_pfam00554_RHD_DNA_bind_pfam16179_RHD_dimer	1		1	1
Metazoa	Chordata	Aves	Nyctiprogne leucopyga	NXW47649.1	GGPEPYIEIFEQPRQRGMRFRYKCEGRSAGSIPGEHSTENNKTFPSIQILNYFGKVKIRTTLVTKNEPYKPHPHDLVGKDCRDGYYEAEFGPERRVLSFQNLGIQCVKKKDLKESISLRISRKINPFNVPEEQLHNIDEYDLNVVRLCFQAFLPDEHGNYTLALPPLISNPIYDNRAPNTAELRICRVNKNCGSVKGGDEIFLLCDKVQKDDIEVRFVLDNWEAKGSFSQADVHRQVAIVFRTPPFLKDITEPVTVKMQLRRPSDQEVSEPMDFRYLPDEKDPYGNKAKRQRSTLAWQKLIQDCGSNATERPKVAPFPTVTPEGKLIKKEPNMFPSSLMMPGLGTLASTSQIYSACNQISHQPAQVGPGKQDTLSSCWQQLYSSSPASSLLNTHPQNSF…	585	cd07933_RHD-n_c-Rel_pfam00554_RHD_DNA_bind_pfam16179_RHD_dimer	1		1	1
Metazoa	Chordata	Aves	Eudromia elegans	NXA40398.1	GGPQPYIEIFEQPRQRGMRFRYKCEGRSAGSIPGEHSTDNNKTFPSIQILNYFGKVKIRTTLVTKNEPYKPHPHDLVGKDCKDGYYEAEFGPERRVLSFQNLGIQCVKKKELKESISLRISKKINPFNVPEEQLHNIDEYDLNVVRLCFQAFLPDEHGNYTLALPPLISNPIYDNRAPNTAELRICRVNKNCGSVKGGDEIFLLCDKVQKDDIEVRFVLDNWEAKGSFSQADVHRQVAIVFRTPPFLRDITEPVTVKMQLRRPSDQEVSEPMDFRYLPDEKDPYGNKAKRQRSTLAWQKLIQDCGSNASERPKVAPFSSVASEGKLIKKEPSLFSSTLLMPGPGTVANTSQLYSACTQIPPQPMQVVPGKQDTLPSCWPPQNAPLAMGSLVGAHPQGGF…	587	cd07933_RHD-n_c-Rel_pfam00554_RHD_DNA_bind_pfam16179_RHD_dimer	1		1	1
Metazoa	Chordata	Aves	Eurystomus gularis	NXW64893.1	GGPEPYIEIFEQPRQRGMRFRYKCEGRSAGSIPGEHSTENNKTFPSIQILNYFGKVKIRCTLVTKNEPYKPHPHDLVGKDCRDGYYEAEFGPERRVLSFQNLGIQCVKKKDLKESISLRISKKINPFNVPEEQLHNIDEYDLNVVRLCFQAFLPDEHGNYTLALPPLISNPIYDNRAPNTAELRICRVNKNCGSVKGGDEIFLLCDKVQKDDIEVRFVLDNWEAKGSFSQADVHRQVAIVFRTPPFLKDITEPVTVKMQLRRPSDQEVSEPMDFRYLPDEKDPYGNKAKRQRSTLAWQKLIQDCGSNATERPKVAPFPSGIPEGKLIKKEPNVFSSTLMMPGLGTLANTSQIYPVCNQLAHPPAPVGPGKQDTLSSCWQQVCSSPSSAGSLLNVHPQNS…	591	cd07933_RHD-n_c-Rel_pfam00554_RHD_DNA_bind_pfam16179_RHD_dimer	1		1	1
Metazoa	Chordata	Aves	Centropus bengalensis	NXX89165.1	GGSEPYVEIFEQPRQRGMRFRYKCEGRSAGSIPGEHSTENNKTFPSIQILNYYGKVKIRTTLVTKNEPYKPHPHDLVGKDCRDGYYEAEFGPERRVLSFQNLGIQCVKKKDLKESISLRISKKINPFNVPEEQLHNIDEYDLNVVRLCFQAFLPDKHGNYTLALPPLISNPIYDNRAPNTAELRICRVNKNCGSVKGGDEIFLLCDKVQKDDIEVRFVLDNWEAKGSFSQADVHRQVAIVFRTPPFLKDITEPVTVKMQLRRPSDQEVSEPMDFRYLPDEKDPYGNKAKRQRSTLAWQKLMQDCGSNATEWPKAVPFPDVTSEVKLIKKEPNMFPSTLMMLGLGTLPSTSQIYPGSNQIPHPPAQVGSGKQDMPLCWQMLYSTTPSAGSLLNAHPQNSF…	592	cd07933_RHD-n_c-Rel_pfam00554_RHD_DNA_bind_pfam16179_RHD_dimer	1		1	1
Metazoa	Chordata	Aves	Sagittarius serpentarius	NXQ96911.1	GAPEPCIEIFEQPRQRGMRFRYKCEGRSAGSIPGEHSTENNKTFPSIQIVNYFGKVKIRTTLVTKNEPYKPHPHDLVGKDCRDGYYEAEFGPERRVLSFQNLGIQCVKKKDLKESISLRISKKINPFNVPEEQLHNIDEYDLNVVRLCFQAFLPDEHGNYTLALPPLISNPIYDNRAPNTAELRICRVNKNCGSVKGGDEIFLLCDKVQKDDIEVRFVLDNWEAKGSFSQADVHRQVAIVFRTPPFLKDITEPVTVKMQLRRPSDQEVSEPMDFRYLPDEKDPYGNKAKRQRSTLAWQKLIQDCGSNATERPKVAPFPAVTPEGKLIKKEPNMFSSTLMMPGLGTLANASQIYPVCNQLPHPPPQVGPGKQDTLSSCWQQLYSTPSSAGSLLSGHPQNS…	591	cd07933_RHD-n_c-Rel_pfam00554_RHD_DNA_bind_pfam16179_RHD_dimer	1		1	1
Metazoa	Chordata	Aves	Egretta garzetta	KFP18273.1	GGSEAYIEMFEQPRQRGMRFRYKCEGRSAGSIPGEHSTENNKTFPSIQILNYFGKVKIRTTLVTKNEPYKPHPHDLVGKDCRDGYYEAEFGPERRVLSFQNLGIQCVKKKDLKESISSRILKKINPFNVPEEQLHNIDEYDLNVVRLCFQAFLPDEHGNYTIALPPLISNPIYDNRAPNTAELRICRVNKNCGSVKGGDEIFLLCDKVQKDDIEVRFVLDNWEAKGSFSQADVHRQVAIVFRTPPFLKDITEPVTVKMQLRRPSDQEVSEPMDFRYLPDEKDPYGNKAKRQRSTLAWQKLIQDCGSNATERPKAAPFPTVTFPEGKPIKKEPNVFPSTLMMPGLGALANTSQNYTVCNQLPHQPAQVGPGKQDPLSSCWQLYSTPSSASSLLNTHPQNS…	590	cd07933_RHD-n_c-Rel_pfam00554_RHD_DNA_bind_pfam16179_RHD_dimer	1		1	1
Metazoa	Chordata	Aves	Penelope pileata	NXC40882.1	GVSEPYIEIFEQPRQRGMRFRYKCEGRSAGSIPGEHSTENNKTFPSIQILNYFGKVKIRTTLVTKNEPYKPHPHDLVGKDCRDGYYEAEFGPERRVLSFQNLGIQCVKKRDLKESISLRISKKINPFNVPEEQLHNIDEYDLNVVRLCFQAFLPDEHGNYTLALPPLISNPIYDNRAPNTAELRICRVNKNCGSVKGGDEIFLLCDKVQKDDIEVRFVLDNWEAKGSFSQADVHRQVAIVFRTPPFLRDITEPVTVKMQLRRPSDQEVSEPMDFRYLPDEKDPYGNKAKRQRSTLAWQKLIQDCGSNATERPKVAPFPTVNPEGKPIKKEPNMFSSTLMLPELGTLASSGQMFPVCNQMPPQPTQLGPSKQDALPSCWQQVFSSPSASSLLSVHPHSSF…	591	cd07933_RHD-n_c-Rel_pfam00554_RHD_DNA_bind_pfam16179_RHD_dimer	1		1	1
Metazoa	Chordata	Aves	Lophotis ruficrista	NXE10305.1	GGPEPYIEIFEQPRQRGMRFRYKCEGRSAGSIPGEHSTENNKTFPSIQILNYFGKVKIRTTLVTKNEPYKPHPHDLVGKDCRDGYYEAEFGPERRVLSFQNLGIQCVKKKDLKESISLRISKKINPFNVPEEQLHNIDEYDLNVVRLCFQAFLPDEHGNYTLALPPLISNPIYDNRAPNTAELRICRVNKNCGSVKGGDEIFLLCDKVQKDDIEVRFVLDNWEAKGSFSQADVHRQVAIVFRTPPFLKDITEPVTVKMQLRRPSDQEVSEPMDFRYLPDEKDPYGNKAKRQRSTLAWQKLIQDCGSNATERPKVAAFPTVTPEGKLIKKEPNMLSSTLMMPGLGTLASTSQLYPACNQMAHPPAQVGPGKQDTLSSCWQQLYSTPSPAGGLLTAHPQNS…	592	cd07933_RHD-n_c-Rel_pfam00554_RHD_DNA_bind_pfam16179_RHD_dimer	1		1	1
Metazoa	Chordata	Aves	Apaloderma vittatum	KFP88087.1	GGSEPYIEIFEQPRQRGMRFRYKCEGRSAGSIPGEHSTENNKTFPSIQILNYFGKVKIRTTLVTKNEPYKPHPHDLVGKDCRDGYYEAEFGPERRVLSFQNLGIQCVKKKDLKESISLRISKKINPFNVPEEQLHNIDEYDLNVVRLCFQAFLPDEHGNYTLALPPLISNPIYDNRAPNTAELRICRVNKNCGSVKGGDEIFLLCDKVQKDDIEVRFVLDNWEAKGSFSQADVHRQVAIVFRTPPFLKDITEPVTVKMQLRRPSDQEVSEPMDFRYLPDEKDPYGNKAKRQRSTLAWQKLIQDCGSNATERPKVAPFTPGEKLIKKEPNMFSSSLMMPGLGAPANTICSQISHPSAPVGPGKQDTLSSCWPLYGSPPSSLLAAHPHNSFTTDMPQPGAL…	575	cd07933_RHD-n_c-Rel_pfam00554_RHD_DNA_bind_pfam16179_RHD_dimer	1		1	1
Metazoa	Chordata	Aves	Pedionomus torquatus	NWW47871.1	GGPEPYIEIFEQPRQRGMRFRYKCEGRSAGSIPGEHSTENNKTFPSIQILNYFGKVKIRTTLVTKNEPYKPHPHDLVGKDCRDGYYEAEFGPERRVLSFQNLGIQCVKKKDLKESISLRISKKINPFNVPEEQLHNIDEYDLNVVRLCFQAFLPDEHGNYTIALPPLISNPIYDNRAPNTAELRICRVNKNCGSVKGGDEIFLLCDKVQKDDIEVRFVLDNWEAKGSFSQADVHRQVAIVFRTPPFLKDITEPVTVKMQLRRPSDQEVSEPMDFRYLPDEKDPYGNKAKRQRSTLAWQKLIQDCGSNVTERPKVAPFPAVTPEGKLIKKEPNMFSSTLMMPGLGTLANTGQLYPVCNQLPHAPVQVGPGKQEPLSSCWQQLYSSSSSASGLINAHPHNS…	595	cd07933_RHD-n_c-Rel_pfam00554_RHD_DNA_bind_pfam16179_RHD_dimer	1		1	1
Metazoa	Chordata	Aves	Rostratula benghalensis	NXJ61595.1	GGPEPYIEIFEQPRQRGMRFRYKCEGRSAGSIPGEHSTENNKTFPSIQILNYFGKVKIRTTLVTKNEPYKPHPHDLVGKDCRDGYYEAEFGPERRVLSFQNLGIQCVKKKDLKESISLRISKKINPFNVPEEQLHNIDEYDLNVVRLCFQAFLPDEHGNYTIALPPLISNPIYDNRAPNTAELRICRVNKNCGSVKGGDEIFLLCDKVQKDDIEVRFVLDNWEAKGSFSQADVHRQVAIVFRTPPFLKDITEPVTVKMQLRRPSDQEVSEPMDFRYLPDEKDPYGNKAKRQRSTLAWQKLIQDCGSNATERPKVAPFPTVTPEGKLIKKEPNVFSSTLMMPGLGTLANTSQIYPVCNQPPHAPVQLGPGKQDPLSSCWQQLYSSSSSAGGLLNAHSHNS…	592	cd07933_RHD-n_c-Rel_pfam00554_RHD_DNA_bind_pfam16179_RHD_dimer	1		1	1
Metazoa	Chordata	Aves	Nothocercus nigrocapillus	NXD13814.1	GGPQPYIEIFEQPRQRGMRFRYKCEGRSAGSIPGEHSTDNNKTFPSIQILNYFGKVKIRTTLVTKNEPYKPHPHDLVGKDCRDGYYEAEFGPERRVLSFQNLGIQCVKKKELKESISLRISKKINPFNVPEEQLHNIDEYDLNVVRLCFQAFLPDEHGNYTLALPPLISNPIYDNRAPNTAELRICRVNKNCGSVKGGDEIFLLCDKVQKDDIEVRFVLDNWEAKGSFSQADVHRQVAIVFRTPPFLRDITEPVTVKMQLRRPSDQEVSEPMDFRYLPDEKDPYGNKAKRQRSTLAWQKLIQDCGSNASERPKVAPFQPVASEGKLIKKEPNLFSSTLLMPGPATVANTSQLYSACNQMPPQPMPAVPAKQDALSLCWPPQNAAPAVGSLVGAHPQGSF…	583	cd07933_RHD-n_c-Rel_pfam00554_RHD_DNA_bind_pfam16179_RHD_dimer	1		1	1
Metazoa	Chordata	Aves	Opisthocomus hoazin	KFR16961.1	GGHEPYVEIFEQPRQRGMRFRYKCEGRSAGSIPGEHSTENNKTFPSIQILNYFGKVKIRTTLVTKNEPHKPHPHDLVGKDCRDGYYEAEFGPERRVLSFQNLGIQCVKKKDLKESISLRISKKINPFNVPEEQLHNIDGYDLNVVRLCFQAFLPDEHGNYTLALPPVISNPIYDNRAPNTAELRICRVNKNCGSVKGGDEIFLLCDKVQKDDIEVRFVLDNWEAKGSFSQADVHRQVAIVFRTPPFLKDITEPVTVKMQLRRPSDQEVSEPMDFRYLPDEKDPYGNKAKRQRSTLAWQKLMQDCGSNATERPKVAPFPAVAPEGKLIKKEPSMCSSALMMPGLGTLANTSPIYPGCNRIAHPPAQLGLGKQDTLPSCWPALYSTQSSASSLLSVHPQNS…	591	cd07933_RHD-n_c-Rel_pfam00554_RHD_DNA_bind_pfam16179_RHD_dimer	1		1	1
Metazoa	Chordata	Aves	Aegotheles bennettii	NWX24312.1	GGPEPYIEIFEQPRQRGMRFRYKCEGRSAGSIPGEHSTENNKTFPSIQILNYFGKIKIRTTLVTKNEPYKPHPHDLVGKDCRDGYYEAEFGPERRVLSFQNLGIQCVKKKDLKESISLRISKKINPFNVPEEQLHNIDEYDLNVVRLCFQAFLPDEHGNYTLALPPLISNPIYDNRAPNTAELRICRVNKNCGSVKGGDEIFLLCDKVQKDDIEVRFVLDNWEAKGSFSQADVHRQVAIVFRTPPFLKDITEPVTVKMQLRRPSDQEVSEPMDFRYLPDEKDPYGNKAKRQRSTLAWQKLIQDCGSNVTERPKAAPFPTVTPEGKLIKKEPNMFSSTLMMSGFLANTSQIYPVCNQIQPGKQDTLSSCWQQLYSSTPSSASSLLSTHPQNSFVGDVPQP…	579	cd07933_RHD-n_c-Rel_pfam00554_RHD_DNA_bind_pfam16179_RHD_dimer	1		1	1
Metazoa	Chordata	Aves	Brachypteracias leptosomus	NXS54806.1	GGPEPYIEIFEQPRQRGMRFRYKCEGRSAGSIPGEHSTDNNKTFPSIQASAAFIPILNYFGKVKIRCTLVTKNEPYKPHPHDLVGKDCRDGYYEAEFGPERRVLSFQNLGIQCVKKKDLKESISLRISKKINPFNVPEEQLHNIDEYDLNVVRLCFQAFLPDEHGNYTLALPPLISNPIYDNRAPNTAELRICRVNKNCGSVKGGDEIFLLCDKVQKDDIEVRFVLDNWEAKGSFSQADVHRQVAIVFRTPPFLKDITEPVTVKMQLRRPSDQEVSEPMDFRYLPDEKDPYGNKAKRQRSTLAWQKLIQDCGSNTTERPKVAPFSAVTSEGKMIKKEPNLFSSTLMMSGLGTLGNTGQIYPVCNQLAHPPAPVGPGKQDTLSSCWQQVCSSPSPAGSLL…	598	cd07933_RHD-n_c-Rel_pfam00554_RHD_DNA_bind_pfam16179_RHD_dimer	1		1	1
Metazoa	Chordata	Aves	Ibidorhyncha struthersii	NXA28267.1	GGPEPYIEIFEQPRQRGMRFRYKCEGRSAGSIPGEHSTENNKTFPSIQILNYFGKVKIRTTLVTKNEPYKPHPHDLVGKDCRDGYYEAEFGPERRVLSFQNLGIQCVKKKDLKESISLRISKKINPFNVPEEQLHNIDEYDLNVVRLCFQAFLPDEHGNYTLALPPLISNPIYDNRAPNTAELRICRVNKNCGSVKGGDEIFLLCDKVQKDDIEVRFVLDNWEAKGSFSQADVHRQVAIVFRTPPFLKDITEPVTVKMQLRRPSDQEVSEPMDFRYLPDEKDPYGNKAKRQRSTLAWQKLIQDCGSNATERPKVAPFTTVAPEGKLIKKEPNMFSSTLMLPGLGTLPNTSQIYPVCNQIPHAPAQLVPGKQDTLSSCWQQLYSTSSSAASLLNAHPQNS…	593	cd07933_RHD-n_c-Rel_pfam00554_RHD_DNA_bind_pfam16179_RHD_dimer	1		1	1
Metazoa	Chordata	Aves	Chordeiles acutipennis	NXL66270.1	GGPEPYIEIFEQPRQRGMRFRYKCEGRSAGSIPGEHSTENNKTFPSIQILNYFGKVKIRTTLVTKNEPYKPHPHDLVGKDCRDGYYEAEFGPERRVLSFQNLGIQCVKKKDLKESISLRISRKINPFNVPEEQLHNIDEYDLNVVRLCFQAFLPDEHGNYTLALPPLISNPIYDNRAPNTAELRICRVNKNCGSVKGGDEIFLLCDKVQKDDIEVRFVLDNWEAKGSFSQADVHRQVAIVFRTPPFLKDITEPVTVKMQLRRPSDQEVSEPMDFRYLPDEKDPYGNKAKRQRSTLAWQKLIQDCGSNATERPKVAPFPTVTPEGKLIKKEPNMFPSSLMMPGLGTLASTSQIYSACNQISHQPAQVGPGKQDTLSSCWQQLYSSSPASSLLSAHPQNSF…	586	cd07933_RHD-n_c-Rel_pfam00554_RHD_DNA_bind_pfam16179_RHD_dimer	1		1	1
Metazoa	Chordata	Aves	Phalacrocorax carbo	XP_009504395.1	MFEQPRQRGMRFRYKCEGRSAGSIPGEHSTENNKTFPSIQILNYFGKVKIRTTLVTKNEPYKPHPHDLVGKDCRDGYYEAEFGPERRVLSFQNLGIQCVKKKDLKESISSRILKKINPFNVPEEQLHNIDEYDLNVVRLCFQAFLPDEHGNYTIALPPLISNPIYDNRAPNTAELRICRVNKNCGSVKGGDEIFLLCDKVQKDDIEVRFVLDNWEAKGSFSQADVHRQVAIVFRTPPFLKDITEPVTVKMQLRRPSDQEVSEPMDFRYLPDEKDPYGNKAKRQRSTLAWQKLIQDCGSNATERPKVAPFPAVTPEGKLIKKEPNMFPSTLMMPGLGNLPNTSQIYPVCNQIPHQGTAQVGPGKQDTLSSCWQQLYGTPSSAGSLLNAHPQNNFAADVPQ…	584	cd07933_RHD-n_c-Rel_pfam00554_RHD_DNA_bind_pfam16179_RHD_dimer	1		1	1
Metazoa	Chordata	Aves	Nothocercus julius	NXA49976.1	GGPQPYIEIFEQPRQRGMRFRYKCEGRSAGSIPGEHSTDNNKTFPSIQILNYFGKVKIRTTLVTKNEPYKPHPHDLVGKDCRDGYYEAEFGPERRVLSFQNLGIQCVKKKELKESISLRISKKINPFNVPEEQLHNIDEYDLNVVRLCFQAFLPDEHGNYTLALPPLISNPIYDNRAPNTAELRICRVNKNCGSVKGGDEIFLLCDKVQKDDIEVRFVLDNWEAKGSFSQADVHRQVAIVFRTPPFLRDITEPVTVKMQLRRPSDQEVSEPMDFRYLPDEKDPYGNKAKRQRSTLAWQKLIQDCGSNASERPKVAPFQPVASEGKLIKKEPNLFSSTLLMPGPATVANTSQLYSACNQMPPQPMPAVPAKQDALSLCWPPQNAAPAVGGLVSAHPQGSF…	583	cd07933_RHD-n_c-Rel_pfam00554_RHD_DNA_bind_pfam16179_RHD_dimer	1		1	1
Metazoa	Chordata	Aves	Zapornia atra	NXT77624.1	GGPEPYIEIFEQPRQRGMRFRYKCEGRSAGSIPGEHSTENNKTFPSIQILNYFGKVKIRTTLVTKSEPYKPHPHDLVGKDCRDGYYEAEFGPERRVLSFQNLGIQCVKKKDLKESISLRISKKINPFNVPEEQLHNIDEYDLNVVRLCFQAFLPDELGNYTLALPPLISNPIYDNRAPNTAELRICRVNKNCGSVKGGDEIFLLCDKVQKDDIEVRFVLDNWEAKGSFSQADVHRQVAIVFRTPPFLKDITEPVTVKMQLRRPSDQEVSEPMDFRYLPDEKDPYGNKAKRQRSTLAWQKLIQDCGSNATERPKVSSFPTVTPEGKLIKKEPTMFSSSLMMPGLGTLPNASQIYPVCNQIPHPPAQVGPGKQDALSSSCWPQLYSTSSSASSLLNAHPQN…	579	cd07933_RHD-n_c-Rel_pfam00554_RHD_DNA_bind_pfam16179_RHD_dimer	1		1	1
Metazoa	Chordata	Aves	Nipponia nippon	KFQ92336.1	GGPEPYIEMFEQPRQRGMRFRYKCEGRSAGSIPGEHSTENNKTFPSIQILNYFGKVKIRTTLVTKNEPYKPHPHDLVGKDCRDGYYEAEFGPERRVLSFQNLGIQCVKKKDLKESISSRILKKINPFNVPEEQLHNIDEYDLNVVRLCFQAFLPDEHGNYTLALPPLISNPIYDNRAPNTAELRICRVNKNCGSVKGGDEIFLLCDKVQKDDIEVRFVLDNWEAKGSFSQADVHRQVAIVFRTPPFLKDITEPVTVKMQLRRPSDQEVSEPMDFRYLPDEKDPYGNKAKRQRSTLAWQKLIQDCGSNAAERPKVAPFPAVTPEGKLIKKEPNVLPPALMMPGLGTLADTSQMRSVYNQIPHQPAQVGPGKQDALPSCWQQLYSTPSPAGSLLNAHPQNS…	591	cd07933_RHD-n_c-Rel_pfam00554_RHD_DNA_bind_pfam16179_RHD_dimer	1		1	1
Metazoa	Chordata	Aves	Ardeotis kori	NXE25013.1	GGPEPYIEIFEQPRQRGMRFRYKCEGRSAGSIPGEHSTENNKTFPSIQILNYFGKVKIRTTLVTKNEPYKPHPHDLVGKDCRDGYYEAEFGPERRVLSFQNLGIQCVKKKDLKESISLRISKKINPFNVPEEQLHNIDEYDLNVVRLCFQAFLPDEHGNYTLALPPLISNPIYDNRAPNTAELRICRVNKNCGSVKGGDEIFLLCDKVQKDDIEVRFVLDNWEAKGSFSQADVHRQVAIVFRTPPFLKDITEPVTVKMQLRRPSDQEVSEPMDFRYLPDEKDPYGNKAKRQRSTLAWQKLIQDCGSSATERPKVAAFPTVTPEGKLIKKEPNMLSSTLMMPGLGTLANASQLYPACNQIAHPPAQMGPGKQDTLSSCWQQLYSTPSPAGGLLNAHSQNS…	592	cd07933_RHD-n_c-Rel_pfam00554_RHD_DNA_bind_pfam16179_RHD_dimer	1		1	1
Metazoa	Chordata	Aves	Menura novaehollandiae	NXE92240.1	GGPEPYIEIFEQPRQRGMRFRYKCEGRSAGSIPGEHSTENNKTFPSIQILNYFGKVKIRTTLVTKNEPYKPHPHDLVGKDCRDGYYEAEFGPERRVLSFQNLGIQCVKKKDLKESISLRILKKINPFNVPEEQLHNIDEYDLNVVRLCFQAFLPDEHGNYTIALPPLISNPIYDNRAPNTAELRICRVNKNCGSVKGGDEIFLLCDKVQKDDIEVRFVLDNWEAKGSFSQADVHRQVAIVFRTPPFLKDITEPVTVKMQLRRPSDQEVSEPMDFRYLPDEKDPYGNKAKRQRSTLAWQKLIQDCGSNTTERPKVAPFPVVTPEGKLIKKEPNMFSSTLMMPGLGGLANTSQLYPGCSQLSHAGPGKQDVLSPCWLHSSQSPAGSLLGTHPPNSFPTEPQ…	581	cd07933_RHD-n_c-Rel_pfam00554_RHD_DNA_bind_pfam16179_RHD_dimer	1		1	1
Metazoa	Chordata	Aves	Piaya cayana	NWH80943.1	GGSEPYIEIFEQPRQRGMRFRYKCEGRSAGSIPGEHSTENNKTFPSIQILNYYGKVKIRTTLVTKNEPYKPHPHDLVGKDCRDGYYEAEFGPERRVLSFQNLGIQCVKKKDLKESISLRISRKINPFNVPEEQLHNIDEYDLNVVRLCFQAFLPDKHGNYTIALPPLISNPIYDNRAPNTAELRICRVNKNCGSVKGGDEIFLLCDKVQKDDIEVRFVLDNWEAKGSFSQADVHRQVAIVFRTPPFLKDITEPVTVKMQLRRPSDQEVSEPMDFRYLPDEKDPYGNKAKRQRSTLAWQKLIQDCGSNSTERSKAAPFPAVSSEVKLIKKEPNMFPSTLMMPGLGTLPSTSQIYPGCNQIPHVPAQVGSGKPDALSCWQTLYSTTNSTADSLLNVHPQNS…	593	cd07933_RHD-n_c-Rel_pfam00554_RHD_DNA_bind_pfam16179_RHD_dimer	1		1	1
Metazoa	Chordata	Aves	Crypturellus soui	NWI19058.1	GGPQPYIEIFEQPRQRGMRFRYKCEGRSAGSIPGEHSTDNNKTFPSIQILNYFGKVKIRTTLVTKNEPYKPHPHDLVGKDCRDGYYEAEFGPERRVLSFQNLGIQCVKKKELKESISLRISKKINPFNVPEEQLHNIDEYDLNVVRLCFQAFLPDEHGNYTLALPPLISNPIYDNRAPNTAELRICRVNKNCGSVKGGDEIFLLCDKVQKDDIEVRFVLDNWEAKGSFSQADVHRQVAIVFRTPPFLRDISEPVTVKMQLRRPSDQEVSEPMDFRYLPDEKDPYGNKAKRQRSTLAWQKLIQDCGSNASERPTVAPFSPVASEGKLIKKEPSLFSSSLLMPGPPAVANTSQLYSTCNQMPPQPMPVVPGKQDGLSLCWPPQNAAPAMGSLVGAHPQGSF…	587	cd07933_RHD-n_c-Rel_pfam00554_RHD_DNA_bind_pfam16179_RHD_dimer	1		1	1
Metazoa	Chordata	Aves	Baryphthengus martii	NXG80610.1	PEPYIEIFEQPRQRGMRFRYKCEGRSAGSIPGEHSTENNKTFPSIQILNYFGKVKIRTTLVTKSEPYKPHPHDLVGKDCRDGYYEAEFGPERRVLSFQNLGIQCVKKKDLKESISLRISKKINPFNVPEEQLHNIDEYDLNVVRLCFQAFLPDEHGNYTLALPPLISNPIYDNRAPNTAELRICRVNKNCGSVKGGDEIFLLCDKVQKDDIEVRFVLDNWEAKGSFSQADVHRQVAIVFRTPPFLKDITEPVTVKMQLRRPSDQEVSEPMDFRYLPDEKDPYGNKAKRQRSTLAWQKFMQDCGPNVTERPKVAPFSAPEGKLIKKEPNVFSSSLMMPGLGTLANTSQVYPVCNQLTHPPSTVGSGKQDTLSSCWQVYSSPSSASSLLNVRSQNSFTPDV…	584	cd07933_RHD-n_c-Rel_pfam00554_RHD_DNA_bind_pfam16179_RHD_dimer	1		1	1
Metazoa	Chordata	Aves	Sinosuthora webbiana	NWR01486.1	GGPEPYIEIFEQPRQRGMRFRYKCEGRSAGSIPGEHSTENNKTFPSIQILNYFGKVKIRTTLVTKNEPYKPHPHDLVGKDCRDGYYEAEFGPERRVLSFQNLGIQCVKKKDLKESISLRISKKINPFNVPEEQLHNIDEYDLNVVRLCFQAFLPDEHGNYTIALPPLISNPIYDNRAPNTAELRICRVNKNCGSVKGGDEIFLLCDKVQKDDIEVRFVLDNWEAKGSFSQADVHRQVAIVFRTPPFLRDITEPITVKMQLRRPSDQEVSEPMDFRYLPDEKDPYGNKAKRQRSTLAWQKLIQDCGSNTMERPKVAPFPVIPEGKLIKKEPNMFSSTLMLPTALGALSNASSLFPGCPPLPQTSAVGPGKQDVLSPFWLHSSPPSAGLLGSHPHSSFSTE…	570	cd07933_RHD-n_c-Rel_pfam00554_RHD_DNA_bind_pfam16179_RHD_dimer	1		1	1
Metazoa	Chordata	Aves	Amazona guildingii	NXK81337.1	GGPEPYIEIFEQPRQRGMRFRYKCEGRSAGSIPGEHSTENNKTFPSIQILNYFGKVKIRTTLVTKNEPYKPHPHDLVGKDCRDGYYEAEFGPERRVLSFQNLGIQCVKKKDLKESISLRISRKINPFNVPEEQLHNIDEYDLNVVRLCFQAFLPDEHGNYTLALPPLISNPIYDNRAPNTAELRICRVNKNCGSVKGGDEIFLLCDKVQKDDIEVRFVLDNWEAKGSFSQADVHRQVAIVFRTPPFLRDITEPVTVKMQLRRPSDQEVSEPMDFRYLPDEKDPYGNKAKRQRSTLALQKLIKDCGSSVTERPKVAPFPGVPPEGKMIKKEPNMFSSALLMPGLGALDNSSQIYPVCNQMPHALAQVGPGKQDTLSSGWPLYSTPNAASSLLGAHTQNSF…	590	cd07933_RHD-n_c-Rel_pfam00554_RHD_DNA_bind_pfam16179_RHD_dimer	1		1	1
Metazoa	Chordata	Aves	Jacana jacana	NXS90563.1	GGPEPYIEIFEQPRQRGMRFRYKCEGRSAGSIPGEHSTENNKTFPSIQILNYFGKVKIRTTLVTKNEPYKPHPHDLVGKDCRDGYYEAEFGPERRVLSFQNLGIQCVKKKDLKESISLRISKKINPFNVPEEQLHNIDEYDLNVVRLCFQAFLPDDHGNYTIALPPLISNPIYDNRAPNTAELRICRVNKNCGSVKGGDEIFLLCDKVQKDDIEVRFVLDNWEAKGSFSQADVHRQVAIVFRTPPFLKDITEPVTVKMQLRRPSDQEVSEPMDFRYLPDEKDPYGNKAKRQRSTLAWQKLIQDCGSNATERPKVAPFPTVTSEGKLIKKEPNMFSSTLMMPALGTLANTSQIYPVCNQLPHAPVQVGPGKQDSLSSCWQQLYSSSSSASSLLNAHPHNS…	591	cd07933_RHD-n_c-Rel_pfam00554_RHD_DNA_bind_pfam16179_RHD_dimer	1		1	1
Metazoa	Chordata	Aves	Corythaeola cristata	NXC17430.1	GGPEPYIEIFEQPRQRGMRFRYKCEGRSAGSIPGEHSTENNKTFPSIQILNYFGKVKIRTTLVTKNEPYKPHPHDLVGKDCRDGYYEAEFGPERRVLSFQNLGIQCVKKKDLKESISLRISKKINPFNVPEEQLHNIDEYDLNVVRLCFQAFLPDEHGNYTLALPPLISNPIYDNRAPNTAELRICRVNKNCGSVKGGDEIFLLCDKVQKDDIEVRFVLDNWEAKGSFSQADVHRQVAIVFRTPPFLKDITEPVTVKMQLRRPSDQEVSEPMDFRYLPDEKDPYGNKAKRQRSTLAWQKLIQDCGSNATERPKVAPFSAPEGKLIKKEPNVFSPSLMMPGLGALATTQIYPVCNQPVQVGPGKQDTLSSCWQQLYSSPPAAGGLLTAHPPNSFAADAPQ…	585	cd07933_RHD-n_c-Rel_pfam00554_RHD_DNA_bind_pfam16179_RHD_dimer	1		1	1
Metazoa	Chordata	Aves	Cochlearius cochlearius	NXE77245.1	GGSEAYIEMFEQPRQRGMRFRYKCEGRSAGSIPGEHSTENNKTFPSIQILNYFGKVKIRTTLVTKNEPYKPHPHDLVGKDCRDGYYEAEFGPERRVLSFQNLGIQCVKKKDLKESISSRILKKINPFNVPEEQLHNIDEYDLNVVRLCFQAFLPDEHGNYTIALPPLISNPIYDNRAPNTAELRICRVNKNCGSVKGGDEIFLLCDKVQKDDIEVRFVLDNWEAKGSFSQADVHRQVAIVFRTPPFLKDITEPVTVKMQLRRPSDQEVSEPMDFRYLPDEKDPYGNKAKRQRSTLAWQKLIQDCGSNATERPKAAPFPAVTFPEGKPIKKEPNVFPSTLMMPGLGALANTSQNYPVCNQLPHQPAQVGPGKQDPLSSCWQLYSTPSSAGSLLNAHPQNS…	591	cd07933_RHD-n_c-Rel_pfam00554_RHD_DNA_bind_pfam16179_RHD_dimer	1		1	1
Metazoa	Chordata	Aves	Mesitornis unicolor	KFQ29788.1	GGPEPYIEIFEQPRQRGMRFRYKCEGRSAGSIPGEHSTENNKTFPSIQILNYFGKVKIRTTLVTKNEPPKKPHPHDLVGKDCRDGYYEAEFGPERRVLSFQNLGIQCVKKKDLKESISLRISKKINPFNVPEEQLHNIDEYDLNVVRLCFQAFLPDEHGNYTLALPPLISNPIYDNRAPNTAELRICRVNKNCGSVKGGDEIFLLCDKVQKDDIEVRFVLDNWEAKGSFSQADVHRQVAIVFRTPPFLKDITEPVTVKMQLRRPSDQEVSEPMDFRYLPDEKDPYGNKAKRQRSTLAWQKLIQDCGSNVTERPKVAPFPTVTPEGKLIKKEPNMFSPVLMMPGLGTYPVCNQITHPPAQVGPGKQDVLTPCWQQLYSTPSSAGSLLSVHPQNSFAADVV…	583	cd07933_RHD-n_c-Rel_pfam00554_RHD_DNA_bind_pfam16179_RHD_dimer	1		1	1
Metazoa	Chordata	Aves	Buceros rhinoceros silvestris	KFO89327.1	GGPEAYIEIFEQPRQRGMRFRYKCEGRSAGSIPGEHSTENNKTFPSIQILNYYGKVKIRTTLVTKNEPYKPHPHDLVGKDCRDGYYEAEFGPERRVLSFQNLGIQCVKKKELKESISLRISKKINPFNVPEEQLHNIDEYDLNVVRLCFQAFLPDEHGNYTIALPPLISNPIYDNRAPNTAELRICRVNKNCGSVKGGDEIFLLCDKVQKDDIEVRFVLDNWEAKGSFSQADVHRQVAIVFRTPPFLKDITEPVTVKMQLRRPSDQEVSEPMDFRYLPDEKDPYGNKAKRQRSTLAWQKLIQDCGSNTTERPKVASFPAVAPQGKLIKKEPNLFPPSLMMPGLGALANPGQMYPAQIAHPAAPVGPVKQDTLSSCWQPLTLLNTHPQNSLAADGPQPGA…	581	cd07933_RHD-n_c-Rel_pfam00554_RHD_DNA_bind_pfam16179_RHD_dimer	1		1	1
Metazoa	Chordata	Aves	Eolophus roseicapilla	NXD64381.1	GGPEPYIEIFEQPRQRGMRFRYKCEGRSAGSIPGEHSTESNKTFPSIQILNYFGKVKIRTTLVTKNEPYKPHPHDLVGKDCRDGYYEAEFGPERRVLSFQNLGIQCVKKKDLKESISLRISKKINPFNVPEEQLHNIDEYDLNVVRLCFQAFLPDEHGNYTLALPPLISNPIYDNRAPNTAELRICRVNKNCGSVKGGDEIFLLCDKVQKDDIEVRFVLDNWEAKGSFSQADVHRQVAIVFRTPPFLRDITEPVTVKMQLRRPSDQEVSEPMDFRYLPDEKDPYGNKAKRQRSTLALQKLIKDCGSSVTERPKVAPFPGVPPEGKMIKKEPNMFSSALLMPGLGALDNSSQIYPVCNQMPHALAQVGPGKQDTLSSCWSLYSTPNAASSLLGAHTQNSF…	591	cd07933_RHD-n_c-Rel_pfam00554_RHD_DNA_bind_pfam16179_RHD_dimer	1		1	1
Metazoa	Chordata	Aves	Ceuthmochares aereus	NXY45081.1	GGSEPYIEIFEQPRQRGMRFRYKCEGRSAGSIPGEHSTENNKTFPSIQILNYYGKVKIRTTLVTKNEPYKPHPHDLVGKDCRDGYYEAEFGPERRVLSFQNLGIQCVKKKDLKESISLRISKKINPFNVPEEQLHNIDEYDLNVVRLCFQAFLPDKHGNYTVALPPLISNPIYDNRAPNTAELRICRVNKNCGSVKGGDEIFLLCDKVQKDDIEVRFVLDNWEAKGSFSQADVHRQVAIVFRTPPFLKDITEPVTVKMQLRRPSDQEVSEPMDFRYLPDEKDPYGNKAKRQRSTLAWQKLIQDCGSNSTERPKAAPFPAVSSEVKLIKKEPNMFPSTLMMPGLGTLPSTSQIYPGCNQIPHVPAQVGSGKPDTLSCWQMLYGTTSSAAGSLLNTHPQNS…	593	cd07933_RHD-n_c-Rel_pfam00554_RHD_DNA_bind_pfam16179_RHD_dimer	1		1	1
Metazoa	Chordata	Aves	Tinamus guttatus	KGL72871.1	GGPQPYIEIFEQPRQRGMRFRYKCEGRSAGSIPGEHSTDNNKTFPSIQILNYFGKVKIRTTLVTKNEPYKPHPHDLVGKDCRDGYYEAEFGPERRVLSFQNLGIQCVKKKELKESISLRISKKINPFNVPEEQLHNIDEYDLNVVRLCFQAFLPDEHGNYTLALPPLISNPIYDNRAPNTAELRICRVNKNCGSVKGGDEIFLLCDKVQKDDIEVRFVLDNWEAKGSFSQADVHRQVAIVFRTPPFLRDISEPVTVKMQLRRPSDQEVSEPMDFRYLPDEKDPYGNKAKRQRSTLAWQKLIQDCGSNASERPKVAPFSPVASEGKLIKKEPNLFSSTLLMPGPAAVANTSQLYSTCNQMPPQPMPVVPGKQDGLSLCWPPQNTAPAVGSLVGAHPQGSF…	587	cd07933_RHD-n_c-Rel_pfam00554_RHD_DNA_bind_pfam16179_RHD_dimer	1		1	1
Metazoa	Chordata	Aves	Cuculus canorus	XP_053919504.1	MAGGSEPYIEIFEQPRQRGMRFRYKCEGRSAGSIPGEHSTENNKTFPSIQILNYYGKVKIRTTLVTKNEPYKPHPHDLVGKDCRDGYYEAEFGPERRVLSFQNLGIQCVKKKDLKESISLRISKKINPFNVPEEQLHNIDEYDLNVVRLCFQAFLPDKHGNYTVALPPLISNPIYDNRAPNTAELRICRVNKNCGSVKGGDEIFLLCDKVQKDDIEVRFVLDNWEAKGSFSQADVHRQVAIVFRTPPFLKDITEPVTVKMQLRRPSDQEVSEPMDFRYLPDEKDPYGNKAKRQRSTLAWQKLIQDCGSNVTERPKAAPFPAVSSEVKLIKKEPNLFPSTLMMPGLGTLPSTSQIYPGCNQIPHPPAQVGSGKQDTLSCWQTLYSTASSASSLLNTHPQN…	594	cd07933_RHD-n_c-Rel_pfam00554_RHD_DNA_bind_pfam16179_RHD_dimer	1		1	1
Metazoa	Chordata	Aves	Alectura lathami	NXL85459.1	GVPEPYIEIFEQPRQRGMRFRYKCEGRSAGSIPGEHSTENNKTFPSIQILNYFGKVKIRTTLVTKNEPYKPHPHDLVGKDCRDGYYEAEFGPERRVLSFQNLGIQCVKKRDLKESISLRISKKINPFNVPEEQLHNIDEYDLNVVRLCFQAFLPDEHGNYTLALPPLISNPIYDNRAPNTAELRICRVNKNCGSVKGGDEIFLLCDKVQKDDIEVRFVLDNWEAKGSFSQADVHRQVAIVFRTPPFVRDITEPVTVKMQLRRPSDQEVSEPMDFRYLPDEKDPYGNKAKRQRSTLAWQKLIQDCGSNATERPKVNPFPTVNPEGKLIKKEPNMFPSTLMLPGLGALANSSQMYPVCNPVPHPPAQVGPGKQDTLPSCWQQVYSSSPAASSLLSVHPPTS…	592	cd07933_RHD-n_c-Rel_pfam00554_RHD_DNA_bind_pfam16179_RHD_dimer	1		1	1
Metazoa	Chordata	Aves	Rhinopomastus cyanomelas	NXO02254.1	GGPEPYIEIFEQPRQRGMRFRYKCEGRSAGSIPGEHSTDNNKTFPSIQILNYFGKVKIRATLVTKNEPYKPHPHVLVGKDCRDGYYEAEFGPERRVLSFQNLGIQCVKKKELKESIALRISKKINPFNVPEEQLHNIDEYDLNVVRLCFQAFLPDEHGNYTLALPPLISNPIYDNRAPNTAELRICRVNKNCGSVKGGDEIFLLCDKVQKDDIEVRFVLDNWEAKGSFSQADVHRQVAIVFKTPPFLKDITEPVTVKMQLRRPSDQEVSEPMDFRYLPDEKDPYGNKAKRQRSTLAWQKLIQDCGSNVTQRPKAAPFSAATPDRKPIKKEPNSLSSTLMMPGLGTLANTSQLYPLCNQIAHLPAQVGPGKQDTLSSCWQLQYSSPSSASTLLNTHPQNS…	590	cd07933_RHD-n_c-Rel_pfam00554_RHD_DNA_bind_pfam16179_RHD_dimer	1		1	1
Metazoa	Chordata	Aves	Trogon melanurus	NXJ76034.1	GGSEPYIEIFEQPRQRGMRFRYKCEGRSAGSIPGEHSTENNKTFPSIQILNYFGKVKIRTTLVTKNEPYKPHPHDLVGKDCRDGYYEAEFGPERRVLSFQNLGIQCVKKKDLKESISLRISKKINPFNVPEEQLHNIDEYDLNVVRLCFQAFLPDEHGNYTLALPPLISNPIYDNRAPNTAELRICRVNKNCGSVKGGDEIFLLCDKVQKDDIEVRFVLDNWEAKGSFSQADVHRQVAIVFRTPPFLKDITEPVTVKMQLRRPSDQEVSEPMDFRYLPDEKDPYGNKAKRQRSTLAWQKLIQDCGSNGTERPKVAPFTPGEKLIKKEPSMFPSSLMMPGLGALANTSPLYPACSQVSHPPAPVGPGKQDTLSSCWQLYGSPPISLHNSFTTEASQPSAP…	578	cd07933_RHD-n_c-Rel_pfam00554_RHD_DNA_bind_pfam16179_RHD_dimer	1		1	1
Metazoa	Chordata	Aves	Sylvia borin	NXM93491.1	GGPEPYIEIFEQPRQRGMRFRYKCEGRSAGSIPGEHSTENNKTFPSIQILNYFGKIKIRTTLVTKNEPYKPHPHDLVGKDCRDGYYEAEFGPERRVLSFQNLGIQCVKKKDLKESISLRISKKINPFNVPEEQLHNIDEYDLNVVRLCFQAFLPDEHGNYTIALPPLISNPIYDNRAPNTAELRICRVNKNCGSVKGGDEIFLLCDKVQKDDIEVRFVLDNWEAKGSFSQADVHRQVAIVFRTPPFLRDITEPVTVKMQLRRPSDQEVSEPMDFRYLPDEKDPYGNKAKRQRSTLAWQKLIQDCGSNTMERPKVAPFPVIPEGKLIKKEPNVFSSTLMLPPALGALSNPSQLFPGCPPLAHPPAVGPGKQDVLSPCWLHSSPPSAGLLGSQPPGSFSTE…	570	cd07933_RHD-n_c-Rel_pfam00554_RHD_DNA_bind_pfam16179_RHD_dimer	1		1	1
Metazoa	Chordata	Aves	Strigops habroptila	XP_030345800.1	MFCFSGGPEPYIEIFEQPRQRGMRFRYKCEGRSAGSIPGEHSTENNKTFPSIQILNYFGKVKIRTTLVTKNEPYKPHPHDLVGKDCRDGYYEAEFGPERRVLSFQNLGIQCVKKKDLKESISLRISKKINPFNVPEEQLHNIDEYDLNVVRLCFQAFLPDEHGNYTLALPPLISNPIYDNRAPNTAELRICRVNKNCGSVKGGDEIFLLCDKVQKDDIEVRFVLDNWEAKGSFSQADVHRQVAIVFRTPPFLRDITEPVTVKMQLRRPSDQEVSEPMDFRYLPDEKDPYGNKAKRQRSTLALQKLIKDCGSSVSERPKVAPFPGVPPEGKMIKKEPNMFSSSLLMPGLGALDNSSQIYPVCNQMPHALAQVAPGKQDTLSSCWPLYSTPNAAGSLLGAH…	596	cd07933_RHD-n_c-Rel_pfam00554_RHD_DNA_bind_pfam16179_RHD_dimer	1		1	1
Metazoa	Chordata	Aves	Egretta garzetta	XP_009639846.1	MFEQPRQRGMRFRYKCEGRSAGSIPGEHSTENNKTFPSIQILNYFGKVKIRTTLVTKNEPYKPHPHDLVGKDCRDGYYEAEFGPERRVLSFQNLGIQCVKKKDLKESISSRILKKINPFNVPEEQLHNIDEYDLNVVRLCFQAFLPDEHGNYTIALPPLISNPIYDNRAPNTAELRICRVNKNCGSVKGGDEIFLLCDKVQKDDIEVRFVLDNWEAKGSFSQADVHRQVAIVFRTPPFLKDITEPVTVKMQLRRPSDQEVSEPMDFRYLPDEKDPYGNKAKRQRSTLAWQKLIQDCGSNATERPKAAPFPTVTFPEGKPIKKEPNVFPSTLMMPGLGALANTSQNYTVCNQLPHQPAQVGPGKQDPLSSCWQLYSTPSSASSLLNTHPQNSFAADVSQT…	583	cd07933_RHD-n_c-Rel_pfam00554_RHD_DNA_bind_pfam16179_RHD_dimer	1		1	1
Metazoa	Chordata	Aves	Calypte anna	XP_030302544.1	MAGGPEPHIEIFEQPRQRGMRFRYKCEGRSAGSIPGEHSTENNKTFPSIQILNYFGKVKIRTTLVTKNEPYKPHPHDLVGKDCRDGYYEAEFGPERRVLSFQNLGIQCVKKKDLKESISLRISKKINPFNVPEEQLHNIDEYDLNVVRLCFQAFLPDEHGNYTLALPPLISNPIYDNRAPNTAELRICRVNKNCGSVKGGDEIFLLCDKVQKDDIEVRFVLDNWEAKGSFSQADVHRQVAIVFRTPPFLRDITEPVTVKMQLRRPSDQEVSEPMDFRYLPDEKDPYGNKAKRQRSTLAWQKLIQDCGSNATERPKVSPFPTVTSEGKLIKTEPKMFSSPPMMPGFLSNTSQIYPVCNQIQSAPGGTGKPDSLSSYWQQLFSSAPQAGSLLGTHPQNSFV…	591	cd07933_RHD-n_c-Rel_pfam00554_RHD_DNA_bind_pfam16179_RHD_dimer	1		1	1
Metazoa	Chordata	Aves	Cuculus canorus	KFO72916.1	GGSEPYIEIFEQPRQRGMRFRYKCEGRSAGSIPGEHSTENNKTFPSIQILNYYGKVKIRTTLVTKNEPYKPHPHDLVGKDCRDGYYEAEFGPERRVLSFQNLGIQCVKKKDLKESISLRISKKINPFNVPEEQLHNIDEYDLNVVRLCFQAFLPDKHGNYTVALPPLISNPIYDNRAPNTAELRICRVNKNCGSVKGGDEIFLLCDKVQKDDIEVRFVLDNWEAKGSFSQADVHRQVAIVFRTPPFLKDITEPVTVKMQLRRPSDQEVSEPMDFRYLPDEKDPYGNKAKRQRSTLAWQKLIQDCGSNVTERPKAAPFPAVSSEVKLIKKEPNLFPSTLMMPGLGTLPSTSQIYPGCNQIPHPPAQVGSGKQDTLSCWQTLYSTASSASSLLNTHPQNSF…	591	cd07933_RHD-n_c-Rel_pfam00554_RHD_DNA_bind_pfam16179_RHD_dimer	1		1	1
Metazoa	Chordata	Aves	Strigops habroptila	XP_030345801.1	MAGGPEPYIEIFEQPRQRGMRFRYKCEGRSAGSIPGEHSTENNKTFPSIQILNYFGKVKIRTTLVTKNEPYKPHPHDLVGKDCRDGYYEAEFGPERRVLSFQNLGIQCVKKKDLKESISLRISKKINPFNVPEEQLHNIDEYDLNVVRLCFQAFLPDEHGNYTLALPPLISNPIYDNRAPNTAELRICRVNKNCGSVKGGDEIFLLCDKVQKDDIEVRFVLDNWEAKGSFSQADVHRQVAIVFRTPPFLRDITEPVTVKMQLRRPSDQEVSEPMDFRYLPDEKDPYGNKAKRQRSTLALQKLIKDCGSSVSERPKVAPFPGVPPEGKMIKKEPNMFSSSLLMPGLGALDNSSQIYPVCNQMPHALAQVAPGKQDTLSSCWPLYSTPNAAGSLLGAHTQN…	593	cd07933_RHD-n_c-Rel_pfam00554_RHD_DNA_bind_pfam16179_RHD_dimer	1		1	1
Metazoa	Chordata	Aves	Calypte anna	KFP06056.1	GGPEPHIEIFEQPRQRGMRFRYKCEGRSAGSIPGEHSTENNKTFPSIQILNYFGKVKIRTTLVTKNEPYKPHPHDLVGKDCRDGYYEAEFGPERRVLSFQNLGIQCVKKKDLKESISLRISKKINPFNVPEEQLHNIDEYDLNVVRLCFQAFLPDEHGNYTLALPPLISNPIYDNRAPNTAELRICRVNKNCGSVKGGDEIFLLCDKVQKDDIEVRFVLDNWEAKGSFSQADVHRQVAIVFRTPPFLRDITEPVTVKMQLRRPSDQEVSEPMDFRYLPDEKDPYGNKAKRQRSTLAWQKLIQDCGSNATERPKVSPFPTVTSEGKLIKTEPKMFSSPPMMPGFLSNTSQIYPVCNQIQSAPGGTGKPDSLSSYWQQLFSSAPQAGSLLGTHPQNSFVAD…	588	cd07933_RHD-n_c-Rel_pfam00554_RHD_DNA_bind_pfam16179_RHD_dimer	1		1	1
Metazoa	Chordata	Aves	Amazona aestiva	KQK77724.1	MKETCGTSKPQAQRHYGVTSPISLAPPKDIDCIHTQKLIEAMKPFGVFEDEEELNHRMVVLRKLNNLAKEWISELGQSKAVEDAYVPVVKFEFDGIEVNPSDRXHVMPIITPAYPQQNSTYNVSPSTRAIMVEEFKRGLAVTSEILQGKSDWSKLFEPLNFFQKYKHYIVLTASASTEDHHLEWIGLVESKIRVLVGNLERNEFINMVHVKPQSFPGNQELCKQGEHVSMWFLGIEFKKVENAETINVDLTHVVQSFTSTEMEATLGRRASAPLTGCTISEHNTVPKVGPQFGQGQHELTGTPVTDPKSTASKRPYSPSSTGDERPKKITDGEKRTGQDSAFKGCGNPEDVMRATGKDLFGGKAMLAPVIKTTRSQRLSSKELPDSSSPVPTNSIRIIK…	1018	cd07933_RHD-n_c-Rel_pfam00554_RHD_DNA_bind_pfam16179_RHD_dimer	1		1	1
Metazoa	Chordata	Aves	Thinocorus orbignyianus	NXP09913.1	GGPEPYIEIFEQPRQRGMRFRYKCEGRSAGSIPGEHSTDNNKTFPSIQILNYFGKVKIRTTLVTKNEPYKPHPHDLVGKDCRDGYYEAEFGPERRVLSFQNLGIQCVKKKDLKESISLRISKKINPFNVPEEQLHNIDEYDLNVVRLCFQAFLPDEHGNYTIALPPLISNPIYDNRAPNTAELRICRVNKNCGSVKGGDEIFLLCDKVQKDDIEVRFVLDNWEAKGSFSQADVHRQVAIVFRTPPFLKDITEPVTVKMQLRRPSDQEVSEPMDFRYLPDEKDPYGNKAKRQRSTLVWQKLIQDCGSNATERPKVAPFPAVTPEGKLIKKEPNMFSSTPMMPGLGTLASTSQIYPVCNQLPHAPVQVGPGKQDPLSSCWQQLYSSSSSASGLLNAHPHNS…	590	cd07933_RHD-n_c-Rel_pfam00554_RHD_DNA_bind_pfam16179_RHD_dimer	1		1	1
Metazoa	Chordata	Aves	Zosterops hypoxanthus	NXR33018.1	GGPEPYIEIFEQPRQRGMRFRYKCEGRSAGSIPGEHSTENNKTFPSIQILNYYGKVKIRTTLVTKNEPYKPHPHDLVGKDCRDGYYEAEFGPERRVLSFQNLGIQCVKKKDLKESISLRISKKINPFNVPEEQLHNIDEYDLNVVRLCFQAFLPDEHGNYTIALPPLISNPIYDNRAPNTAELRICRVNKNCGSVKGGDEIFLLCDKVQKDDIEVRFVLDNWEAKGSFSQADVHRQVAIVFRTPPFLRDITEPVTVKMQLRRPSDQEVSEPMDFRYLPDEKDPYGNKAKRQRSTLAWQKLIQDCGSNTMERPKVPSFPVIPEGKMIKKEPNVFSSSLMLPAALGALSNASALFPGCPPLSHTPAVGPGKQDMLAPCWLGSHPRTGGFSTEPQPSAAGGS…	558	cd07933_RHD-n_c-Rel_pfam00554_RHD_DNA_bind_pfam16179_RHD_dimer	1		1	1
Metazoa	Chordata	Aves	Serilophus lunatus	NXM76881.1	GGPEPYIEIFEQPRQRGMRFRYKCEGRSAGSIPGEHSTENNKTFPSIQILNYFGKVKIRTTLVTKNEPYKPHPHDLVGKDCRDGYYEAEFGPERRVLSFQNLGIQCVKKKDLKESIALRISKKINPFNVPEEQLHNIDEYDLNVVRLCFQAFLPDEHGNYTIALPPLISNPIYDNRAPNTAELRICRVNKNCGSVKGGDEIFLLCDKVQKDDIEVRFVLDNWEAKGSFSQADVHRQVAIVFRTPPFLKDITEPVTVKMQLRRPSDQEVSEPMDFRYLPDEKDPYGNKAKRQRSTLAWQKLIQDCGSNTTERPKVTPFPVVTPEGKLIKKEPNMFPSTLMMPGLGALANSSQMFPGCSQLTHPPVQVGPGKQDVLSSCWMQSPSSSASGLLGTHPPNSFS…	583	cd07933_RHD-n_c-Rel_pfam00554_RHD_DNA_bind_pfam16179_RHD_dimer	1		1	1
Metazoa	Chordata	Aves	Pomatostomus ruficeps	NXS27423.1	GGPEPYIEIFEQPRQRGMRFRYKCEGRSAGSIPGEHSTENNKTFPSIQILNYFGKVKIRTTLVTKNEPYKPHPHDLVGKDCRDGYYEAEFGPERRVLSFQNLGIQCVKKKDLKESISLRISKKINPFNVPEEQLHNIDEYDLNVVRLCFQAFLPDEHGNYTIALPPLISNPIYDNRAPNTAELRICRVNKNCGSVKGGDEIFLLCDKVQKDDIEVRFVLDNWEAKGSFSQADVHRQVAIVFRTPPFLKDITEPVTVKMQLRRPSDQEVSEPMDFRYLPDEKDPYGNKAKRQRSTLAWQKLIQDCGSNTVERPKVAPFPVVTPEGKLIKKEPNMFSSTLMMPGLGALANTSQLYPSCSQLAHTPAVGPGKQDVLSPCWLHGSASPAGLLGTHPPNSFSAE…	580	cd07933_RHD-n_c-Rel_pfam00554_RHD_DNA_bind_pfam16179_RHD_dimer	1		1	1
Metazoa	Chordata	Aves	Illadopsis cleaveri	NXM55821.1	GGPEPYIEIFEQPRQRGMRFRYKCEGRSAGSIPGEHSTENNKTFPSIQILNYFGKVKIRTTLVTKNEPYKPHPHDLVGKDCRDGYYEAEFGPERRVLSFQNLGIQCVKKKDLKESIALRISKKINPFNVPEEQLHNIDEYDLNVVRLCFQAFLPDEHGNYTIALPPLISNPIYDNRAPNTAELRICRVNKNCGSVKGGDEIFLLCDKVQKDDIEVRFVLDNWEAKGSFSQADVHRQVAIVFRTPPFLRDITEPVTVKMQLRRPSDQEVSEPMDFRYLPDEKDPYGNKAKRQRSTLAWQKLIQDCGSNTMERPKVSSFPAIPEGKMIKKEPNMFSSTLMLPAPLGALSNTSQLFPGCPPLAHPPAVGPGKQDVLSPCWLHSSPPSAGLLGSHPHSSFSTE…	571	cd07933_RHD-n_c-Rel_pfam00554_RHD_DNA_bind_pfam16179_RHD_dimer	1		1	1
Metazoa	Chordata	Aves	Grus americana	XP_054678500.1	MAGGPEPYIEIFEQPRQRGMRFRYKCEGRSAGSIPGEHSTENNKTFPSIQILNYFGKVKIRTTLVTKSEPYKPHPHDLVGKDCRDGYYEAEFGPERRVLSFQNLGIQCVKKKDLKESISLRISKKINPFNVPEEQLHNIDEYDLNVVRLCFQAFLPDEHGNYTLALPPLISNPIYDNRAPNTAELRICRVNKNCGSVKGGDEIFLLCDKVQKDDIEVRFVLDNWEAKGSFSQADVHRQVAIVFRTPPFLKDITEPVTVKMQLRRPSDQEVSEPMDFRYLPDEKDPYGNKAKRQRSTLAWQKLIQDCGSTATERPKVTPFSTVTPEGKLIKNEPLFSSTLMMPRLETLGNASQSYAVCNEIAHPPAQVGPGKQDALSSCWQPLYGTPSSAGSLLNAHPQN…	582	cd07933_RHD-n_c-Rel_pfam00554_RHD_DNA_bind_pfam16179_RHD_dimer	1		1	1
Metazoa	Chordata	Aves	Coturnix japonica	XP_015712248.1	MAGISEPYIEIFEQPRQRGMRFRYKCEGRSAGSIPGEHSTDNNKTFPSIQILNYFGKVKIRTTLVTKNEPYKPHPHDLVGKDCRDGYYEAEFGPERRVLSFQNLGIQCVKKKDLKESISLRISKKINPFNVPEEQLHNIDEYDLNVVRLCFQAFLPDEHGNYTLALPPLISNPIYDNRAPNTAELRICRVNKNCGSVKGGDEIFLLCDKVQKDDIEVRFVLDNWEAKGSFSQADVHRQVAIVFRTPPFLRDITEPITVKMQLRRPSDQEVSEPMDFRYLPDEKDPYGNKAKRQRSTLAWQKLIQDCGSAVTERPKAAPIPTVNPEGKMIKKEPNMFSPTLMLASSSQMYPSCGQMPPQPAPLGPGKQDSLPSCWQQLYSPSPSASSLLSVHPHSTFTAE…	592	cd07933_RHD-n_c-Rel_pfam00554_RHD_DNA_bind_pfam16179_RHD_dimer	1		1	1
Metazoa	Chordata	Aves	Nothoprocta pentlandii	NWX92058.1	GGPQPYIEIFEQPRQRGMRFRYKCEGRSAGSIPGEHSTDNNKTFPSIQILNYFGKVKIRTTLVTKNEPYKPHPHDLVGKDCRDGYYEAEFGPERRVLSFQNLGIQCVKKKELKESISLRISRKINPFNVPEEQLHNIDEYDLNVVRLCFQAFLPDEHGNYTLALPPLISNPIYDNRAPNTAELRICRVNKNCGSVKGGDEIFLLCDKVQKDDIEVRFVLDNWEAKGSFSQADVHRQVAIVFRTPPFLRDITEPVTVKMQLRRPSDQEVSEPMDFRYLPDEKDPYGNKAKRQRSTLAWQKLIQDCGSNASERPKVAPFPPVASEGKLIKKEPSLFSSTLLMPGSGAVANTSQLYSACTQMPPQPLQVVPGKQDALSSCWPPPSAAPALGSLVSGHPQSSF…	588	cd07933_RHD-n_c-Rel_pfam00554_RHD_DNA_bind_pfam16179_RHD_dimer	1		1	1
Metazoa	Chordata	Aves	Falco peregrinus	XP_005238641.2	MRFRYKCEGRSAGSIPGERSTENNKTFPSIQILNYFGKVKIRTTLVTKNEPYKPHPHDLVGKDCRDGYYEAEFGPERRVLSFQNLGIQCVKKKDLKESISSRISKKINPFNVPEEQLHNIDEYDLNVVRLCFQAFLPDEHGNYTLALPPLISNPIYDNRAPNTAELRICRVNKNCGSVKGGDEIFLLCDKVQKDDIEVRFVLDNWEAKGSFSQADVHRQVAIVFRTPPFLKDITEPITVKMQLRRPSDQEVSEPMDFRYLPDEKDPYGNKAKRQRSTLAWQKLIQDCGSNATERPKVAPFPAVTEGKLIKKEPNMFSSTLMMPGLGTLAHANQIYPVCNQIPPPPAQVGPGKQDTLSACWQQLYSTPPAAGGLLGAHPQNSFGVEVPQSAVQGGSALPA…	569	pfam00554_RHD_DNA_bind_cd07933_RHD-n_c-Rel_pfam16179_RHD_dimer	1		1	1
Metazoa	Chordata	Aves	Grus americana	NWH25596.1	GGPEPYIEIFEQPRQRGMRFRYKCEGRSAGSIPGEHSTENNKTFPSIQILNYFGKVKIRTTLVTKSEPYKPHPHDLVGKDCRDGYYEAEFGPERRVLSFQNLGIQCVKKKDLKESISLRISKKINPFNVPEEQLHNIDEYDLNVVRLCFQAFLPDEHGNYTLALPPLISNPIYDNRAPNTAELRICRVNKNCGSVKGGDEIFLLCDKVQKDDIEVRFVLDNWEAKGSFSQADVHRQVAIVFRTPPFLKDITEPVTVKMQLRRPSDQEVSEPMDFRYLPDEKDPYGNKAKRQRSTLAWQKLIQDCGSTATERPKVTPFSTVTPEGKLIKNEPLFSSTLMMPRLETLGNASQSYAVCNEIAHPPAQVGPGKQDALSSCWQPLYGTPSSAGSLLNAHPQNSF…	580	cd07933_RHD-n_c-Rel_pfam00554_RHD_DNA_bind_pfam16179_RHD_dimer	1		1	1
Metazoa	Chordata	Aves	Lagopus muta	XP_048793646.1	MAGISEPYIEIFEQPRQRGMRFRYKCEGRSAGSIPGEHSTDNNKTFPSIQILNYFGKVKIRTTLVTKNEPYKPHPHDLVGKDCRDGYYEAEFGPERRVLSFQNLGIQCVKKKDLKESISLRISKKINPFNVPEEQLHNIDEYDLNVVRLCFQAFLPDEHGNYTLALPPLISNPIYDNRAPNTAELRICRVNKNCGSVKGGDEIFLLCDKVQKDDIEVRFVLDNWEAKGSFSQADVHRQVAIVFRTPPFLRDITEPITVKMQLRRPSDQEVSEPMDFRYLPDEKDPYGNKAKRQRSTLAWQKLIQDCGSAVTERPKAAPIPTVNPEGKLIKKEPNMFSPTLMLPGLGTLGSSSQMYPACSQMPTQPAQLGPGKQDTLPSCWQQLYSPSPSASSLLSMHPH…	598	cd07933_RHD-n_c-Rel_pfam00554_RHD_DNA_bind_pfam16179_RHD_dimer	1		1	1
Metazoa	Chordata	Aves	Smithornis capensis	NXF04247.1	GGPEPYIEIFEQPRQRGMRFRYKCEGRSAGSIPGEHSTENNKTFPSIQILNYFGKVKIRTTLVTKNEPYKPHPHDLVGKDCRDGYYEAEFGPERRVLSFQNLGIQCVKKKDLKESIALRISKKINPFNVPEEQLHNIDEYDLNVVRLCFQAFLPDEHGNYTIALPPLISNPIYDNRAPNTAELRICRVNKNCGSVKGGDEIFLLCDKVQKDDIEVRFVLDNWEAKGSFSQADVHRQVAIVFRTPPFLKDITEPVTVKMQLRRPSDQEVSEPMDFRYLPDEKDPYGNKAKRQRSTLAWQKLIQDCGANTTERPKVTPFPVVTPEGKLIKKEPNMFPSTLMMPGLGALANSSQMYPGCSQLAHPPTQVGPGKQDVLSSCWLHSSSPASGLLGTHPPNSFST…	572	cd07933_RHD-n_c-Rel_pfam00554_RHD_DNA_bind_pfam16179_RHD_dimer	1		1	1
Metazoa	Chordata	Aves	Centrocercus urophasianus	XP_042683331.1	MAGISEPYIEIFEQPRQRGMRFRYKCEGRSAGSIPGEHSTDNNKTFPSIQILNYFGKVKIRTTLVTKNEPYKPHPHDLVGKDCRDGYYEAEFGPERRVLSFQNLGIQCVKKKDLKESISLRISKKINPFNVPEEQLHNIDEYDLNVVRLCFQAFLPDEHGNYTLALPPLISNPIYDNRAPNTAELRICRVNKNCGSVKGGDEIFLLCDKVQKDDIEVRFVLDNWEAKGSFSQADVHRQVAIVFRTPPFLRDITEPITVKMQLRRPSDQEVSEPMDFRYLPDEKDPYGNKAKRQRSTLAWQKLIQDCGSAVTERPKAAPIPTVNPEGKLIKKEPNMFSPTLMLPGLGTLGSSSQMYPACSQMPTQPAQLGPGKQDTLPSCWQQLYSPSPSASSLLSMHPH…	598	cd07933_RHD-n_c-Rel_pfam00554_RHD_DNA_bind_pfam16179_RHD_dimer	1		1	1
Metazoa	Chordata	Aves	Falco cherrug	XP_005445671.2	MRFRYKCEGRSAGSIPGERSTENNKTFPSIQILNYFGKVKIRTTLVTKNEPYKPHPHDLVGKDCRDGYYEAEFGPERRVLSFQNLGIQCVKKKDLKESISSRISKKINPFNVPEEQLHNIDEYDLNVVRLCFQAFLPDEHGNYTLALPPLISNPIYDNRAPNTAELRICRVNKNCGSVKGGDEIFLLCDKVQKDDIEVRFVLDNWEAKGSFSQADVHRQVAIVFRTPPFLKDITEPVTVKMQLRRPSDQEVSEPMDFRYLPDEKDPYGNKAKRQRSTLAWQKLIQDCGSNATERPKVAPFPAVTEGKLIKKEPNMFSSTLMMPGLGTLAHANQIYPVCNQIPPPPAQVGPGKQDTLSACWQQLYSTPPAAGGLLGAHPQNSFGVEVPQSAVQGGSALPA…	569	pfam00554_RHD_DNA_bind_cd07933_RHD-n_c-Rel_pfam16179_RHD_dimer	1		1	1
Metazoa	Chordata	Aves	Origma solitaria	NWV22147.1	GGPAPYIEIFEQPRQRGMRFRYKCEGRSAGSIPGEHSTENNKTFPSIQILNYFGKVKIRTTLVTKNEPYKPHPHDLVGKDCRDGYYEAEFGPERRVLSFQNLGIQCVKKKDLKESISLRISKKINPFNVPEEQLHNIDEYDLNVVRLCFQAFLPDEHGNYTIALPPLISNPIYDNRAPNTAELRICRVNKNCGSVKGGDEIFLLCDKVQKDDIEVRFVLDNWEAKGSFSQADVHRQVAIVFRTPPFLKDITEPVTVKMQLRRPSDQEVSEPMDFRYLPDEKDPYGNKAKRQRSTLAWQKLIQDCGTNTTERPKVASFPVVTPEGKLIKKEPNMFSSTLMMSGLGALANTSQMYPGCSQLGHTPAVGPGKHDMLSPCWLHGSTSSAGLLGTHPPNSFCTE…	580	cd07933_RHD-n_c-Rel_pfam00554_RHD_DNA_bind_pfam16179_RHD_dimer	1		1	1
Metazoa	Chordata	Aves	Sapayoa aenigma	NXA04361.1	GGPEPYIEIFEQPRQRGMRFRYKCEGRSAGSIPGEHSTENNKTFPSIQILNYFGKVKIRTTLVTKNEPYKPHPHDLVGKDCRDGYYEAEFGPERRVLSFQNLGIQCVKKKDLKESISLRISKKINPFNVPEEQLHNIDEYDLNVVRLCFQAFLPDEHGNYTIALPPLISNPIYDNRAPNTAELRICRVNKNCGSVKGGDEIFLLCDKVQKDDIEVRFVLDNWEAKGSFSQADVHRQVAIVFRTPPFLKDITEPVTVKMQLRRPSDQEVSEPMDFRYLPDEKDPYGNKAKRQRSTLAWQKLIQDCGSNMTERPKVTPFPVVTPEGKLIKKEPNMFSSTLMMPGLGALANSSQLYPGCSQLAHPPSQVGPGKQDVLSSCWLHSSPSTASGLLGAHPPNSFS…	578	cd07933_RHD-n_c-Rel_pfam00554_RHD_DNA_bind_pfam16179_RHD_dimer	1		1	1
Metazoa	Chordata	Aves	Chlamydotis macqueenii	XP_010116198.1	MHLSSKISEREFVFDRANSCLTSPARPEVFWAGFFDIDACRPLPFAGLTYYPERENVQSLSKGELGYNVFLLWYELLRHCKCLRLTNPRRKVQALLAGGPEPYIEIFEQPRQRGMRFRYKCXXXXXXXXXXXGSIPGEHSTENNKTFPSIQILNYFGKVKIRTTLVTKNEPYKPHPHDLVGKDCRDGYYEAEFGPERRVLSFQNLGIQCVKKKDLKESISLRISKKINPFNVPEEQLHNIDEYDLNVVRLCFQAFLPDEHGNYTLALPPLISNPIYDNRAPNTAELRICRVNKNCGSVKGGDEIFLLCDKVQKDDIEVRFVLDNWEAKGSFSQADVHRQVAIVFRTPPFLKDITEPVTVKMQLRRPSDQEVSEPMDFRYLPDEKDPYGNKAKRQRSTLA…	692	cd07933_RHD-n_c-Rel_pfam00554_RHD_DNA_bind_pfam16179_RHD_dimer	1		1	1
Metazoa	Chordata	Aves	Hemiprocne comata	NXG59741.1	GGPEPYIEIFEQPRQRGMRFRYKCEGRSAGSIPGEHSTENNKTFPSIQILNYFGKVKIRTTLVTKNEPYKPHPHDLVGKDCRDGYYEAEFGPERRVLSFQNLGIQCVKKKDLKESISLRISKKINPFNVPEEQLHNIDEYDLNVVRLCFQAFLPDEHGNYTLALPPLISNPIYDNRAPNTAELRICRVNKNCGSVKGGDEIFLLCDKVQKDDIEVRFVLDNWEAKGSFSQADVHRQVAIVFRTPPFLRDITEPVTVKMQLRRPSDQEVSEPMDFRYLPDEKDPYGNKAKRQRSTLAWQKLIQDCGSNATERPKVPLFPAPEGKPIKKEPKMFSSPPMMPGFLTNTSQIYPVCNQIQAVPGGPGKPDSLSSCWQQVFSPSASAGSLLGAHPQNSFGAEMP…	585	cd07933_RHD-n_c-Rel_pfam00554_RHD_DNA_bind_pfam16179_RHD_dimer	1		1	1
Metazoa	Chordata	Aves	Lagopus leucura	XP_042735326.1	MAGISEPYIEIFEQPRQRGMRFRYKCEGRSAGSIPGEHSTDNNKTFPSIQILNYFGKVKIRTTLVTKNEPYKPHPHDLVGKDCRDGYYEAEFGPERRVLSFQNLGIQCVKKKDLKESISLRISKKINPFNVPEEQLHNIDEYDLNVVRLCFQAFLPDEHGNYTLALPPLISNPIYDNRAPNTAELRICRVNKNCGSVKGGDEIFLLCDKVQKDDIEVRFVLDNWEAKGSFSQADVHRQVAIVFRTPPFLRDITEPITVKMQLRRPSDQEVSEPMDFRYLPDEKDPYGNKAKRQRSTLAWQKLIQDCGSAVTERPKAAPIPTVNPEGKLIKKEPNMFSPTLMLPGLGTLGSSSQMYPACSQMPTQPAQLGPGKQDTLPSCWQQLYSPSPSASSLLSMHPH…	598	cd07933_RHD-n_c-Rel_pfam00554_RHD_DNA_bind_pfam16179_RHD_dimer	1		1	1
Metazoa	Chordata	Aves	Oxyruncus cristatus	NXM29886.1	GGPEPYIEIFEQPRQRGMRFRYKCEGRSAGSIPGEHSTENNKTFPSIQILNYFGKVKIRTTLVTKNEPYKPHPHDLVGKDCRDGYYEAEFGPERRVLSFQNLGIQCVKKKDLKESISLRISKKINPFNVPEEQLHNIDEYDLNVVRLCFQAFLPDEHGNYTIALPPLISNPIYDNRAPNTAELRICRVNKNCGSVKGGDEIFLLCDKVQKDDIEVRFVLDNWEAKGSFSQADVHRQVAIVFRTPPFLKDITEPVTVKMQLRRPSDQEVSEPMDFRYLPDEKDPYGNKAKKQRSTLAWQKLMQDCGSNATERPKVTPFPVVTPEGKMIKKEPNLFSSSLMMPGLGSLASSGQMYPGCSQLAQVGPGKQDGLSPCWLHSSRSPSSGLLGTHPPNSFSADAP…	576	cd07933_RHD-n_c-Rel_pfam00554_RHD_DNA_bind_pfam16179_RHD_dimer	1		1	1
Metazoa	Chordata	Aves	Gallus gallus	NP_001161198.2	MAGISEPYIEIFEQPRQRGMRFRYKCEGRSAGSIPGEHSTDNNKTFPSIQILNYFGKVKIRTTLVTKNEPYKPHPHDLVGKDCRDGYYEAEFGPERRVLSFQNLGIQCVKKKDLKESISLRISKKINPFNVPEEQLHNIDEYDLNVVRLCFQAFLPDEHGNYTLALPPLISNPIYDNRAPNTAELRICRVNKNCGSVKGGDEIFLLCDKVQKDDIEVRFVLDNWEAKGSFSQADVHRQVAIVFRTPPFLRDITEPITVKMQLRRPSDQEVSEPMDFRYLPDEKDPYGNKAKRQRSTLAWQKLIQDCGSAVTERPKAAPIPTVNPEGKLIKKEPNMFSPTLMLPGLGTLTSSSQMYPPCSQMPHQPAQLGPGKQDTLPSCWQQLFSSSPSASSLLSMHPH…	598	cd07933_RHD-n_c-Rel_pfam00554_RHD_DNA_bind_pfam16179_RHD_dimer	1		1	1
Metazoa	Chordata	Aves	Phasianus colchicus	XP_031451029.1	MAGISEPYIEIFEQPRQRGMRFRYKCEGRSAGSIPGEHSTDNNKTFPSIQILNYFGKVKIRTTLVTKNEPYKPHPHDLVGKDCRDGYYEAEFGPERRVLSFQNLGIQCVKKKDLKESISLRISKKINPFNVPEEQLHNIDEYDLNVVRLCFQAFLPDEHGNYTLALRPLISNPIYDNRAPNTAELRICRVNKNCGSVKGGDEIFLLCDKVQKDDIEVRFVLDNWEAKGSFSQADVHRQVAIVFRTPPFLRDITEPITVKMQLRRPSDQEVSEPMDFRYLPDEKDPYGNKAKRQRSTLAWQKLIQDCGSAVTERPKVAPIPTVNPEGKLIKKEPNMFSPPLMLPGLGTLASSSQMYSTCSQMPTQPAQLGPGKQDTLPSCWQQLYSPSPSASSLLSMNPH…	597	cd07933_RHD-n_c-Rel_pfam00554_RHD_DNA_bind_pfam16179_RHD_dimer	1		1	1
Metazoa	Chordata	Aves	Hippolais icterina	NXR49262.1	GGPEPYIEIFEQPRQRGMRFRYKCEGRSAGSIPGEHSTENNKTFPSIQILNYFGKVKIRTTLVTKNEPYKPHPHDLVGKDCRDGYYEAEFGPERRVLSFQNLGIQCVKKKDLKESISLRISKKINPFNVPEEQLHNIDEYDLNVVRLCFQAFLPDEHGNYTIALPPLISNPIYDNRAPNTAELRICRVNKNCGSVKGGDEIFLLCDKVQKDDIEVRFVLDNWEAKGSFSQADVHRQVAIVFRTPPFLRDITEPVTVKMQLRRPSDQEVSEPMDFRYLPDEKDPYGNKAKRQRSTLAWQKLIQDCGSNTMERPKVTPFPVVTPEGKLIKKEPNLFPSTLMLPPTLGALSNAGQLFPGCPPLAHPPAVGLSKQDVLSSRWQHSSPPPAGLLGSHPHSSFST…	571	cd07933_RHD-n_c-Rel_pfam00554_RHD_DNA_bind_pfam16179_RHD_dimer	1		1	1
Metazoa	Chordata	Aves	Tympanuchus pallidicinctus	XP_052555416.1	MAGISEPYIEIFEQPRQRGMRFRYKCEGRSAGSIPGEHSTDNNKTFPSIQILNYFGKVKIRTTLVTKNEPYKPHPHDLVGKDCRDGYYEAEFGPERRVLSFQNLGIQCVKKKDLKESISLRISKKINPFNVPEEQLHNIDEYDLNVVRLCFQAFLPDEHGNYTLALPPLISNPIYDNRAPNTAELRICRVNKNCGSVKGGDEIFLLCDKVQKDDIEVRFVLDNWEAKGSFSQADVHRQVAIVFRTPPFLRDITEPITVKMQLRRPSDQEVSEPMDFRYLPDEKDPYGNKAKRQRSTLAWQKLIQDCGSAVTERPKAAPVPTVNPEGKLIKKEPNMFSPTLMLPGLGTLGSSSQMFPACSQMPTQPAQLGPGKQDTLPSCWQQLYSPSPSASSLLSMHPH…	598	cd07933_RHD-n_c-Rel_pfam00554_RHD_DNA_bind_pfam16179_RHD_dimer	1		1	1
Metazoa	Chordata	Aves	Nipponia nippon	XP_009474424.1	MFEQPRQRGMRFRYKCEGRSAGSIPGEHSTENNKTFPSIQILNYFGKVKIRTTLVTKNEPYKPHPHDLVGKDCRDGYYEAEFGPERRVLSFQNLGIQCVKKKDLKESISSRILKKINPFNVPEEQLHNIDEYDLNVVRLCFQAFLPDEHGNYTLALPPLISNPIYDNRAPNTAELRICRVNKNCGSVKGGDEIFLLCDKVQKDDIEVRFVLDNWEAKGSFSQADVHRQVAIVFRTPPFLKDITEPVTVKMQLRRPSDQEVSEPMDFRYLPDEKDPYGNKAKRQRSTLAWQKLIQDCGSNAAERPKVAPFPAVTPEGKLIKKEPNVLPPALMMPGLGTLADTSQMRSVYNQIPHQPAQVGPGKQDALPSCWQQLYSTPSPAGSLLNAHPQNSFTADVPQP…	584	cd07933_RHD-n_c-Rel_pfam00554_RHD_DNA_bind_pfam16179_RHD_dimer	1		1	1
Metazoa	Chordata	Aves	Acrocephalus arundinaceus	NWZ67085.1	GGPEPYIEIFEQPRQRGMRFRYKCEGRSAGSIPGEHSTENNKTFPSIQILNYFGKVKIRTTLVTKNEPYKPHPHDLVGKDCRDGYYEAEFGPERRVLSFQNLGIQCVKKKDLKESISLRISKKINPFNVPEEQLHNIDEYDLNVVRLCFQAFLPDEHGNYTIALPPLISNPIYDNRAPNTAELRICRVNKNCGSVKGGDEIFLLCDKVQKDDIEVRFVLDNWEAKGSFSQADVHRQVAIVFRTPPFLRDITEPVTVKMQLRRPSDQEVSEPMDFRYLPDEKDPYGNKAKRQRSTLAWQKLIQDCGSNTMERPKVAPFPVVTPEGKLIKKEPNLFPSTLMLPPTLGALSNASQLFPGCPPLAHPPTVGSGKQDVLSSRWQHSSPPPAGLLGSHPHSSFST…	571	cd07933_RHD-n_c-Rel_pfam00554_RHD_DNA_bind_pfam16179_RHD_dimer	1		1	1
Metazoa	Chordata	Aves	Gallus gallus	P16236.2	MAGISEPYIEIFEQPRQRGMRFRYKCEGRSAGSIPGEHSTDNNKTFPSIQILNYFGKVKIRTTLVTKNEPYKPHPHDLVGKDCRDGYYEAEFGPERRVLSFQNLGIQCVKKKDLKESISLRISKKINPFNVPEEQLHNIDEYDLNVVRLCFQAFLPDEHGNYTLALPPLISNPIYDNRAPNTAELRICRVNKNCGSVKGGDEIFILCDKVQKDDIEVRFVLDNWEAKGSFSQADVHRQVAIVFRTPPFLRDITEPITVKMQLRRPSDQEVSEPMDFRYLPDEKDPYGNKAKRQRSTLAWQKLIQDCGSAVTERPKAAPIPTVNPEGKLIKKEPNMFSPTLMLPGLGTLTSSSQMYPPCSQMPHQPAQLGPGKQDTLPSCWQQLFSSSPSASSLLSMHPH…	598	cd07933_RHD-n_c-Rel_pfam00554_RHD_DNA_bind_pfam16179_RHD_dimer	1		1	1
Metazoa	Chordata	Aves	Cygnus atratus	XP_050566010.1	MAGGPEPYIEIFEQPRQRGMRFRYKCEGRSAGSIPGEHSTENNKTFPSIQILNYFGKVKIRTTLVTKNEPYKPHPHDLVGKDCRDGYYEAEFGPERRVLSFQNLGIQCVKKRDLKESISLRISKKINPFNVPEEQLHNIDEYDLNVVRLCFQAFLPDEHGNYTLALPPLISNPIYDNRAPNTAELRICRVNKNCGSVKGGDEIFLLCDKVQKDDIEVRFVLDNWEAKGSFSQADVHRQVAIVFRTPPFLKDITEPVTVKMQLRRPSDQEVSEPMDFRYLPDEKDPYGNKAKRQRSTLAWQKLIQDCGSNATERPKVALFSAANPEGKMIKKEPNMFSSTLMMPGLGTLPSSGQMYPGCNQIPHQPAQVGPGKQDTLSSCWQQLYSTPSSAGSLLNAHPQ…	511	cd07933_RHD-n_c-Rel_pfam00554_RHD_DNA_bind_pfam16179_RHD_dimer	1		1	1
Metazoa	Chordata	Aves	Crotophaga sulcirostris	NWS67030.1	GGSEPYIEIFEQPRQRGMRFRYKCEGRSAGSIPGEHSTDNNKTFPSIQILNYYGKVKIRTTLVTKNEPYKPHPHDLVGKDCRDGYYEAEFGPERRVLSFQNLGIQCVKKKDLKESISLRISKKINPFNVPEEQLHNIDEYDLNVVRLCFQAFLPDKHGNYTLALPPLISNPIYDNRAPNTAELRICRVNKNCGSVKGGDEIFLLCDKVQKDDIEVRFVLDNWEAKGSFSQADVHRQVAIVFRTPPFLKDITEPVTVKMQLRRPSDQEVSEPMDFRYLPDEKDPYGNKAKRQRSTLAWQKLIQDCGSNATERPKAAPFSAATSEVKLIKKEPNMFPSTLMMPGLGTLPNTRQMYQMPHLPTQGGSGKQDALSCWQSLYSPPSSASSLFSAHPQNSFAADV…	581	cd07933_RHD-n_c-Rel_pfam00554_RHD_DNA_bind_pfam16179_RHD_dimer	1		1	1
Metazoa	Chordata	Aves	Rissa tridactyla	XP_054050029.1	MRFRYKCEGRSAGSIPGEHSTDNNKTFPSIQILNYFGKVKIRTTLVTKNEPYKPHPHDLVGKDCRDGYYEAEFGPERRVLSFQNLGIQCVKKKDLKESISLRISKKINPFNVPEEQLHNIDEYDLNVVRLCFQAFLPDEHGNYTIALPPLISNPIYDNRAPNTAELRICRVNKNCGSVKGGDEIFLLCDKVQKDDIEVRFVLDNWEAKGSFSQADVHRQVAIVFRTPPFLKDITEPVTVKMQLRRPSDQEVSEPMDFRYLPDEKDPYGNKAKRQRSTLAWQKLIQDCGSNATERPKVAPFPTVTPEGKLIKKEPNMFSSTLMMPGLGTLANTSQIYPVCNQVAHPPAPVGPGKQDALSSCWQQLYGTSASAGSLLNAHPHNSFAADAPQPPAQGGGTLP…	575	pfam00554_RHD_DNA_bind_cd07933_RHD-n_c-Rel_pfam16179_RHD_dimer	1		1	1
Metazoa	Chordata	Aves	Melopsittacus undulatus	XP_005143850.3	MAGGPEPYIEIFEQPRQRGMRFRYKCEGRSAGSIPGEHSTENNKTFPSIQILNYFGKVKIRTTLVTKNEPYKPHPHDLVGKDCRDGYYEAEFGPERRVLSFQNLGIQCVKKKDLKESISLRISKKINPFNVPEEQLHNIDEYDLNVVRLCFQAFLPDEHGNYTLALPPLISNPIYDNRAPNTAELRICRVNKNCGSVKGGDEIFLLCDKVQKDDIEVRFVLDNWEAKGSFSQADVHRQVAIVFRTPPFLRDITEPVTVKMQLRRPSDQEVSEPMDFRYLPDEKDPYGNKAKRQRSTLALQKLIKDCGSGVTERPKVAPFPGVSPEGKMIKKEPSMFSSSLLMPGLGALDNSSQIYPMCNQMPHALAQVGPGKQDTLSSCWPLCSNLNAGSSLLGTHTQN…	593	cd07933_RHD-n_c-Rel_pfam00554_RHD_DNA_bind_pfam16179_RHD_dimer	1		1	1
Metazoa	Chordata	Aves	Apteryx mantelli mantelli	XP_013810845.1	MRFRYKCEGRSAGSIPGEHSTENNKTFPSIQILNYFGKVKIRTTLVTKNEPYKPHPHDLVGKDCRDGYYEAEFGPERRVLSFQNLGIQCVKKRDLKESISLRISKKINPFNVPEEQLHNIDEYDLNVVRLCFQAFLPDEHGNYTLALPPLISNPIYDNRAPNTAELRICRVNKNCGSVKGGDEIFLLCDKVQKDDIEVRFVLDNWEAKGSFSQADVHRQVAIVFRTPPFLKDIAEPVTVKMQLRRPSDQEVSEPMDFRYLPDEKDPYGNKAKRQRSTLAWQKLIQGCGSNASERPKIAPFPSVTPEGKLIKKEPNMFSSALMMPGPGTLANTSQIYSACNQMPHQPAQVGPGKQDTLSSCWQPLYTPSSAGSLVNAHPQSSFAAEVPHASAQGSSALPA…	574	pfam00554_RHD_DNA_bind_cd07933_RHD-n_c-Rel_pfam16179_RHD_dimer	1		1	1
Metazoa	Chordata	Aves	Cygnus atratus	XP_050566011.1	MAGGPEPYIEIFEQPRQRGMRFRYKCEGRSAGSIPGEHSTENNKTFPSIQILNYFGKVKIRTTLVTKNEPYKPHPHDLVGKDCRDGYYEAEFGPERRVLSFQNLGIQCVKKRDLKESISLRISKKINPFNVPEEQLHNIDEYDLNVVRLCFQAFLPDEHGNYTLALPPLISNPIYDNRAPNTAELRICRVNKNCGSVKGGDEIFLLCDKVQKDDIEVRFVLDNWEAKGSFSQADVHRQVAIVFRTPPFLKDITEPVTVKMQLRRPSDQEVSEPMDFRYLPDEKDPYGNKAKRQRSTLAWQKLIQDCGSNATERPKVALFSAANPEGKMIKKEPNMFSSTLMMPGLGTLPSSGQMYPGCNQIPHQPAQVGPGKQDTLSSCWQQLYSTPSSAGSLLNAHPQ…	507	cd07933_RHD-n_c-Rel_pfam00554_RHD_DNA_bind_pfam16179_RHD_dimer	1		1	1
Metazoa	Chordata	Aves	Struthio camelus australis	XP_009672234.1	MRFRYKCEGRSAGSIPGEHSTENNKTFPSIQILNYFGKVKIRTSLVTKNEPYKPHPHDLVGKDCRDGYYEAEFGPERRVLSFQNLGIQCVKKKDLKESIALRISKKINPFNVPEEQLHNIDEYDLNVVRLCFQAFLPDEHGNYTLALPPLISNPIYDNRAPNTAELRICRVNKNCGSVKGGDEIFLLCDKVQKDDIEVRFVLDNWEAKGSFSQADVHRQVAIVFRTPPFLKDITEPVTVKMQLRRPSDQEVSEPMDFRYLPDEKDPYGNKAKRQRSTLAWQKLIQDRGSNASERPKVAPFPSVTPEGKLIKKEPNVFPSALMMPGLGTLASASQIYSACNQIPHQPAQVGLGKQDTLSPCWQPLYTPSSAGNLVNAHPQNSFAAEVPHASAQGSSSLPA…	574	pfam00554_RHD_DNA_bind_cd07933_RHD-n_c-Rel_pfam16179_RHD_dimer	1		1	1
Metazoa	Chordata	Aves	Calidris pugnax	XP_014821858.1	MRFRYKCEGRSAGSIPGEHSTENNKTFPSIQILNYFGKVKIRTTLVTKNEPYKPHPHDLVGKDCRDGYYEAEFGPERRVLSFQNLGIQCVKKKDLKESISLRISKKINPFNVPEEQLHNIDEYDLNVVRLCFQAFLPDEHGNYTIALPPLISNPIYDNRAPNTAELRICRVNKNCGSVKGGDEIFLLCDKVQKDDIEVRFVLDNWEAKGSFSQADVHRQVAIVFRTPPFLKDITEPVTVKMQLRRPSDQEVSEPMDFRYLPDEKDPYGNKAKRQRSTLAWQKLIQDCGSNVPERPKAAPFPAVTPEGKLIKKEPNMFSSTLMMPGLGSLANTSQIYPVCNQLAHAPAQVGPGKQDPLSSCWQQLYNPSSSSAAGLLNAHPHNSFVAEGAQPSAQGGGAL…	576	pfam00554_RHD_DNA_bind_cd07933_RHD-n_c-Rel_pfam16179_RHD_dimer	1		1	1
Metazoa	Chordata	Aves	Cygnus atratus	XP_050566009.1	MAGGPEPYIEIFEQPRQRGMRFRYKCEGRSAGSIPGEHSTENNKTFPSIQILNYFGKVKIRTTLVTKNEPYKPHPHDLVGKDCRDGYYEAEFGPERRVLSFQNLGIQCVKKRDLKESISLRISKKINPFNVPEEQLHNIDEYDLNVVRLCFQAFLPDEHGNYTLALPPLISNPIYDNRAPNTAELRICRVNKNCGSVKGGDEIFLLCDKVQKDDIEVRFVLDNWEAKGSFSQADVHRQVAIVFRTPPFLKDITEPVTVKMQLRRPSDQEVSEPMDFRYLPDEKDPYGNKAKRQRSTLAWQKLIQDCEPNMFSSTLMMPGLGTLPSSGQMYPGCNQIPHQPAQVGPGKQDTLSSCWQQLYSTPSSAGSLLNAHPQNSFAADVPQPGTQGSSTLPAFHDNP…	568	cd07933_RHD-n_c-Rel_pfam00554_RHD_DNA_bind_pfam16179_RHD_dimer	1		1	1
Metazoa	Chordata	Aves	Tachuris rubrigastra	NWR30963.1	GGPEPYIEIFEQPRQRGMRFRYKCEGRSAGSIPGEHSTENNKTFPSIQILNYFGKVKIRTTLVTKNEPYKPHPHDLVGKDCKDGYYEAEFGPERRVLSFQNLGIQCVKKKDLKESISLRISKKINPFNVPEEQLHNIDEYDLNVVRLCFQAFLPDEHGNYTIALPPLISNPIYDNRAPNTAELRICRVNKNCGSVKGGDEIFLLCDKVQKDDIEVRFVLDNWEAKGSFSQADVHRQVAIVFRTPPFLKDITEPVTVKMQLRRPSDQEVSEPMDFRYLPDEKDPYGNKAKRQRSTLAWQKLIQDCGSNATERPKVTPFPVVTPEGKMIKKEPNLFSSSLMMPGLGSLANPGQLYPGCSQLAQVGTGKQDGLSPCWLHSSPSPVSGLLGTHPPNSFSADAP…	574	cd07933_RHD-n_c-Rel_pfam00554_RHD_DNA_bind_pfam16179_RHD_dimer	1		1	1
Metazoa	Chordata	Aves	Pachyramphus minor	NWS17896.1	GGPEPYIEIFEQPRQRGMRFRYKCEGRSAGSIPGEHSTENNKTFPSIQILNYFGKVKIRTTLVTKNEPYKPHPHDLVGKDCRDGYYEAEFGPERRVLSFQNLGIQCVKKKDLKESISLRISKKINPFNVPEEQLHNIDEYDLNVVRLCFQAFLPDEHGNYTIALPPLISNPIYDNRAPNTAELRICRVNKNCGSVKGGDEIFLLCDKVQKDDIEVRFVLDNWEAKGSFSQADVHRQVAIVFRTPPFLKDITEPVTVKMQLRRPSDQEVSEPMDFRYLPDEKDPYGNKAKRQRSTLAWQKLIQDCGSNATERPKVTPFPVVTPEGKMIKKEPNLFSPSLMMPGLGSLASTGQMYPGCSQLAQVGPGKQDGLSPCWLHSSQSPASGLLGTHPPNSFSADPP…	577	cd07933_RHD-n_c-Rel_pfam00554_RHD_DNA_bind_pfam16179_RHD_dimer	1		1	1
Metazoa	Chordata	Aves	Numida meleagris	XP_021248574.1	MAGISEPYIEIFEQPRQRGMRFRYKCEGRSAGSIPGEHSTDNNKTFPSIQILNYFGKVKIRTTLVTKNEPYKPHPHDLVGKDCRDGYYEAEFGPERRVLSFQNLGIQCVKKKDLKESISLRISKKINPFNVPEEQLHNIDEYDLNVVRLCFQAFLPDEHGNYTLALPPLISNPIYDNRAPNTAELRICRVNKNCGSVKGGDEIFLLCDKVQKDDIEVRFVLDNWEAKGSFSQADVHRQVAIVFRTPPFLRDITEPITVKMQLRRPSDQEVSEPMDFRYLPDEKDPYGNKAKRQRSTLAWQKLIQDCGSAVTERPKTAPISTVNPEGKLIKKEPNIFSPPLMLPGLGTLGSSSQMYPASSQMTSQPAQLGPGKQDTLPSCWQQLYSSSSTSSLLGVHPHN…	598	cd07933_RHD-n_c-Rel_pfam00554_RHD_DNA_bind_pfam16179_RHD_dimer	1		1	1
Metazoa	Chordata	Aves	Gallus gallus	AAA48721.1	ISEPYIEIFEQPRQRGMRFRYKCEGRSAGSIPGEHSTDNNKTFPSIQILNYFGKVKIRTTLVTKNEPYKPLPHDLVGKDCRDGYYEAEFGPERRVLSFQNLGIQCVKKKDLKESISLRISKKINPFNVPEEQLHNIDEYDLNVVRLCFQAFLPDEHGNYTLALPPLISNPIYDNRAPNTAELRICRVNKNCGSVKGGDEIFLLCDKVQKDDIEVRFVLDNWEAKGSFSQADVHRQVAIVFRTPPFLRDITEPITVKMQLRRPSDQEVSEPMDFRYLPDEKDPYGNKAKRQRSTLAWQKLIQDCGSAVTERPKATPIPTVNPEGKLIKKEPNMFSPTLMLPGLGTLTSSSQMYPPCSQMPHQPAQLGPGKQDTLPSCWQQLFSSSPSASSLLSMHPHNSF…	595	cd07933_RHD-n_c-Rel_pfam00554_RHD_DNA_bind_pfam16179_RHD_dimer	1		1	1
Metazoa	Chordata	Aves	Harpia harpyja	XP_052639967.1	MRFRYKCEGRSAGSIPGEHSTENNKTFPSIQILNYFGKVKIRTTLVTKNEPYKPHPHDLVGKDCRDGYYEAEFGPERRVLSFQNLGIQCVKKKDLKESISLRISKKINPFNVPEEQLHNIDEYDLNVVRLCFQAFLPDEHGNYTLALPPLISNPIYDNRAPNTAELRICRVNKNCGSVKGGDEIFLLCDKVQKDDIEVRFVLDNWEAKGSFSQADVHRQVAIVFRTPPFLKDITEPVTVKMQLRRPSDQEVSEPMDFRYLPDEKDPYGNKAKRQRSTLAWQKLIQDCGSNATERPKVAPFPAVTPEGKLIKKEPNMFSSAVMMPGLGTLANTSQIYPVCNQIPHPPAQVGPGKQDTLSSCWQQLYGTPSSAGSLLNAHPQNSFAADVPQPAAQGSSSLP…	575	pfam00554_RHD_DNA_bind_cd07933_RHD-n_c-Rel_pfam16179_RHD_dimer	1		1	1
Metazoa	Chordata	Aves	Tauraco erythrolophus	XP_009988380.1	MRFRYKCEGRSAGSIPGEHSTDNNKTFPSIQILNYFGKVKIRTTLVTKNEPYKPHPHYLVGKDCRDGYYEAEFGPERRVLSFQNLGIQCVKKKELKESISLRISNKINPFNVPEEQLHNIDEYDLNVVRLCFQAFLPDEHGNYTLALPPLISNPIYDNRAPNTAELRICRVNKNCGSVKGGDEIFLLCDKVQKDDIEVRFVLDNWEAKGSFSQADVHRQVAIVFRTPPFLKDITEPVTVKMQLRRPSDQEVSEPMDFRYLPDEKDPYGNKAKRQRSTLAWQKLIQDCGSNVTERPKVAPFSAVAPEGKLIKKEPNMFSPSLMMPGLGTLATNHIYPPCNQIPHQPVQVGPGKQDTLSSCWQQLYSGPSVAGGLLNAHPQNSFAADVPQPAAQGGSSIPT…	574	pfam00554_RHD_DNA_bind_cd07933_RHD-n_c-Rel_pfam16179_RHD_dimer	1		1	1
Metazoa	Chordata	Aves	Calyptomena viridis	NWI54208.1	GGPEPYIEIFEQPRQRGMRFRYKCEGRSAGSIPGEHSTENNKTFPSIQILNYFGKVKIRTTLVTKNEPYKPHPHDLVGKDCKDGYYEAEFGPERRVLSFQNLGIQCVKKKDLKESIALRISKKINPFNVPEEQLHNIDEYDLNVVRLCFQAFLPDEHGNYTIALPPLISNPIYDNRAPNTAELRICRVNKNCGSVKGGDEIFLLCDKVQKDDIEVRFVLDNWEAKGSFSQADVHRQVAIVFRTPPFLKDITEPVTVKMQLRRPSDQEVSEPMDFRYLPDEKDPYGNKAKRQRSTLAWQKLIQDCGSNTTERPKVTPFPVVTPEGKLIKKEPNMFPSTLMMPGLGALANSSQMYPGCSQLTHQPAQVGPGKQDVLSSCWLHSSTSSASSLLGTHPPNSFS…	579	cd07933_RHD-n_c-Rel_pfam00554_RHD_DNA_bind_pfam16179_RHD_dimer	1		1	1
Metazoa	Chordata	Aves	Corapipo altera	XP_027509532.1	MNILFAGLWTFITQTKLQSTQVEALPEVLATTFVPGTAESSSSFLAGDFCFISCGGPEPYIEIFEQPRQRGMRFRYKCEGRSAGSIPGEHSTENNKTFPSIQILNYFGKVKIRTTLVTKNEPYKPHPHDLVGKDCRDGYYEAEFGPERRVLSFQNLGIQCVKKKDLKESISLRISKKINPFNVPEEQLHNIDEYDLNVVRLCFQAFLPDEHGNYTIALPPLISNPIYDNRAPNTAELRICRVNKNCGSVKGGDEIFLLCDKVQKDDIEVRFVLDNWEAKGSFSQADVHRQVAIVFRTPPFLKDITEPVTVKMQLRRPSDQEVSEPMDFRYLPDEKDPYGNKAKRQRSTLALQKLMQDCGSNTTERPKVTPFPVVTPEGKMIKKEPNLFSSSLMIPGLGS…	624	cd07933_RHD-n_c-Rel_pfam00554_RHD_DNA_bind_pfam16179_RHD_dimer	1		1	1
Metazoa	Chordata	Aves	Ramphastos sulfuratus	NXP71979.1	GGPEPYIEIFEQPRQRGMRFRYKCEGRSAGSIPGEHSTENNKTFPSIQILNYFGKIKIRTTLVTKNEPYKPHPHDLVGKDCRDGYYEAEFGPERRVLSFQNLGIQCVKKKDLKESISLRISKKINPFNVPEEQLHNIDEYDLNVVRLCFQAFLPDEHGNYTLALPPLISNPIYDNRAPNTAELRICRVNKNCGSVKGGDEIFLLCDKVQKDDIEVRFVLDNWEAKGSFSQADVHRQVAIVFKTPPFLKDITEPVTVKMQLRRPSDQEVSEPMDFRYLPDEKDPYGNKAKRQRSTLAWQKLIQDCGSNVTERPKVTSFPTITSERKLIKKEPNLCPSTLMMPGLGTLDNPSQMYPVGSQLAHLPASVGPGKQDTLSSCHQLYSNSSSASSLLNTHPQHSL…	580	cd07933_RHD-n_c-Rel_pfam00554_RHD_DNA_bind_pfam16179_RHD_dimer	1		1	1
Metazoa	Chordata	Aves	Nicator chloris	NXX25352.1	GGPEPYIEIFEQPRQRGMRFRYKCEGRSAGSIPGEHSTENNKTFPSIQILNYFGKVKIRTTLVTKNEPYKPHPHDLVGKDCRDGYYEAEFGPERRVLSFQNLGIQCVKKKDLKESISLRISKKINPFNVPEEQLHNIDEYDLNVVRLCFQAFLPDEHGNYTIALPPLISNPIYDNRAPNTAELRICRVNKNCGSVKGGDEIFLLCDKVQKDDIEVRFVLDNWEAKGSFSQADVHRQVAIVFRTPPFLRDITEPITVKMQLRRPSDQEVSEPMDFRYLPDEKDPYGNKAKRQRSTLAWQKLIQDCGSNTMERPKVAPFPVVTPEGKLIKKEPNMFSSTLMLPAGLGALSNTSQLFPGCPQLAHPPAVGPGKQDVLSPCWLHSSPPPAGLLGSHPHGSFST…	571	cd07933_RHD-n_c-Rel_pfam00554_RHD_DNA_bind_pfam16179_RHD_dimer	1		1	1
Metazoa	Chordata	Aves	Irena cyanogastra	NXI18618.1	GGLEPYIEIFEQPRQRGMRFRYKCEGRSAGSIPGEHSTENNKTFPSIQILNYFGKVKIRTTLVTKNEPYKPHPHDLVGKDCRDGYYEAEFGPERRVLSFQNLGIQCVKKKDLKESISLRISKKINPFNVPEEQLHNIDEYDLNVVRLCFQAFLPDEHGNYTIALPPLISNPIYDNRAPNTAELRICRVNKNCGSVKGGDEIFLLCDKVQKDDIEVRFVLDNWEAKGSFSQADVHRQVAIVFRTPPFLRDITEPVTVKMQLRRPSDQEVSEPMDFRYLPDEKDPYGNKAKRQRSTLAWQKLIQDCGSNTMERPKVAPFPVVTPEGKLIKKEPNMFPSSLMMPGGLGAQSNTSQLYPGCLQPGPGKQDVLSPFWLFGSHSHNSFPTEPQPNIPGSSSLPAF…	556	cd07933_RHD-n_c-Rel_pfam00554_RHD_DNA_bind_pfam16179_RHD_dimer	1		1	1
Metazoa	Chordata	Aves	Neodrepanis coruscans	NXS09623.1	GGPEPYIEIFEQPRQRGMRFRYKCEGRSAGSIPGEHSTDNNKTFPSIQILNYFGKLKIRTTLVTKNEPYKPHPHHLVGKDCRDGYYEAEFGPERRVLSFQNLGIQCVKKKDLKESISLRISKKVNPFNVPEEQLHNIDEYDLNVVRLCFQAFLPDEHGNYTIALPPVISNPIYDNRAPNTAELRICRVNKNCGSVKGGDEIFLLCDKVQKDDIEVRFVLDNWEAKGSFSQADVHRQVAIVFRTPPFLKDITEPVTVKMQLRRPSDQEVSEPMDFRYLPDEKDPYGNKAKRQRSTLAWQKLIQDCGSNTTERPKVTPFPVVTPEGKLIKKEPNMFPSTLMMPGLGALANNSQMFPGCSQLSHPPVQVGAGKQDVLSSCWLHSSPSPVSGLLGTHPPNSFS…	581	cd07933_RHD-n_c-Rel_pfam00554_RHD_DNA_bind_pfam16179_RHD_dimer	1		1	1
Metazoa	Chordata	Aves	Oreotrochilus melanogaster	NXU77980.1	GGPEPHIEIFEQPRQRGMRFRYKCEGRSAGSIPGEHSTENNKTFPSIQIVNYFGKVKIRTTLVTKNEPYKPHPHDLVGKDCRDGYYEAEFGPERRVLSFQNLGIQCVKKKDLKESISLRISKKINPFNVPEEQLHNIDEYDLNVVRLCFQAFLPDEHGNYTIALPPLISNPIYDNRAPNTAELRICRVNKNCGSVKGGDEIFLLCDKVQKDDIEVRFVLDNWEAKGSFSQADVHRQVAIVFRTPPFLRDITEPVTVKMQLRRPSDQEVSEPMDFRYLPDEKDPYGNKAKRQRSTLAWQKLIQDCGSNATERPKVSPFPTVTSEGKLIKTEPKMFSSPPMMPGFLSNTSQIYPVCNQIQSAPGGPGKPDSLSSYWQQLFSSAPQAGSLLWPDEKDSGFYR…	556	cd07933_RHD-n_c-Rel_pfam00554_RHD_DNA_bind_pfam16179_RHD_dimer	1		1	1
Metazoa	Chordata	Aves	Corapipo altera	XP_027509533.1	MAGGPEPYIEIFEQPRQRGMRFRYKCEGRSAGSIPGEHSTENNKTFPSIQILNYFGKVKIRTTLVTKNEPYKPHPHDLVGKDCRDGYYEAEFGPERRVLSFQNLGIQCVKKKDLKESISLRISKKINPFNVPEEQLHNIDEYDLNVVRLCFQAFLPDEHGNYTIALPPLISNPIYDNRAPNTAELRICRVNKNCGSVKGGDEIFLLCDKVQKDDIEVRFVLDNWEAKGSFSQADVHRQVAIVFRTPPFLKDITEPVTVKMQLRRPSDQEVSEPMDFRYLPDEKDPYGNKAKRQRSTLALQKLMQDCGSNTTERPKVTPFPVVTPEGKMIKKEPNLFSSSLMIPGLGSLASAGQMYPGCSQLAPVGPGKQDGLSSCWLHSSSASGLLGTHPPNSFCADAP…	572	cd07933_RHD-n_c-Rel_pfam00554_RHD_DNA_bind_pfam16179_RHD_dimer	1		1	1
Metazoa	Chordata	Aves	Pygoscelis adeliae	XP_009317861.1	MRFRYKCEGRSAGSIPGEHSTENNKTFPSIQILNYFGKVKIRTTLVTKNEPYKPHPHDLVGKDCRDGYYEAEFGPERRVLSFQNLGIQCVKKKDLKESISLRISKKINPFNVPEEQLHNIDEYDLNVVRLCFQAFLPDEHGNYTLALPPLISNPIYDNRAPNTAELRICRVNKNCGSVKGGDEIFLLCDKVQKDDIEVRFVLDNWEAKGSFSQADVHRQVAIVFRTPPFLKDITEPVTVKMQLRRPSDQEVSEPMDFRYLPDEKDPYGNKAKRQRSTLAWQKLIQDCGSNATERPKVAPFPAVTPEGKLIKKEPNMFSSALMMPGLGTLANASQIYPVCNQIPHQPVQVGPGKQDTLSSCWQQLYGTPSSAGSLLNAHPQNSFGADVPQPAAQGSGSLP…	575	pfam00554_RHD_DNA_bind_cd07933_RHD-n_c-Rel_pfam16179_RHD_dimer	1		1	1
Metazoa	Chordata	Aves	Malurus elegans	NWV71036.1	GGPEPYIEIFEQPRQRGMRFRYKCEGRSAGSIPGEHSTENNKTFPSIQILNYFGKVKIRTTLVTKNEPYKPHPHDLVGKDCKDGYYEAEFGPERRVLSFQNLGIQCVKKKDLKESISLRISKKINPFSVPEEQLHNIDEYDLNVVRLCFQAFLPDEHGNYTVALPPLISNPIYDNRAPNTAELRICRVNKNCGSVKGGDEIFLLCDKVQKDDIEVRFVLDNWEAKGSFSQADVHRQVAIVFRTPPFLRDITEPVTVKMQLRRPSDQEVSEPMDFRYLPDEKDPYGNKAKRQRSTLAWQKLIQDCGSSTTERPKVAAFPVVTPERKLIKKEPNVFSSTLMLPGLGALANTSQMYPGCSQLAVGPGKQDMLSPCWLHGSASPTGLLGTHPPNSFSTEPQPP…	566	cd07933_RHD-n_c-Rel_pfam00554_RHD_DNA_bind_pfam16179_RHD_dimer	1		1	1
Metazoa	Chordata	Aves	Eubucco bourcierii	NXF89482.1	GGPEPYIEIFEQPRQRGMRFRYKCEGRSAGSIPGEHSTENNKTFPSIQILNYFGKIKIRTTLVTKNEPYKPHPHDLVGKDCRDGYYEAEFGPERRVLSFQNLGIQCVKKKDLKESISLRISKKINPFNVPEEQLHNIDEYDLNVVRLCFQAFLPDEQGNYTLALPPLISNPIYDNRAPNTAELRICRVNKNCGSVKGGDEIFLLCDKVQKDDIEVRFVLDNWEAKGSFSQADVHRQVAIVFKTPPFLKDITEPVTVKMQLRRPSDQEVSEPMDFRYLPDEKDPYGNKAKRQRSTLAWQKLIQDCGSNVTERPKVTSFPTVTSERKPIKKEPNLCPSTLMMPGLGTLDNPSQMYPVGSQLAHLPASVGPGKQDTLSSCHQLYSNSSSAGSLLNTHPQHSL…	579	cd07933_RHD-n_c-Rel_pfam00554_RHD_DNA_bind_pfam16179_RHD_dimer	1		1	1
Metazoa	Chordata	Aves	Sylvia atricapilla	NWY39470.1	GGPEPYIEIFEQPRQRGMRFRYKCEGRSAGSIPGEHSTENNKTFPSIQILNYFGKVKIRTTLVTKNEPYKPHPHDLVGKDCRDGYYEAEFGPERRVLSFQNLGIQCVKKKELKESISLRISKKINPFNVPEEQLHNIDEYDLNVVRLCFQAFLPDEHGNYTIALPPLISNPIYDNRAPNTAELRICRVNKNCGSVKGGDEIFLLCDKVQKDDIEVRFVLDNWEAKGSFSQADVHRQVAIVFRTPPFLRDITEPVTVKMQLRRPSDQEVSEPMDFRYLPDEKDPYGNKAKRQRSTLAWQKLIQDCGSNTMERPKVAPFPVIPEGKLIKKEPNVFSSMLMLPPALGALSNASQLFPGCPPLAQPPPVGPGKQDVLSPCWLHSSPPSAGLLGSQPPSSFSAE…	570	cd07933_RHD-n_c-Rel_pfam00554_RHD_DNA_bind_pfam16179_RHD_dimer	1		1	1
Metazoa	Chordata	Aves	Chaetops frenatus	NXT59960.1	GGPEPYIEIFEQPRQRGMRFRYKCEGRSAGSIPGEHSTENNKTFPSIQILNYFGKVKIRTTLVTKNEPYKPHPHDLVGKDCKDGYYEAEFGPERRVLSFQNLGIQCVKKKDLKESISLRISKKINPFNVPEEQLHNIDEYDLNVVRLCFQAFLPDEHGNYTIALPPLISNPIYDNRAPNTAELRICRVNKNCGSVKGGDEIFLLCDKVQKDDIEVRFVLDNWEAKGSFSQADVHRQVAIVFRTPPFLRDITEPVTVKMQLRRPSDQEVSEPMDFRYLPDEKDPYGNKAKRQRSTLAWQKLIQDRGSNTTERPKVASFPVVTPEGKLIKKEPNMFSSTLMMPGLGALANASQLYPGCSQLAHTPPVGPGKQDMLSPCWAATQTGLLGSHPHNSFSTEPQP…	563	cd07933_RHD-n_c-Rel_pfam00554_RHD_DNA_bind_pfam16179_RHD_dimer	1		1	1
Metazoa	Chordata	Aves	Onychorhynchus coronatus	NWU74340.1	GGPEPYIEIFEQPRQRGMRFRYKCEGRSAGSIPGEHSTENNKTFPSIQILNYFGKVKIRTTLVTKNEPYKPHPHDLVGKDCRDGYYEAEFGPERRVLSFQNLGIQCVKKKDLKESISLRISKKINPFNVPEEQLHNIDEYDLNVVRLCFQAFLPDEHGNYTIALPPLISNPIYDNRAPNTAELRICRVNKNCGSVKGGDEIFLLCDKVQKDDIEVRFVLDNWEAKGSFSQADVHRQVAIVFRTPPFLKDITEPVTVKMQLRRPSDQEVSEPMDFRYLPDEKDPYGNKAKRQRSTLAWQKLIQDCGSNATERPKVTPFPVVTPEGKMIKKEPNLFSSSLMMPGLGSLANTVQMYPGCSQLAQAGPGKQDGLSPCWLHSSSSPASGLLGTHPSNSFSADAP…	576	cd07933_RHD-n_c-Rel_pfam00554_RHD_DNA_bind_pfam16179_RHD_dimer	1		1	1
Metazoa	Chordata	Aves	Cariama cristata	XP_009700269.1	MRFRYKCEGRSAGSIPGEHSTENNKTFPSIQILNYFGKVKIRTTLVTKNEPYKPHPHDLVGKDCRDGYYEAEFGPERRVLSFQNLGIQCVKKKDLKESISLRISKKINPFNVPEEQLHNIDEYDLNVVRLCFQAFLPDEHGNYTLALPPLISNPIYDNRAPNTAELRICRVNKNCGSVKGGDEIFLLCDKVQKDDIEVRFVLDNWEAKGSFSQADVHRQVAIVFRTPPFLKDITEPVTVKMQLRRPSDQEVSEPMDFRYLPDEKDPYGNKAKRQRSTLAWQKLIQDCGSNGTERSKVAPFPTVTPEGKLIKKEPNNMFSSALMMPGLGTLPNTGQLYPVGNQIPHPPAQVGPGKQDTLSSCWQQPYSTPSSAGSLLNTHPRNSFAADVPQPAAQGSSSL…	576	pfam00554_RHD_DNA_bind_cd07933_RHD-n_c-Rel_pfam16179_RHD_dimer	1		1	1
Metazoa	Chordata	Aves	Vidua chalybeata	XP_053793119.1	MAGGPEPYIEIFEQPRQRGMRFRYKCEGRSAGSIPGEHSTENNKTFPSIQILNYFGKIKIRTTLVTKNEPYKPHPHDLVGKDCKDGYYEAEFGPERRVLSFQNLGIQCVKKKELKESISLRILKKINPFNVPEEQLHNIDEYDLNVVRLCFQAFLPDEHGNYTMALPPLISNPIYDNRAPNTAELRICRVNKNCGSVKGGDEIFLLCDKVQKDDIEVRFVLDSWEAKGSFSQADVHRQVAIVFRTPPFLRDISEPVTVKMQLRRPSDQEVSEPMDFRYLPDEKDPYGNKAKRQRSTLAWQKLMQDCGSNTMERPKVAPFPVVTPEGKAIKKEPNMFPSTLMMPPGLGALSNTSQLYPSCSQPAVGPGKQDLLSQLWLLGSHPHNSFSTEPQGSSSLPAF…	558	cd07933_RHD-n_c-Rel_pfam00554_RHD_DNA_bind_pfam16179_RHD_dimer	1		1	1
Metazoa	Chordata	Aves	Vidua chalybeata	NXB84481.1	GGPEPYIEIFEQPRQRGMRFRYKCEGRSAGSIPGEHSTENNKTFPSIQILNYFGKIKIRTTLVTKNEPYKPHPHDLVGKDCKDGYYEAEFGPERRVLSFQNLGIQCVKKKELKESISLRILKKINPFNVPEEQLHNIDEYDLNVVRLCFQAFLPDEHGNYTMALPPLISNPIYDNRAPNTAELRICRVNKNCGSVKGGDEIFLLCDKVQKDDIEVRFVLDSWEAKGSFSQADVHRQVAIVFRTPPFLRDISEPVTVKMQLRRPSDQEVSEPMDFRYLPDEKDPYGNKAKRQRSTLAWQKLMQDCGSNTMERPKVAPFPVVTPEGKAIKKEPNMFPSTLMMPPGLGALSNTSQLYPSCSQPAVGPGKQDLLSQLWLLGSHPHNSFSTEPQGSSSLPAFHD…	556	cd07933_RHD-n_c-Rel_pfam00554_RHD_DNA_bind_pfam16179_RHD_dimer	1		1	1
Metazoa	Chordata	Aves	Cygnus olor	XP_040407375.1	MRFRYKCEGRSAGSIPGEHSTENNKTFPSIQILNYFGKVKIRTTLVTKNEPYKPHPHDLVGKDCRDGYYEAEFGPERRVLSFQNLGIQCVKKRDLKESISLRISKKINPFNVPEEQLHNIDEYDLNVVRLCFQAFLPDEHGNYTLALPPLISNPIYDNRAPNTAELRICRVNKNCGSVKGGDEIFLLCDKVQKDDIEVRFVLDNWEAKGSFSQADVHRQVAIVFRTPPFLKDITEPVTVKMQLRRPSDQEVSEPMDFRYLPDEKDPYGNKAKRQRSTLAWQKLIQDCGSNATERPKVALFSAANPEGKMIKKEPNMFSSTLMMPGLGTLPSSGQMYPGCNQIPHQPAQVGPGKQDTLSSCWQQLYSTPSSAGSLLNAHPQNSFAADVPQPGTQGSSTLP…	574	pfam00554_RHD_DNA_bind_cd07933_RHD-n_c-Rel_pfam16179_RHD_dimer	1		1	1
Metazoa	Chordata	Aves	Dasyornis broadbenti	NWV73885.1	GGPEPYIEIFEQPRQRGMRFRYKCEGRSAGSIPGEHSTENNKTFPSIQILNYFGKVKIRTTLVTKNEPYKPHPHDLVGKDCRDGYYEAEFGPERRVLSFQNLGIQCVKKKDLKESISLRISKKINPFNVPEEQLHNIDEYDLNVVRLCFQAFLPDEHGNYTIALPPLISNPIYDNRAPNTAELRICRVNKNCGSVKGGDEIFLLCDKVQKDDIEVRFVLDNWEAKGSFSQADVHRQVAIVFRTPPFLKDITEPVTVKMQLRRPSDQEVSEPMDFRYLPDEKDPYGNKAKRQRSTLAWQKLIQDCGTNTTERPKVASFPVVTPEGKLIKKEPNMFSSTLMMPGLGTLANTSQMYPGCSQLAHTPAVGPGKHDMLSPCWLHSTTSPALLGTHPPNSFCTEP…	567	cd07933_RHD-n_c-Rel_pfam00554_RHD_DNA_bind_pfam16179_RHD_dimer	1		1	1
Metazoa	Chordata	Aves	Vidua chalybeata	XP_053793118.1	MDCLYVGGPEPYIEIFEQPRQRGMRFRYKCEGRSAGSIPGEHSTENNKTFPSIQILNYFGKIKIRTTLVTKNEPYKPHPHDLVGKDCKDGYYEAEFGPERRVLSFQNLGIQCVKKKELKESISLRILKKINPFNVPEEQLHNIDEYDLNVVRLCFQAFLPDEHGNYTMALPPLISNPIYDNRAPNTAELRICRVNKNCGSVKGGDEIFLLCDKVQKDDIEVRFVLDSWEAKGSFSQADVHRQVAIVFRTPPFLRDISEPVTVKMQLRRPSDQEVSEPMDFRYLPDEKDPYGNKAKRQRSTLAWQKLMQDCGSNTMERPKVAPFPVVTPEGKAIKKEPNMFPSTLMMPPGLGALSNTSQLYPSCSQPAVGPGKQDLLSQLWLLGSHPHNSFSTEPQGSSS…	562	cd07933_RHD-n_c-Rel_pfam00554_RHD_DNA_bind_pfam16179_RHD_dimer	1		1	1
Metazoa	Chordata	Aves	Patagioenas fasciata monilis	OPJ58894.1	MAGGPEPYIEIFEQPRQRGMRFRYKCEGRSAGSIPGEHSTENNKTFPSIQILNYFGKVKIRTTLVTKNEPYKPHPHDLVGKDCRDGYYEAEFGPERRVLSFQNLGIQCVKKKDLKESIALRISKKINPFNVPEEQLHNIDEYDLNVVRLCFQAFLPDEHGSYTIALPPLISNPIYDNRAPNTAELRICRVNKNCGSVKGGDEIFLLCDKVQKDDIEVRFVLDNWEAKGSFSQADVHRQVAIVFRTPPFLRDITEPVTVKMQLRRPSDQEVSEPMDFRYLPDEKDPYGNKAKRQRSTLAWQKLIQDCGSNATERPKVAPFPTVAPEGKLIKKEPNLFSPALLLPGLGTLSNTSQLYNPLPNQPAAAGKQEPLPSCWQHWCSTPAPGSLLGTHPQSSFELA…	573	cd07933_RHD-n_c-Rel_pfam00554_RHD_DNA_bind_pfam16179_RHD_dimer	1		1	1
Metazoa	Chordata	Aves	Corvus hawaiiensis	XP_048152104.1	MAGGLEPYIEIFEQPRQRGMRFRYKCEGRSAGSIPGEHSTENNKTFPSIQILNYFGKVKIRTTLVTKNEPYKPHPHDLVGKDCRDGYYEAEFGPERRVLSFQNLGIQCVKKKDLKESISLRISKKINPFNVPEEQLHNIDEYDLNVVRLCFQAFLPDEHGNYTRALPPLISNPIYDNRAPNTAELRICRVNKNCGSVKGGDEIFLLCDKVQKDDIEVRFVLDNWEAKGSFSQADVHRQVAIVFRTPPFLKDITEPVTVKMQLRRPSDQEVSEPMDFRYLPDEKDPYGNKAKRQRSTLAWQKLIQDCGSSTTTERPKVAPFPVVTPEGKLIKKEPNMFPSALMMPGLGALANTSQLYPGCSQLAPAVGPGKQDVLSPCWLHGSAAPAGLLGAHPPNSFST…	569	cd07933_RHD-n_c-Rel_pfam00554_RHD_DNA_bind_pfam16179_RHD_dimer	1		1	1
Metazoa	Chordata	Aves	Vidua macroura	XP_053828447.1	MAGGPEPYIEIFEQPRQRGMRFRYKCEGRSAGSIPGEHSTENNKTFPSIQILNYFGKIKIRTTLVTKNEPYKPHPHDLVGKDCKDGYYEAEFGPERRVLSFQNLGIQCVKKKELKESISLRILKKINPFNVPEEQLHNIDEYDLNVVRLCFQAFLPDEHGNYTMALPPLISNPIYDNRAPNTAELRICRVNKNCGSVKGGDEIFLLCDKVQKDDIEVRFVLDNWEAKGSFSQADVHRQVAIVFRTPPFLRDISEPVTVKMQLRRPSDQEVSEPMDFRYLPDEKDPYGNKAKRQRSTLAWQKLMQDCGSNTMERPKVAPFPVVTPEGKAIKKEPNMFPSTLMMPPGLGALSNTSQLYPSCSQPAVGPGKQDLLSQLWLLGSHPHNSFSTEPQGSSSLPAF…	558	cd07933_RHD-n_c-Rel_pfam00554_RHD_DNA_bind_pfam16179_RHD_dimer	1		1	1
Metazoa	Chordata	Aves	Dryobates pubescens	XP_054036037.1	MAGGPEPYIEIFEQPRQRGMRFRYKCEGRSAGSIPGEHSTENNKTFPSIQILNYFGKIKIRTTLVTKNEPYKPHPHDLVGKDCRDGYYEAEFGPERRVLSFQNLGIQCVKKKDLKDSISLRISKKINPFNVPEEQLHNIDEYDLNVVRLCFQAFLPDEHGNYTLALPPLISNPIYDNRAPNTAELRICRVNKNCGSVKGGDEIFLLCDKVQKDDIEVRFVLDNWEAKGSFSQADVHRQVAIVFRTPPFLKDITEPVTVKMQLRRPSDQEVSEPMDFRYLPDEKDPYGNKAKRQRSTLAWQKLIQDCGSNVTERPKVTSFPTITSERKLIKKEPNLCPSTLAMPGLGTLDSPSQMYSVGSQLAHPPASVGPGKQDTLSSCQQLYNNCSSASSLLSMHPQH…	580	cd07933_RHD-n_c-Rel_pfam00554_RHD_DNA_bind_pfam16179_RHD_dimer	1		1	1
Metazoa	Chordata	Aves	Cinclus mexicanus	NXR18149.1	GGPEPYIEIFEQPRQRGMRFRYKCEGRSAGSIPGEHSTENNKTFPSIQILNYFGKVKIRTTLVTKNEPYKPHPHDLVGKDCRDGYYEAEFGPERRVLSFQNLGIQCVKKKDLKESISLRISKKINPFNVPEEQLHNIDEYDLNVVRLCFQAFLPDEHGNYTIALPPLISNPIYDNRAPNTAELRICRVNKNCGSVKGGDEIFLLCDKVQKDDIEVRFVLDNWEAKGSFSQADVHRQVAIVFRTPPFLRDITEPVTVKMQLRRPSDQEVSEPMDFRYLPDEKDPYGNKAKRQRSTLAWQKLIQDCGSNTMERPKVASFPVVTPEGKLIKKEPNMFPSTLMMPTGLGALSSPSQLYQGCSQLAHTPALAPGKQDGLAPCWLHSPAAPAGLLGSHQHNSFNT…	572	cd07933_RHD-n_c-Rel_pfam00554_RHD_DNA_bind_pfam16179_RHD_dimer	1		1	1
Metazoa	Chordata	Aves	Charadrius vociferus	XP_009884323.1	MRFRYKCEGRSAGSIPGEHSTENNKTFPSIQILNYFGKVKIRTTLVTKNEPYKPHPHDLVGKDCRDGYYEAEFGPERRVLSFQNLGIQCVKKKDLKESISLRISKKINPFNVPEEQLHNIDEYDLNVVRLCFQAFLPDEHGNYTLALPPLISNPIYDNRAPNTAELRICRVNKNCGSVKGGDEIFLLCDKVQKDDIEVRFVLDNWEAKGSFSQADVHRQVAIVFRTPPFLKDITEPVTVKMQLRRPSDQEVSEPMDFRYLPDEKDPYGNKAKRQRSTLAWQKLIQDCGSNATERPKVTPFTAVAPEGKLIKKEPNMFSSTLMLPGLGTLPNTSQIYPVCNQIPHVPAQVGPGKQDTLPACWQQLYSTSSSAGGLLNAHPQNSFAADVPQPAAQGSGALP…	575	pfam00554_RHD_DNA_bind_cd07933_RHD-n_c-Rel_pfam16179_RHD_dimer	1		1	1
Metazoa	Chordata	Aves	Vidua macroura	NXP97533.1	GGPEPYIEIFEQPRQRGMRFRYKCEGRSAGSIPGEHSTENNKTFPSIQILNYFGKIKIRTTLVTKNEPYKPHPHDLVGKDCKDGYYEAEFGPERRVLSFQNLGIQCVKKKELKESISLRILKKINPFNVPEEQLHNIDEYDLNVVRLCFQAFLPDEHGNYTMALPPLISNPIYDNRAPNTAELRICRVNKNCGSVKGGDEIFLLCDKVQKDDIEVRFVLDNWEAKGSFSQADVHRQVAIVFRTPPFLRDISEPVTVKMQLRRPSDQEVSEPMDFRYLPDEKDPYGNKAKRQRSTLAWQKLMQDCGSNTMERPKVAPFPVVTPEGKAIKKEPNMFPSTLMMPPGLGALSNTSQLYPSCSQPAVGPGKQDLLSQLWLLGSHPHNSFSTEPQGSSSLPAFHD…	556	cd07933_RHD-n_c-Rel_pfam00554_RHD_DNA_bind_pfam16179_RHD_dimer	1		1	1
Metazoa	Chordata	Aves	Odontophorus gujanensis	NXJ05495.1	GISEPYIEIFEQPRQRGMRFRYKCEGRSAGSIPGEHSTDNNKTFPSIQILNYFGKVKIRTTLVTKNEPYKPHPHDLVGKDCKDGYYEAEFGPERRVLSFQNLGIQCVKKKDLKESISLRISKKINPFNVPEEQLHNIDEYDLNVVRLCFQAFLPDEHGNYTLALPPLISNPIYDNRAPNTAELRICRVNKNCGSVKGGDEIFLLCDKVQKDDIEVRFVLDNWEAKGSFSQADVHRQVAIVFRTPPFLRDITEPVTVKMQLRRPSDQEVSEPMDFRYLPDEKDPYGNKAKRQRSTLAWQKLIQDCGSAVTERPKAAPIPTVNPEGKLIKKEPNMFSPTLMLSGLGTLASSSQMYPACSQMPPQPAQLGPGKQDTLPSCWQQLYSPSPSASSLLSMHPHNS…	596	cd07933_RHD-n_c-Rel_pfam00554_RHD_DNA_bind_pfam16179_RHD_dimer	1		1	1
Metazoa	Chordata	Aves	Dromaius novaehollandiae	XP_025950425.1	MRFRYKCEGRSAGSIPGEHSTENNKTFPSIQILNYFGKVKIRTTLVTKNEPYKPHPHDLVGKDCRDGYYEAEFGPERRVLSFQNLGIQCVKKRDLKESISLRISKKINPFNVPEEQLHNIDEYDLNVVRLCFQAFLPDEHGNYTLALPPLISNPIYDNRAPNTAELRICRVNKNCGSVKGGDEIFLLCDKVQKDDIEVRFVLDNWEAKGSFSQADVHRQVAIVFRTPPFLKDITEPVTVKMQLRRPSDQEVSEPMDFRYLPDEKDPYGNKAKRQRSTFAWQKLIQDCGSNASERPKVAPFPSVTPEGKLIKKEPNMFSSALMMPGPGTLANTSQIYSACNQMPHQPAQVGPGKQDTLSSCWQPLYTPSSAGSLVNAHPQSSFAAEVPHAGAQGSSSLPA…	574	pfam00554_RHD_DNA_bind_cd07933_RHD-n_c-Rel_pfam16179_RHD_dimer	1		1	1
Metazoa	Chordata	Aves	Chiroxiphia lanceolata	XP_032538932.1	MAGGPEPYIEIFEQPRQRGMRFRYKCEGRSAGSIPGEHSTENNKTFPSIQILNYFGKVKIRTTLVTKNEPYKPHPHDLVGKDCRDGYYEAEFGPERRVLSFQNLGIQCVKKKDLKESISLRISKKINPFNVPEEQLHNIDEYDLNVVRLCFQAFLPDEHGNYTIALPPLISNPIYDNRAPNTAELRICRVNKNCGSVKGGDEIFLLCDKVQKDDIEVRFVLDNWEAKGSFSQADVHRQVAIVFRTPPFLKDITEPVTVKMQLRRPSDQEVSEPMDFRYLPDEKDPYGNKAKRQRSTLALQKLMQDCGSNTTERPKVTPFPVVTPEGKMIKKEPNLFSSSLMIPGLGSLASTGQMYPGCSQLAPVGPGKQDGLSSCWLHSSSASGLLGTHPPNSFCADAP…	570	cd07933_RHD-n_c-Rel_pfam00554_RHD_DNA_bind_pfam16179_RHD_dimer	1		1	1
Metazoa	Chordata	Aves	Catharus ustulatus	XP_032911246.1	MAGGPEPYIEIFEQPRQRGMRFRYKCEGRSAGSIPGEHSTENNKTFPSIQILNYFGKVKIRTTLVTKNEPYKPHPHDLVGKDCRDGYYEAEFGPERRVLSFQNLGIQCVKKKDLKESISLRISRKINPFNVPEEQLHNIDEYDLNVVRLCFQAFLPDEHGNYTIALPPLISNPIYDNRAPNTAELRICRVNKNCGSVKGGDEIFLLCDKVQKDDIEVRFVLDNWEAKGSFSQADVHRQVAIVFRTPPFLRDITEPVTVKMQLRRPSDQEVSEPMDFRYLPDEKDPYGNKAKRQRSTLAWQKLIQDCGSNTMERPKVASFPVVTPEGKMIKKEPNMFPSTLMMPPGLGALSSPSQLYSGCSQLAHPPALAPGKQDGLAPCWLQSATSPAGLLGSHNSFNT…	572	cd07933_RHD-n_c-Rel_pfam00554_RHD_DNA_bind_pfam16179_RHD_dimer	1		1	1
Metazoa	Chordata	Aves	Pitta sordida	NWI96387.1	GGPEPYIEIFEQPRQRGMRFRYKCEGRSAGSIPGEHSTENNKTFPSIQILNYFGKVKIRTTLVTKNEPYKPHPHDLVGKDCRDGYYEAEFGPERRVLSFQNLGIQCVKKKDLKESISLRISKKINPFNVPEEQLHNIDEYDLNVVRLCFQAFLPDEHGNYTIALPPLISNPIYDNRAPNTAELRICRVNKNCGSVKGGDEIFLLCDKVQKDDIEVRFVLDNWEAKGSFSQADVHRQVAIVFRTPPFLKDITEPVTVKMQLRRPSDQEVSEPMDFRYLPDEKDPYGNKAKRQRSTLAWQKLIQDCGSNTTERPKVTPFPVVTPEGKLIKKEPNMFPSTLMMPGLGALTNSSQMYSGCSQLAHPPAQVGPGKQDMLSSCWLHSSPSPAGGLLTTHPPSGFS…	583	cd07933_RHD-n_c-Rel_pfam00554_RHD_DNA_bind_pfam16179_RHD_dimer	1		1	1
Metazoa	Chordata	Aves	Dryobates pubescens	KFV72364.1	GGPEPYIEIFEQPRQRGMRFRYKCEGRSAGSIPGEHSTENNKTFPSIQILNYFGKIKIRTTLVTKNEPYKPHPHDLVGKDCRDGYYEAEFGPERRVLSFQNLGIQCVKKKDLKDSISLRISKKINPFNVPEEQLHNIDEYDLNVVRLCFQAFLPDEHGNYTLALPPLISNPIYDNRAPNTAELRICRVNKNCGSVKGGDEIFLLCDKVQKDDIEVRFVLDNWEAKGSFSQADVHRQVAIVFRTPPFLKDITEPVTVKMQLRRPSDQEVSEPMDFRYLPDEKDPYGNKAKRQRSTLAWQKLIQDCGSNVTERPKVTSFPTITSERKLIKKEPNLCPSTLAMPGLGTLDSPSQMYSVGSQLAHPPASVGPGKQDTLSSCQQLYNNCSSASSLLSMHPQHSL…	577	cd07933_RHD-n_c-Rel_pfam00554_RHD_DNA_bind_pfam16179_RHD_dimer	1		1	1
Metazoa	Chordata	Aves	Rhadina sibilatrix	NXR65995.1	GGPEPYIEIFEQPRQRGMRFRYKCEGRSAGSIPGEHSTENNKTFPSIQILNYFGKVKIRTTLVTKNEPYKPHPHDLVGKDCRDGYYEAEFGPERRVLSFQNLGIQCVKKKDLKESISLRISKKINPFNVPEEQLHNIDEYDLNVVRLCFQAFLPDEHGNYTIALPPLISNPIYDNRAPNTAELRICRVNKNCGSVKGGDEIFLLCDKVQKDDIEVRFVLDNWEAKGSFSQADVHRQVAIVFRTPPFLRDITEPVTVKMQLRRPSDQEVSEPMDFRYLPDEKDPYGNKAKRQRSTLAWQKLIQDCGSNTMERPKVAQFPVLTPEGKLIKKEPNMFPSTLMLPAGLGALSNSSQLFPGCPQLAHPPAVGPGKQDVLSPCWLHSSPPPAGLLGSHPHSSFST…	571	cd07933_RHD-n_c-Rel_pfam00554_RHD_DNA_bind_pfam16179_RHD_dimer	1		1	1
Metazoa	Chordata	Aves	Piprites chloris	NXK42398.1	GGPEPYIEIFEQPRQRGMRFRYKCEGRSAGSIPGEHSTENNKTFPSIQILNYFGKVKIRTTLVTKNEPYKPHPHDLVGKDCRDGYYEAEFGPERRVLSFQNLGIQCVKKKDLKESISLRISKKINPFNVPEEQLHNIDEYDLNVVRLCFQAFLPDEHGNYTIALPPLISNPIYDNRAPNTAELRICRVNKNCGSVKGGDEIFLLCDKVQKDDIEVRFVLDNWEAKGSFSQADVHRQVAIVFRTPPFLKDITEPVTVKMQLRRPSDQEVSEPMDFRYLPDEKDPYGNKAKRQRSTLAWQKLIQDCGSNATERPKVTPFPVVTPEGKMIKKEPNLFSSSLMMPGLGSLASTGQMYPGCSQLAQVGPGKQDGLSPCWLHSSPSPDSGLLGTHPPNSFPADAP…	576	cd07933_RHD-n_c-Rel_pfam00554_RHD_DNA_bind_pfam16179_RHD_dimer	1		1	1
Metazoa	Chordata	Aves	Chiroxiphia lanceolata	XP_032538931.1	MNILFAGLWTFITQTKLQSTQVEALPEVLATTFIPVAPESSSSFLAGDFCFISCGGPEPYIEIFEQPRQRGMRFRYKCEGRSAGSIPGEHSTENNKTFPSIQILNYFGKVKIRTTLVTKNEPYKPHPHDLVGKDCRDGYYEAEFGPERRVLSFQNLGIQCVKKKDLKESISLRISKKINPFNVPEEQLHNIDEYDLNVVRLCFQAFLPDEHGNYTIALPPLISNPIYDNRAPNTAELRICRVNKNCGSVKGGDEIFLLCDKVQKDDIEVRFVLDNWEAKGSFSQADVHRQVAIVFRTPPFLKDITEPVTVKMQLRRPSDQEVSEPMDFRYLPDEKDPYGNKAKRQRSTLALQKLMQDCGSNTTERPKVTPFPVVTPEGKMIKKEPNLFSSSLMIPGLGS…	622	cd07933_RHD-n_c-Rel_pfam00554_RHD_DNA_bind_pfam16179_RHD_dimer	1		1	1
Metazoa	Chordata	Aves	Corvus moneduloides	XP_031959656.1	MAGGLEPYIEIFEQPRQRGMRFRYKCEGRSAGSIPGEHSTENNKTFPSIQILNYFGKVKIRTTLVTKNEPYKPHPHDLVGKDCRDGYYEAEFGPERRVLSFQNLGIQCVKKKDLKESISLRISKKINPFNVPEEQLHNIDEYDLNVVRLCFQAFLPDEHGNYTRALPPLISNPIYDNRAPNTAELRICRVNKNCGSVKGGDEIFLLCDKVQKDDIEVRFVLDNWEAKGSFSQADVHRQVAIVFRTPPFLKDITEPVTVKMQLRRPSDQEVSEPMDFRYLPDEKDPYGNKAKRQRSTLAWQKLIQDCGSNTTTERPKVAPFPVVTPEGKLIKKEPNMFPSALMMPGLGALANTSQLYPGCSQLAPAVGPGKQDVLSPCWLHGSAAPAGLLGAHPPNSFST…	569	cd07933_RHD-n_c-Rel_pfam00554_RHD_DNA_bind_pfam16179_RHD_dimer	1		1	1
Metazoa	Chordata	Aves	Pomatorhinus ruficollis	NXY33181.1	GGPEPYIEIFEQPRQRGMRFRYKCEGRSAGSIPGEHSTENNKTFPSIQILNYFGKVKIRTTLVTKNEPYKPHPHDLVGKDCRDGYYEAEFGPERRVLSFQNLGIQCVKKKDLKESISLRISKKINPFNVPEEQLHNIDEYDLNVVRLCFQAFLPDEHGNYTIALPPLISNPIYDNRAPNTAELRICRVNKNCGSVKGGDEIFLLCDKVQKDDIEVRFVLDNWEAKGSFSQADVHRQVAIVFRTPPFLRDITEPVTVKMQLRRPSDQEVSEPMDFRYLPDEKDPYGNKAKRQRSTLAWQKLIQDCGSNTMERPKVSSFPVIPEGKMIKKEPNMFSSTLMLPAALGALSNTSQLFPGCPPLAHTPPVGPGKQDVLSPCWLHSSPPSAGLLASHPHSSFSTE…	570	cd07933_RHD-n_c-Rel_pfam00554_RHD_DNA_bind_pfam16179_RHD_dimer	1		1	1
Metazoa	Chordata	Aves	Vidua macroura	XP_053828446.1	MDCLYVGGPEPYIEIFEQPRQRGMRFRYKCEGRSAGSIPGEHSTENNKTFPSIQILNYFGKIKIRTTLVTKNEPYKPHPHDLVGKDCKDGYYEAEFGPERRVLSFQNLGIQCVKKKELKESISLRILKKINPFNVPEEQLHNIDEYDLNVVRLCFQAFLPDEHGNYTMALPPLISNPIYDNRAPNTAELRICRVNKNCGSVKGGDEIFLLCDKVQKDDIEVRFVLDNWEAKGSFSQADVHRQVAIVFRTPPFLRDISEPVTVKMQLRRPSDQEVSEPMDFRYLPDEKDPYGNKAKRQRSTLAWQKLMQDCGSNTMERPKVAPFPVVTPEGKAIKKEPNMFPSTLMMPPGLGALSNTSQLYPSCSQPAVGPGKQDLLSQLWLLGSHPHNSFSTEPQGSSS…	562	cd07933_RHD-n_c-Rel_pfam00554_RHD_DNA_bind_pfam16179_RHD_dimer	1		1	1
Metazoa	Chordata	Aves	Myiozetetes cayanensis	XP_050171009.1	MAGGPEPYIEIFEQPRQRGMRFRYKCEGRSAGSIPGEHSTENNKTFPSIQILNYFGKVKIRTTLVTKNEPYKPHPHDLVGKDCRDGYYEAEFGPERRVLSFQNLGIQCVKKKDLKESISLRISKKINPFNVPEEQLHNIDEYDLNVVRLCFQAFLPDEHGNYTIALPPLISNPIYDNRAPNTAELRICRVNKNCGSVKGGDEIFLLCDKVQKDDIEVRFVLDNWEAKGSFSQADVHRQVAIVFRTPPFLKDITEPVTVKMQLRRPSDQEVSEPMDFRYLPDEKDPYGNKAKRQRSTLAWQKLIQDCGSNATERPKVTPFPVVTPEGKMIKKEPNLFSSSLLMPGLGSLASPGQMFPGCSQLAQVGPGKQDGLSPCWLHNSPSPVSGLLGTHAPNSFSAD…	576	cd07933_RHD-n_c-Rel_pfam00554_RHD_DNA_bind_pfam16179_RHD_dimer	1		1	1
Metazoa	Chordata	Aves	Aramus guarauna	NXO50939.1	GVPEPYIEIFEQPRQRGMRFRYKCEGRSAGSIPGEHSTENSKTFPSIQILNYFGKVKIRTTLVTKSEPYKPHPHDLVGKDCRDGYYEAEFGPERRVLSFQNLGIQCVKKKDLKESISLRISKKINPFNVPEEQLHNIDEYDLNVVRLCFQAFLPDEHGNYTLALPPLISNPIYDNRAPNTAELRICRVNKNCGSVKGGDEIFLLCDKVQKDDIEVRFVLDNWEAKGSFSQADVHRQVAIVFRTPPFLKDITEPVTVKMQLRRPSDQEVSEPMDFRYLPDEKDPYGNKAKRQRSTLAWQKLIQDSGSNATERPKVAPFSTVTPEGKLIKNEPVFSSTLMMPRLETLGSTSQSYAVCNQIAHPPAPVGPGKQDVLSSCWQPLYGTPSSAGSLLNAHPQNSF…	575	cd07933_RHD-n_c-Rel_pfam00554_RHD_DNA_bind_pfam16179_RHD_dimer	1		1	1
Metazoa	Chordata	Aves	Brachypodius atriceps	NWZ32937.1	GGPEPYIEIFEQPRQRGMRFRYKCEGRSAGSIPGEHSTENNKTFPSIQILNYFGKVKIRTTLVTKNEPYKPHPHDLVGKDCRDGYYEAEFGPERRVLSFQNLGIQCVKKKDLKESISLRISKKINPFNVPEEQLHNIDEYDLNVVRLCFQAFLPDEHGNYTIALPPLISNPIYDNRAPNTAELRICRVNKNCGSVKGGDEIFLLCDKVQKDDIEVRFVLDNWEAKGSFSQADVHRQVAIVFRTPPFLRDITEPVTVKMQLRRPSDQEVSEPMDFRYLPDEKDPYGNKAKRQRSTLAWQKLIQDCGSNTLERPKVAPFPVVTPERKPIKKEPNMFPSALMLPPALGALSNPSQLFPGCPPLAHPPAVGPGKQDVLPPCWLHSSPPSAGLLGSHPPSSFST…	572	cd07933_RHD-n_c-Rel_pfam00554_RHD_DNA_bind_pfam16179_RHD_dimer	1		1	1
Metazoa	Chordata	Aves	Certhia brachydactyla	NXP01828.1	GGPEPYIEIFEQPRQRGMRFRYKCEGRSAGSIPGEHSTENNKTFPSIQILNYFGKVKIRTTLVTKNEPYKPHPHDLVGKDCRDGYYEAEFGPERRVLSFQNLGIQCVKKKDLKESISLRISKKINPFNVPEEQLHNIDDYDLNVVRLCFQAFLPDEHGNYTIALPPLISNPIYDNRAPNTAELRICRVNKNCGSVKGGDEIFLLCDKVQKDDIEVRFVLDNWEAKGSFSQADVHRQVAIVFRTPPFLRDITEPVTVKMQLRRPSDQEVSEPMDFRYLPDEKDPYGNKAKRQRSTLAWQKLIQDCGSNTMERPKVAPFPVVTPEGKLIKKEPNMFPSTLMMPAGLGALSSPSQLFPGCSQLLGPGKQDTLSPCWLHSPAAPAGLLGSHPHSTFSTEPQPN…	565	cd07933_RHD-n_c-Rel_pfam00554_RHD_DNA_bind_pfam16179_RHD_dimer	1		1	1
Metazoa	Chordata	Aves	Mesembrinibis cayennensis	NXL00458.1	GGPEPYIEMFEQPRQRGMRFRYKCEGRSAGSIPGEHSTENNKTFPSIQILNYFGKVKIRTTLVTKNEPYKPHPHDLVGKDCRDGYYEAEFGPERRVFSFQNLGIQCVKKKDLKESISSRILKKINPFNVPEEQLHNIDEYDLNVVRLCFQAFLPDEHGNYTLPLPPLISNPIYDNRAPNTAELRICRVNKNCGSVKGGDEIFLLCDKVQKADDIEVRFVLDNWEAKGSFSQADVHRQVAIVFRTPPFLKDITEPVTVKMQLRRPSDQEVSEPMDFRYLPDEKDPYGNKAKRQRSTLAWQKLIQDCGSNAAERPKVAPFPAVTPEGKLIKKEPNVLPSALMMPGLGTLADTSQMRSVYNQIPHQPAQVGPGKQDALPSCWQQLYSTPSSAGSLLNAHPQN…	593	cd07933_RHD-n_c-Rel_pfam00554_RHD_DNA_bind_pfam16179_RHD_dimer	1		1	1
Metazoa	Chordata	Aves	Catharus ustulatus	XP_032911244.1	MDCLYIGGPEPYIEIFEQPRQRGMRFRYKCEGRSAGSIPGEHSTENNKTFPSIQILNYFGKVKIRTTLVTKNEPYKPHPHDLVGKDCRDGYYEAEFGPERRVLSFQNLGIQCVKKKDLKESISLRISRKINPFNVPEEQLHNIDEYDLNVVRLCFQAFLPDEHGNYTIALPPLISNPIYDNRAPNTAELRICRVNKNCGSVKGGDEIFLLCDKVQKDDIEVRFVLDNWEAKGSFSQADVHRQVAIVFRTPPFLRDITEPVTVKMQLRRPSDQEVSEPMDFRYLPDEKDPYGNKAKRQRSTLAWQKLIQDCGSNTMERPKVASFPVVTPEGKMIKKEPNMFPSTLMMPPGLGALSSPSQLYSGCSQLAHPPALAPGKQDGLAPCWLQSATSPAGLLGSHN…	576	cd07933_RHD-n_c-Rel_pfam00554_RHD_DNA_bind_pfam16179_RHD_dimer	1		1	1
Metazoa	Chordata	Aves	Corvus cornix cornix	XP_010401310.4	MDCLYVGALANILLSRDGGLEPYIEIFEQPRQRGMRFRYKCEGRSAGSIPGEHSTENNKTFPSIQILNYFGKVKIRTTLVTKNEPYKPHPHDLVGKDCRDGYYEAEFGPERRVLSFQNLGIQCVKKKDLKESISLRISKKINPFNVPEEQLHNIDEYDLNVVRLCFQAFLPDEHGNYTRALPPLISNPIYDNRAPNTAELRICRVNKNCGSVKGGDEIFLLCDKVQKDDIEVRFVLDNWEAKGSFSQADVHRQVAIVFRTPPFLKDITEPVTVKMQLRRPSDQEVSEPMDFRYLPDEKDPYGNKAKRQRSTLAWQKLIQDCGSNTTTERPKVAPFPVVTPEGKLIKKEPNMFPSALMMPGLGALANTSQLYPGCSQLAPAVGPGKQDVLSPCWLHGSAA…	584	cd07933_RHD-n_c-Rel_pfam00554_RHD_DNA_bind_pfam16179_RHD_dimer	1		1	1
Metazoa	Chordata	Aves	Rhabdornis inornatus	NXH62149.1	GGPEPYIEIFEQPRQRGMRFRYKCEGRSAGSIPGEHSTENNKTFPSIQILNYFGKVKIRTTLVTKNEPYKPHPHDLVGKDCRDGYYEAEFGPERRVLSFQNLGIQCVKKKDLKESISLRISKKINPFNVPEEQLHNIDEYDLNVVRLCFQAFLPDEHGNYTIALPPLISNPIYDNRAPNTAELRICRVNKNCGSVKGGDEIFLLCDKVQKDDIEVRFVLDNWEAKGSFSQADVHRQVAIVFRTPPFLRDITEPVTVKMQLRRPSDQEVSEPMDFRYLPDEKDPYGNKAKRQRSTLAWQKLIQDCGSNTMERPKVASFPVVTPEGKMIKKEPNMFPSTLMMPAGLGALSSPSQLYPGCSQLAHTPALAPGKQDGLAPCWLHSPAAPAGLLGSHQHNSFNS…	571	cd07933_RHD-n_c-Rel_pfam00554_RHD_DNA_bind_pfam16179_RHD_dimer	1		1	1
Metazoa	Chordata	Aves	Corvus moneduloides	XP_031959655.1	MDCLYVGGLEPYIEIFEQPRQRGMRFRYKCEGRSAGSIPGEHSTENNKTFPSIQILNYFGKVKIRTTLVTKNEPYKPHPHDLVGKDCRDGYYEAEFGPERRVLSFQNLGIQCVKKKDLKESISLRISKKINPFNVPEEQLHNIDEYDLNVVRLCFQAFLPDEHGNYTRALPPLISNPIYDNRAPNTAELRICRVNKNCGSVKGGDEIFLLCDKVQKDDIEVRFVLDNWEAKGSFSQADVHRQVAIVFRTPPFLKDITEPVTVKMQLRRPSDQEVSEPMDFRYLPDEKDPYGNKAKRQRSTLAWQKLIQDCGSNTTTERPKVAPFPVVTPEGKLIKKEPNMFPSALMMPGLGALANTSQLYPGCSQLAPAVGPGKQDVLSPCWLHGSAAPAGLLGAHPPN…	573	cd07933_RHD-n_c-Rel_pfam00554_RHD_DNA_bind_pfam16179_RHD_dimer	1		1	1
Metazoa	Chordata	Aves	Phaethon lepturus	XP_010284923.1	MRFRYKCEGRSAGSIPGEHSTENNKTFPSIQILNYFGKVKIRTTLVTKNEPYKPHPHDLVGKDCRDGYYEAEFGPERRVLSFQNLGIQCVKKKDLKESISLRISKKINPFNVPEEQLHNIDEYDLNVVRLCFQAFLPDEHGNYTLALPPLISNPIYDNRAPNTAELRICRVNKNCGSVKGGDEIFLLCDKVQKDDIEVRFVLDNWEAKGSFSQADVHRQVAIVFRTPPFLKDITEPVTVKMQLRRPSDQEVSEPMDFRYLPDEKDPYGNKAKRQRSTLAWQKLIQDCGSNATERPKAAPFPAGAPEGKLIKKEPNMFLSTLMMPGLGTLANTGQIYPVCNQLPPQPAQVGPGKQDTFSSCWQQLYSTPSAAGSLLNAHPQNSFVADVPQPAAQGSSSLP…	576	pfam00554_RHD_DNA_bind_cd07933_RHD-n_c-Rel_pfam16179_RHD_dimer	1		1	1
Metazoa	Chordata	Aves	Psilopogon haemacephalus	NXG43824.1	GGPEPYIEIFEQPRQRGMRFRYKCEGRSAGSIPGEHSTENNKTFPSIQILNYFGKIKIRTTLVTKNEPYKPHPHDLVGKDCRDGYYEAEFGPERRVLSFQNLGIQCVKKKDLKESISLRISKKINPFNVPEEQLHNIDEYDLNVVRLCFQAFLPDEHGNYTLALPPLISNPIYDNRAPNTAELRICRVNKNCGSVKGGDEIFLLCDKVQKDDIEVRFVLDNWEAKGSFSQADVHRQVAIVFRTPPFLKDITEPVTVKMQLRRPSDQEVSEPMDFRYLPDEKDPYGNKAKRQRSTLAWQKLIQDCGSNVTERPKVTSFPTITSERKLIKKEPNLCPSTLMMPGLGTLDNSSQMYPVGSQLAHPPMPVVPGKQDTLSSCQQLYSNSSSAGSLLNTHPQHSL…	580	cd07933_RHD-n_c-Rel_pfam00554_RHD_DNA_bind_pfam16179_RHD_dimer	1		1	1
Metazoa	Chordata	Aves	Corvus kubaryi	XP_041905290.1	MAGGLEPYIEIFEQPRQRGMRFRYKCEGRSAGSIPGEHSTENNKTFPSIQILNYFGKVKIRTTLVTKNEPYKPHPHDLVGKDCRDGYYEAEFGPERRVLSFQNLGIQCVKKKDLKESISLRISKKINPFNVPEEQLHNIDEYDLNVVRLCFQAFLPDEHGNYTRALPPLISNPIYDNRAPNTAELRICRVNKNCGSVKGGDEIFLLCDKVQKDDIEVRFVLDNWEAKGSFSQADVHRQVAIVFRTPPFLKDITEPVTVKMQLRRPSDQEVSEPMDFRYLPDEKDPYGNKAKRQRSTLAWQKLIQDCGSNTTTERPKVAPFPVVTPEGKLIKKEPNMFPSALMMPGLGALANTSQLYPGCSQLAPAVGPGKQDVLSPCWLHGSAAPAGLLGAHPPNSFST…	569	cd07933_RHD-n_c-Rel_pfam00554_RHD_DNA_bind_pfam16179_RHD_dimer	1		1	1
Metazoa	Chordata	Aves	Corvus kubaryi	XP_041905288.1	MDCLYVGALANILLSRDGGLEPYIEIFEQPRQRGMRFRYKCEGRSAGSIPGEHSTENNKTFPSIQILNYFGKVKIRTTLVTKNEPYKPHPHDLVGKDCRDGYYEAEFGPERRVLSFQNLGIQCVKKKDLKESISLRISKKINPFNVPEEQLHNIDEYDLNVVRLCFQAFLPDEHGNYTRALPPLISNPIYDNRAPNTAELRICRVNKNCGSVKGGDEIFLLCDKVQKDDIEVRFVLDNWEAKGSFSQADVHRQVAIVFRTPPFLKDITEPVTVKMQLRRPSDQEVSEPMDFRYLPDEKDPYGNKAKRQRSTLAWQKLIQDCGSNTTTERPKVAPFPVVTPEGKLIKKEPNMFPSALMMPGLGALANTSQLYPGCSQLAPAVGPGKQDVLSPCWLHGSAA…	584	cd07933_RHD-n_c-Rel_pfam00554_RHD_DNA_bind_pfam16179_RHD_dimer	1		1	1
Metazoa	Chordata	Aves	Lepidothrix coronata	XP_017677337.1	MAGGPEPYIEIFEQPRQRGMRFRYKCEGRSAGSIPGEHSTENNKTFPSIQILNYFGKVKIRTTLVTKNEPYKPHPHDLVGKDCRDGYYEAEFGPERRVLSFQNLGIQCVKKKDLKESISLRISKKINPFNVPEEQLHNIDEYDLNVVRLCFQAFLPDEHGNYTIALPPLISNPIYDNRAPNTAELRICRVNKNCGSVKGGDEIFLLCDKVQKDDIEVRFVLDNWEAKGSFSQADVHRQVAIVFRTPPFLKDITEPVTVKMQLRRPSDQEVSEPMDFRYLPDEKDPYGNKAKRQRSTLALQKLMQDCGSNTTERPKVTPFPVVTPEGKMIKKEPNLFSSSLMIPGLGSLASAGQMYPGCSQLAPVGPGKQDGLSSCWLHSSSASGLLGTHPPNSFSADAP…	569	cd07933_RHD-n_c-Rel_pfam00554_RHD_DNA_bind_pfam16179_RHD_dimer	1		1	1
Metazoa	Chordata	Aves	Pardalotus punctatus	NXU09156.1	GGPEPYIEIFEQPRQRGMRFRYKCEGRSAGSIPGEHSTENNKTFPSIQILNYFGKVKIRTTLVTKNEPYKPHPHDLVGKDCRDGYYEAEFGPERRVLSFQNLGIQCVKKKDLKESISLRILKKINPFNVPEEQLHNIDEYDLNVVRLCFQAFLPDEHGNYTIALPPLISNPIYDNRAPNTAELRICRVNKNCGSVKGGDEIFLLCDKVQKDDIEVRFVLDNWEAKGSFSQADVHRQVAIVFRTPPFLKDITEPVTVKMQLRRPSDQEVSEPMDFRYLPDEKDPYGNKAKRQRSTLAWQKLIQDCGTNTTERPKVASFPVVTPEGKVIKKEPNMFSPTLMMPGLGALANTSQMYGGCSQLAHTPAVVPGKHDMLSPCWLHGSTPLAGLLGTHSPNSFCTE…	571	cd07933_RHD-n_c-Rel_pfam00554_RHD_DNA_bind_pfam16179_RHD_dimer	1		1	1
[truncated: 1,718 more rows]

## Sheet: c-Rel without duplicates
c-Rel protein sequences with their identification numbers that were identified in this study presented along with their respective domains
[truncated: 1,847 more rows]

[truncated: 9 more sheets: p50 or p105 with duplicates, p50 or p105 without duplicates, RelA or p65 with duplicates, RelA or p65 without duplicates, p52 or p100 with duplicates , p52 or p100 without duplicates, RelB with duplicates, RelB without duplicates, RHDs]
