# Supplementary material for: NF-κB Transcription Factors: Their Distribution, Family Expansion, Structural Conservation, and Evolution in Animals
Source: Int J Mol Sci. 2024 Sep 10;25(18):9793. doi: 10.3390/ijms25189793 (PMC11432056; doi:10.3390/ijms25189793)
Supplement: Supplementary file 1 [file ijms-25-09793-s001.zip › Supplementary Information.xlsx]

## Sheet: Table S1
Table S1: Comparative analysis of NF-κB proteins in animals.
With duplicates
		c-Rel			p50/p105			Rel A/p65			p52/p100			Rel B
		No. of Species	No. of proteins		No. of Species	No. of proteins		No. of Species	No. of proteins		No. of Species	No. of proteins		No. of Species	No. of proteins
Phylum	Porifera
Class	Calcarea	0	0		0	0		0	0		0	0		0	0
Class	Hexactinellida	0	0		1	4		0	0		0	0		0	0
Class	Demospongiae	0	0		3	3		0	0		0	0		0	0
Phylum	Cnidaria
Class	Hydrozoa	0	0		1	3		0	0		0	0		0	0
Class	Anthozoa	0	0		13	20		0	0		0	0		0	0
Phylum	Chordata
Class	Fishes	10	25		12	43		1	1		0	0		0	0
Class	Amphibia	16	27		15	29		15	31		16	38		0	0
Class	Reptilia	24	30		25	47		22	30		26	49		0	0
Class	Mammalia	198	420		208	641		194	423		198	494		183	386
Class	Aves	363	458		367	527		32	37		367	507		0	0
Phylum	Echinodermata
Class	Crinoidea	0	0		1	2		0	0		0	0		0	0
Class	Asteroidea	0	0		3	7		0	0		0	0		0	0
Class	Echinoidea	0	0		4	7		0	0		0	0		0	0
Class	Holothuroidea	0	0		2	3		0	0		0	0		0	0
Phylum	Platyhelminthes
Class	Monogenea	0	0		0	0		0	0		0	0		0	0
Class	Trematoda	0	0		0	0		0	0		0	0		0	0
Class	Cestoda	0	0		0	0		0	0		0	0		0	0
Phylum	Nematoda
Class	Enoplea	0	0		0	0		0	0		0	0		0	0
Class	Chromadorea	0	0		0	0		0	0		0	0		0	0
Phylum	Mollusca
Class	Bivalvia	16	37		15	23		0	0		0	0		0	0
Class	Gastropoda	17	23		15	22		0	0		0	0		0	0
Class	Cephalopoda	4	4		4	10		0	0		0	0		0	0
Class	Monoplacophora	0	0		0	0		0	0		0	0		0	0
Phylum	Annelida
Class	Polychaeta	4	4		5	5		0	0		0	0		0	0
Class	Oligochaeta	1	1		0	0		0	0		0	0		0	0
Class	Hirudinea	1	1		1	1		0	0		0	0		0	0
Phylum	Arthropoda
Class	Arachnida	40	98		4	4		0	0		0	0		0	0
Class	Crustacea	30	75		0	0		0	0		0	0		0	0
Class	Insecta	342	1260		0	0		0	0		0	0		0	0
Without duplicates
		c-Rel			p50/p105			Rel A/p65			p52/p100			Rel B
		No. of Species	No. of proteins		No. of Species	No. of proteins		No. of Species	No. of proteins		No. of Species	No. of proteins		No. of Species	No. of proteins
Phylum	Porifera
Class	Calcarea	0	0		0	0		0	0		0	0		0	0
Class	Hexactinellida	0	0		1	4		0	0		0	0		0	0
Class	Demospongiae	0	0		3	3		0	0		0	0		0	0
Phylum	Cnidaria
Class	Hydrozoa	0	0		1	3		0	0		0	0		0	0
Class	Anthozoa	0	0		13	20		0	0		0	0		0	0
Phylum	Chordata
Class	Fishes	10	17		12	36		1	1		0	0		0	0
Class	Amphibia	16	25		15	20		15	20		16	25		0	0
Class	Reptilia	24	26		25	33		22	28		26	35		0	0
Class	Mammalia	198	275		208	334		194	287		198	267		183	244
Class	Aves	363	391		367	411		32	36		367	417		0	0
Phylum	Echinodermata
Class	Crinoidea	0	0		1	1		0	0		0	0		0	0
Class	Asteroidea	0	0		3	6		0	0		0	0		0	0
Class	Echinoidea	0	0		4	7		0	0		0	0		0	0
Class	Holothuroidea	0	0		2	3		0	0		0	0		0	0
Phylum	Platyhelminthes
Class	Monogenea	0	0		0	0		0	0		0	0		0	0
Class	Trematoda	0	0		0	0		0	0		0	0		0	0
Class	Cestoda	0	0		0	0		0	0		0	0		0	0
Phylum	Nematoda
Class	Enoplea	0	0		0	0		0	0		0	0		0	0
Class	Chromadorea	0	0		0	0		0	0		0	0		0	0
Phylum	Mollusca
Class	Bivalvia	16	27		15	18		0	0		0	0		0	0
Class	Gastropoda	17	18		15	20		0	0		0	0		0	0
Class	Cephalopoda	4	4		4	10		0	0		0	0		0	0
Class	Monoplacophora	0	0		0	0		0	0		0	0		0	0
Phylum	Annelida
Class	Polychaeta	4	4		5	5		0	0		0	0		0	0
Class	Oligochaeta	1	1		0	0		0	0		0	0		0	0
Class	Hirudinea	1	1		1	1		0	0		0	0		0	0
Phylum	Arthropoda
Class	Arachnida	40	90		4	4		0	0		0	0		0	0
Class	Crustacea	30	62		0	0		0	0		0	0		0	0
Class	Insecta	342	904		0	0		0	0		0	0		0	0

## Sheet: Table S2
Table S2: Analysis of NF-κB protein sizes and their Rel homology domains (RHDs) and subdomains, including the DNA binding domains (RHD-DBDs) and Dimerization domains (RHD-DDs) sizes. NF-κB proteins with multiple RHD-DBDs or RHD-DDs are marked with an asterisk and highlighted with a green background.
				Number of amino acids
	Phylum/Class	Species names	Protein IDs	Protein	RHD	RHD-DBD	RHD-DD
c-Rel
	Pisces	Scyliorhinus canicula	XP_038665087.1	632	274	169	97
		Stegostoma fasciatum	XP_048391424.1	638	274	169	97
		Stegostoma fasciatum	XP_048391425.1	636	274	169	97
		Callorhinchus milii	XP_007890564.1	654	274	169	97
		Scyliorhinus torazame	GCB59945.1	638	274	169	97
		Pristis pectinata	XP_051868609.1	627	274	169	97
		Carcharodon carcharias	XP_041065616.1	631	274	165	97
		Chiloscyllium plagiosum	XP_043551991.1	636	274	169	97
		Chiloscyllium plagiosum	XP_043551989.1	638	274	169	97
		Amblyraja radiata	XP_032881051.1	628	273	168	97
		Carcharodon carcharias	XP_041035877.1	630	273	168	97
		Callorhinchus milii	XP_042202691.1	666	273	168	97
		Chiloscyllium punctatum	GCC28026.1	501	270	169	97
		Pristis pectinata	XP_051901152.1	341	267	161	98
		Rhincodon typus	XP_048475509.1	612	262	157	97
		Stegostoma fasciatum	XP_048380947.1	616	262	157	97
		Rhincodon typus	XP_048456938.1	526	183	78	97
	Amphibia	Nanorana parkeri	XP_018411072.1	364	275	171	96
		Geotrypetes seraphini	XP_033794511.1	618	273	169	96
		Bufo gargarizans	XP_044145067.1	566	274	171	95
		Eleutherodactylus coqui	KAG9484268.1	569	274	171	95
		Bufo bufo	XP_040285660.1	566	274	171	95
		Bufo bufo	XP_040285659.1	575	274	171	95
		Rana temporaria	XP_040207073.1	578	274	171	95
		Engystomops pustulosus	KAG8583825.1	565	274	171	95
		Pleurodeles waltl	KAJ1155552.1	649	273	169	96
		Rhinatrema bivittatum	XP_029449578.1	625	273	169	96
		Geotrypetes seraphini	XP_033794512.1	595	273	169	96
		Microcaecilia unicolor	XP_030052048.1	617	273	169	96
		Spea bombifrons	XP_053316221.1	435	273	169	96
		Bombina bombina	XP_053568018.1	603	273	169	96
		Xenopus tropicalis	NP_001096177.1	567	273	169	96
		Xenopus laevis	OCT77375.1	558	273	169	96
		Xenopus laevis	AAI70187.1	558	273	169	96
		Xenopus laevis	AAI69362.1	583	273	169	96
		Xenopus laevis	XP_041418586.1	581	273	169	96
		Xenopus laevis	XP_041418585.1	583	273	169	96
		Xenopus laevis	XP_041418587.1	570	273	169	96
		Hymenochirus boettgeri	KAG8443975.1	559	273	169	96
		Xenopus laevis	NP_001081750.1	557	270	165	96
		Lithobates catesbeianus	PIO39092.1	421	150	47	95
		Lithobates catesbeianus	PIO39091.1	456	150	47	95
	Reptilia	Pogona vitticeps	XP_020633036.1	584	275	157	95
		Sceloporus undulatus	XP_042302822.1	601	274	169	96
		Hemicordylus capensis	XP_053103001.1	565	273	169	96
		Eublepharis macularius	XP_054842059.1	585	273	169	96
		Python bivittatus	XP_007423639.1	598	273	169	96
		Lacerta agilis	XP_033001023.1	598	273	169	96
		Podarcis raffonei	XP_053239675.1	596	273	169	96
		Crotalus tigris	XP_039203483.1	598	273	169	96
		Pantherophis guttatus	XP_034283206.1	598	273	169	96
		Thamnophis elegans	XP_032070730.1	598	273	169	96
		Thamnophis sirtalis	XP_013922116.1	598	273	169	96
		Protobothrops mucrosquamatus	XP_015667999.1	598	273	169	96
		Zootoca vivipara	XP_034966804.1	602	273	169	96
		Pseudonaja textilis	XP_026551846.1	598	273	169	96
		Varanus komodoensis	XP_044284598.1	597	273	169	96
		Notechis scutatus	XP_026532518.1	596	273	169	96
		Sphaerodactylus townsendi	XP_048363544.1	589	273	169	96
		Gekko japonicus	XP_015280979.1	568	262	158	96
		Podarcis muralis	XP_028580982.1	579	262	158	96
		Phrynocephalus forsythii	KAJ7341301.1	620	262	169	85
		Lerista edwardsae	KAJ6667038.1	580	262	158	96
		Anolis carolinensis	XP_003227818.2	581	262	158	96
		Varanus komodoensis	KAF7252806.1	710	247	143	96
		Zootoca vivipara	XP_034958398.1	147	83	48	27
		Phrynosoma platyrhinos	KAH0622877.1	385	74	38	28
		Naja naja	KAG8123041.1	447			*
	Mammalia	Camelus dromedarius	KAB1266828.1	322	284	169	96
		Dromiciops gliroides	XP_043842482.1	586	275	171	96
		Vombatus ursinus	XP_027721170.1	587	275	171	96
		Trichosurus vulpecula	XP_036604632.1	588	275	171	96
		Phascolarctos cinereus	XP_020841164.1	588	275	171	96
		Antechinus flavipes	XP_051831295.1	587	275	171	96
		Sarcophilus harrisii	XP_031806378.1	587	275	171	96
		Antechinus flavipes	XP_051831294.1	603	275	171	96
		Ornithorhynchus anatinus	XP_028928361.1	608	275	171	96
		Monodelphis domestica	XP_003339776.1	578	275	171	96
		Tachyglossus aculeatus	XP_038607403.1	608	275	171	96
		Gracilinanus agilis	XP_044515413.1	644	275	171	96
		Mustela putorius furo	CAI5653329.1	609	275	169	98
		Mustela putorius furo	CAI5653328.1	622	275	169	98
		Ceratotherium simum simum	XP_004435713.1	596	274	169	97
		Homo sapiens	NP_002899.1	619	273	169	96
		Pan troglodytes	XP_001159537.3	619	273	169	96
		Pan troglodytes	PNI66333.1	619	273	169	96
		Macaca fascicularis	EHH55592.1	615	273	169	96
		Nomascus leucogenys	XP_003262470.1	587	273	169	96
		Homo sapiens	BAG64854.1	587	273	169	96
		Hylobates moloch	XP_032034471.1	587	273	169	96
		Chlorocebus sabaeus	XP_037862911.1	587	273	169	96
		Pan paniscus	XP_003830911.1	587	273	169	96
		Gorilla gorilla gorilla	XP_004029331.1	587	273	169	96
		Pongo abelii	XP_002812051.1	587	273	169	96
		Macaca nemestrina	XP_011711623.1	587	273	169	96
		Trachypithecus francoisi	XP_033095023.1	588	273	169	96
		Macaca mulatta	XP_002799280.1	587	273	169	96
		Mandrillus leucophaeus	XP_011853172.1	587	273	169	96
		Macaca thibetana thibetana	XP_050609443.1	614	273	169	96
		Papio anubis	XP_003908735.1	587	273	169	96
		Theropithecus gelada	XP_025209693.1	587	273	169	96
		Piliocolobus tephrosceles	XP_023084087.1	587	273	169	96
		Papio anubis	XP_021780539.1	585	273	169	96
		Rhinopithecus bieti	XP_017704568.1	588	273	169	96
		Rhinopithecus roxellana	XP_010375811.1	588	273	169	96
		Rhinopithecus roxellana	XP_030776399.1	586	273	169	96
		Colobus angolensis palliatus	XP_011797211.1	588	273	169	96
		Aotus nancymaae	XP_012332682.1	589	273	169	96
		Saimiri boliviensis boliviensis	XP_010331875.2	589	273	169	96
		Aotus nancymaae	XP_012332683.1	587	273	169	96
		Cebus imitator	XP_017400475.1	589	273	169	96
		Galeopterus variegatus	XP_008568357.1	591	273	169	96
		Microcebus murinus	XP_012620284.1	592	273	169	96
		Oryctolagus cuniculus	XP_002709741.2	592	273	169	96
		Delphinapterus leucas	XP_022452943.1	594	273	169	96
		Lemur catta	XP_045405625.1	592	273	169	96
		Orcinus orca	XP_004280707.1	594	273	169	96
		Globicephala melas	XP_030733169.1	594	273	169	96
		Sousa chinensis	TEA23022.1	591	273	169	96
		Propithecus coquereli	XP_012494629.1	596	273	169	96
		Camelus bactrianus	XP_010950191.1	591	273	169	96
		Neophocaena asiaeorientalis asiaeorientalis	XP_024608785.1	594	273	169	96
		Vicugna pacos	XP_006201637.1	591	273	169	96
		Panthera pardus	XP_019285354.1	583	273	169	96
		Phocoena sinus	XP_032509224.1	594	273	169	96
		Sciurus carolinensis	XP_047379355.1	589	273	169	96
		Rhinolophus ferrumequinum	XP_032981134.1	593	273	169	96
		Equus caballus	XP_005600018.1	596	273	169	96
		Equus quagga	XP_046517051.1	596	273	169	96
		Lipotes vexillifer	XP_007464205.1	594	273	169	96
		Rhinolophus sinicus	XP_019572903.1	596	273	169	96
		Balaenoptera acutorostrata scammoni	XP_007189755.1	594	273	169	96
		Odobenus rosmarus divergens	XP_004397771.1	595	273	169	96
		Ursus maritimus	XP_008698124.1	594	273	169	96
		Physeter catodon	XP_023989255.1	594	273	169	96
		Ailuropoda melanoleuca	XP_011233012.2	594	273	169	96
		Callorhinus ursinus	XP_025724444.1	595	273	169	96
		Canis lupus familiaris	XP_005626186.1	594	273	169	96
		Ursus americanus	XP_045643991.1	611	273	169	96
		Mirounga leonina	XP_034857383.1	594	273	169	96
		Eumetopias jubatus	XP_027945501.1	612	273	169	96
		Ursus arctos	XP_026341094.1	611	273	169	96
		Ailuropoda melanoleuca	EFB29923.1	589	273	169	96
		Mirounga angustirostris	XP_045740897.1	594	273	169	96
		Nyctereutes procyonoides	CAD7677454.1	611	273	169	96
		Canis lupus dingo	XP_035577553.1	598	273	169	96
		Leptonychotes weddellii	XP_006733255.1	594	273	169	96
		Phoca vitulina	XP_032266820.1	594	273	169	96
		Vulpes lagopus	XP_041611730.1	597	273	169	96
		Canis lupus dingo	XP_048971854.1	614	273	169	96
		Neomonachus schauinslandi	XP_021554840.1	594	273	169	96
		Gulo gulo	VCW78562.1	594	273	169	96
		Mirounga leonina	XP_034857381.1	611	273	169	96
		Mirounga angustirostris	XP_045740895.1	611	273	169	96
		Meles meles	XP_045834746.1	594	273	169	96
		Halichoerus grypus	XP_035932906.1	594	273	169	96
		Leptonychotes weddellii	XP_030883859.1	611	273	169	96
		Phoca vitulina	XP_032266818.1	611	273	169	96
		Desmodus rotundus	XP_024408528.2	593	273	169	96
		Ochotona princeps	XP_004580347.1	586	273	169	96
		Lynx canadensis	XP_030166525.1	583	273	169	96
		Halichoerus grypus	XP_035932904.1	611	273	169	96
		Castor canadensis	XP_020040690.1	586	273	169	96
		Nycticebus coucang	XP_053445604.1	591	273	169	96
		Panthera uncia	XP_049507482.1	583	273	169	96
		Marmota marmota marmota	XP_015335127.1	590	273	169	96
		Marmota flaviventris	XP_027790245.1	590	273	169	96
		Felis catus	XP_003984077.1	583	273	169	96
		Hyaena hyaena	XP_039096259.1	583	273	169	96
		Panthera tigris	XP_007075434.1	583	273	169	96
		Enhydra lutris kenyoni	XP_022360130.1	594	273	169	96
		Prionailurus viverrinus	XP_047707378.1	583	273	169	96
		Urocitellus parryii	XP_026243031.1	590	273	169	96
		Talpa occidentalis	XP_037383340.1	594	273	169	96
		Ictidomys tridecemlineatus	XP_005322095.1	590	273	169	96
		Sus scrofa	XP_005662584.1	588	273	169	96
		Oryx dammah	XP_040080101.1	591	273	169	96
		Manis javanica	XP_017503999.1	592	273	169	96
		Neogale vison	XP_044119954.1	594	273	169	96
		Mustela erminea	XP_032208110.1	594	273	169	96
		Condylura cristata	XP_012586936.1	594	273	169	96
		Lontra canadensis	XP_032729745.1	594	273	169	96
		Budorcas taxicolor	XP_052504199.1	591	273	169	96
		Pteronotus parnellii mesoamericanus	XP_054431389.1	590	273	169	96
		Octodon degus	XP_023576632.1	589	273	169	96
		Mustela putorius furo	XP_004742070.1	594	273	169	96
		Choloepus didactylus	XP_037663267.1	586	273	169	96
		Ovis aries	XP_004005978.1	591	273	169	96
		Manis pentadactyla	XP_036781908.1	592	273	169	96
		Ochotona curzoniae	XP_040849333.1	587	273	169	96
		Capra hircus	XP_005686691.1	591	273	169	96
		Otolemur garnettii	XP_023367900.1	592	273	169	96
		Crocuta crocuta	KAF0879576.1	583	273	169	96
		Suricata suricatta	XP_029793284.1	583	273	169	96
		Bos taurus	NP_001179899.1	591	273	169	96
		Odocoileus virginianus texanus	XP_020764718.1	591	273	169	96
		Pteronotus parnellii mesoamericanus	XP_054431388.1	609	273	169	96
		Choloepus didactylus	XP_037663265.1	609	273	169	96
		Bos indicus	XP_019825763.1	590	273	169	96
		Bos mutus	XP_005889096.1	591	273	169	96
		Cervus canadensis	XP_043324571.1	591	273	169	96
		Capra hircus	KAJ1078272.1	597	273	169	96
		Myotis myotis	XP_036190339.1	592	273	169	96
		Cavia porcellus	XP_013005522.1	591	273	169	96
		Bubalus bubalis	XP_006073936.1	587	273	169	96
		Miniopterus natalensis	XP_016069529.1	591	273	169	96
		Muntiacus reevesi	KAB0354136.1	587	273	169	96
		Nannospalax galili	XP_029424871.1	588	273	169	96
		Molossus molossus	XP_036118792.1	585	273	169	96
		Lutra lutra	XP_047602572.1	594	273	169	96
		Equus caballus	XP_014586639.1	572	273	169	96
		Equus quagga	XP_046517052.1	572	273	169	96
		Pteropus alecto	XP_006909635.2	591	273	169	96
		Pteropus vampyrus	XP_011362222.1	591	273	169	96
		Phyllostomus hastatus	XP_045684409.1	592	273	169	96
		Perognathus longimembris pacificus	XP_048208816.1	592	273	169	96
		Peromyscus californicus insignis	XP_052590629.1	586	273	169	96
		Camelus ferus	XP_032353499.1	582	273	169	96
		Arvicola amphibius	XP_038200327.1	586	273	169	96
		Phodopus roborovskii	XP_051056550.1	585	273	169	96
		Jaculus jaculus	XP_012805850.2	582	273	169	96
		Erinaceus europaeus	XP_016050906.1	592	273	169	96
		Lynx canadensis	XP_030166526.1	561	273	169	96
		Phodopus roborovskii	CAH7004032.1	590	273	169	96
		Phodopus roborovskii	XP_051056549.1	589	273	169	96
		Dipodomys spectabilis	XP_042547166.1	611	273	169	96
		Eptesicus fuscus	XP_054584456.1	595	273	169	96
		Microtus fortis	XP_049996768.1	584	273	169	96
		Cricetulus griseus	XP_027243805.1	586	273	169	96
		Prionailurus viverrinus	XP_047707379.1	561	273	169	96
		Microtus ochrogaster	XP_026645370.1	584	273	169	96
		Myotis lucifugus	XP_014302519.1	600	273	169	96
		Elephas maximus indicus	XP_049726303.1	592	273	169	96
		Elephas maximus indicus	XP_049726302.1	601	273	169	96
		Mesocricetus auratus	XP_012969026.1	585	273	169	96
		Acomys russatus	XP_051020904.1	602	273	169	96
		Trichechus manatus latirostris	XP_023590712.1	590	273	169	96
		Cricetulus griseus	XP_027243803.1	590	273	169	96
		Mesocricetus auratus	XP_040589151.1	587	273	169	96
		Loxodonta africana	XP_023412959.1	602	273	169	96
		Onychomys torridus	XP_036057111.1	586	273	169	96
		Ovis aries	XP_027822602.1	567	273	169	96
		Camelus dromedarius	XP_031322949.1	567	273	169	96
		Grammomys surdaster	XP_028634966.1	594	273	169	96
		Vicugna pacos	XP_031531529.1	567	273	169	96
		Bubalus bubalis	XP_006073937.1	563	273	169	96
		Arvicanthis niloticus	XP_034364887.1	590	273	169	96
		Meriones unguiculatus	XP_021482246.1	587	273	169	96
		Cervus hanglu yarkandensis	KAF4016326.1	571	273	169	96
		Myotis lucifugus	XP_023602319.1	570	273	169	96
		Apodemus sylvaticus	XP_052054164.1	589	273	169	96
		Pipistrellus kuhlii	XP_036291310.1	576	273	169	96
		Chinchilla lanigera	XP_013370168.1	586	273	169	96
		Trichechus manatus latirostris	XP_023590722.1	575	273	169	96
		Myodes glareolus	XP_048291328.1	583	273	169	96
		Rattus rattus	XP_032772910.1	595	273	169	96
		Rattus norvegicus	XP_008768670.2	595	273	169	96
		Ovis ammon polii x Ovis aries	KAI4577886.1	543	262	158	96
		Myotis lucifugus	XP_014302521.1	567	273	169	96
		Mastomys coucha	XP_031194882.1	587	273	169	96
		Sorex araneus	XP_012788337.1	647	273	169	96
		Mus musculus	NP_033070.2	588	273	169	96
		Pipistrellus kuhlii	XP_036291312.1	570	273	169	96
		Mus caroli	XP_021033157.1	588	273	169	96
		Peromyscus maniculatus bairdii	XP_015849136.1	585	273	169	96
		Echinops telfairi	XP_045150027.1	610	273	169	96
		Mus pahari	XP_021066684.1	588	273	169	96
		Suncus etruscus	XP_049640716.1	591	273	169	96
		Piliocolobus tephrosceles	XP_023084089.1	413	273	169	96
		Mus musculus	P15307.2	587	273	169	96
		Elephantulus edwardii	XP_006881088.1	614	273	169	96
		Macaca mulatta	EHH22143.1	358	273	169	96
		Canis lupus familiaris	XP_038504711.1	448	273	169	96
		Canis lupus familiaris	XP_038504703.1	459	273	169	96
		Canis lupus familiaris	XP_038504718.1	431	273	169	96
		Canis lupus dingo	XP_048971856.1	479	273	169	96
		Meriones unguiculatus	XP_021482260.1	432	273	169	96
		Camelus dromedarius	KAB1266826.1	341	273	169	96
		Physeter catodon	XP_007125500.1	392	273	169	96
		Physeter catodon	XP_028352731.1	372	273	169	96
		Physeter catodon	XP_028352733.1	365	273	169	96
		Physeter catodon	XP_028352734.1	362	273	169	96
		Physeter catodon	XP_028352736.1	354	273	169	96
		Physeter catodon	XP_028352735.1	362	273	169	96
		Cricetulus griseus	ERE88482.1	298	273	169	96
		Artibeus jamaicensis	XP_037019725.2	593	272	168	96
		Sturnira hondurensis	XP_036903878.1	592	272	168	96
		Mus musculus	CAA33843.1	588	271	169	94
		Equus przewalskii	XP_008524231.1	584	270	166	96
		Equus przewalskii	XP_008524232.1	560	270	166	96
		Equus przewalskii	XP_008524234.1	410	270	166	96
		Hipposideros armiger	XP_019491454.1	486	264	169	87
		Carlito syrichta	XP_008070154.1	572	262	158	96
		Zalophus californianus	XP_027477445.1	575	262	158	96
		Vulpes vulpes	XP_025848473.1	573	262	158	96
		Myotis davidii	XP_015413428.1	569	262	158	96
		Myotis brandtii	XP_005884642.1	567	262	158	96
		Tupaia chinensis	XP_014444723.1	564	262	158	96
		Dasypus novemcinctus	XP_023448058.1	559	262	158	96
		Dipodomys ordii	XP_012878014.1	570	262	158	96
		Cricetulus griseus	EGW11604.1	566	262	158	96
		Phyllostomus discolor	KAF6105903.1	573	262	158	96
		Microtus oregoni	XP_041524635.1	565	262	158	96
		Myotis davidii	XP_015413426.1	584	262	158	96
		Myotis brandtii	XP_014387539.1	546	262	158	96
		Rousettus aegyptiacus	XP_015985129.1	570	262	158	96
		Peromyscus leucopus	XP_028732210.2	566	262	158	96
		Vulpes vulpes	XP_025848474.1	321	262	158	96
		Rattus norvegicus	EDL97996.1	367	262	158	96
		Galemys pyrenaicus	KAG8512309.1	543	245	169	68
		Ovis aries	KAG5211506.1	1308	241	137	96
		Phacochoerus africanus	XP_047637971.1	553	238	169	70
		Perognathus longimembris pacificus	XP_048208817.1	557	238	169	70
		Arvicola amphibius	XP_038200333.1	551	238	169	70
		Bos mutus	MXQ82539.1	1310	237	133	96
		Chrysochloris asiatica	XP_006878094.1	255	236	133	96
		Equus przewalskii	XP_008524233.1	555	232	128	96
		Diceros bicornis minor	KAF5918007.1	1153	232	128	96
		Callithrix jacchus	XP_008978905.3	537	230	126	96
		Sapajus apella	XP_032147941.1	537	230	126	96
		Equus asinus	XP_044628438.1	544	230	126	96
		Fukomys damarensis	XP_010608101.1	526	230	126	96
		Heterocephalus glaber	XP_021101942.1	529	230	126	96
		Lontra canadensis	XP_032729748.1	547	226	130	96
		Mustela erminea	XP_032208113.1	547	226	130	96
		Neotoma lepida	OBS70420.1	424	209	145	70
		Chlorocebus sabaeus	XP_037862912.1	511	203	99	96
		Pan troglodytes	XP_054534389.1	521	183	79	96
		Homo sapiens	XP_011531312.1	489	183	79	96
		Papio anubis	XP_021780541.1	488	182	78	96
		Ochotona curzoniae	XP_040849334.1	471	151	47	96
		Rattus norvegicus	XP_038948811.1	479	151	47	96
		Cervus elaphus hippelaphus	OWK10634.1	461	150	46	96
		Molossus molossus	KAF6430170.1	448	150	46	96
		Monodon monoceros	TKC46270.1	442	149	45	96
		Myotis myotis	XP_036190342.1	477	149	45	96
		Balaenoptera physalus	KAB0395596.1	436	146	42	96
		Mirounga leonina	KAF3826750.1	421	122	48	66
		Pongo pygmaeus	ABM89308.1	81	80	45	27
		Eschrichtius robustus	MBW00678.1	352	67	38	29
		Microtus ochrogaster	KAH0516101.1	566		*
		Orycteropus afer afer	XP_042636495.1	558		*
		Tupaia chinensis	ELW63349.1	458		*
	Aves	Brachypteracias leptosomus	NXS54806.1	598	280	176	96
		Chlamydotis macqueenii	XP_010116198.1	681	279	175	96
		Mesitornis unicolor	KFQ29788.1	583	274	170	96
		Mesembrinibis cayennensis	NXL00458.1	593	274	169	97
		Ciconia maguari	NXJ41381.1	590	273	169	96
		Syrrhaptes paradoxus	NXT24719.1	592	273	169	96
		Arenaria interpres	NXK23502.1	591	273	169	96
		Herpetotheres cachinnans	NXK03070.1	591	273	169	96
		Falco rusticolus	XP_037260944.1	588	273	169	96
		Falco naumanni	XP_040467369.1	588	273	169	96
		Glareola pratincola	NXY71491.1	592	273	169	96
		Rynchops niger	NXN54417.1	591	273	169	96
		Podargus strigoides	NXX19490.1	594	273	169	96
		Podilymbus podiceps	NXL47199.1	592	273	169	96
		Gymnogyps californianus	XP_050749583.1	594	273	169	96
		Halcyon senegalensis	NXD76242.1	588	273	169	96
		Podiceps cristatus	KFZ56827.1	591	273	169	96
		Oceanodroma tethys	NXH67691.1	591	273	169	96
		Balaeniceps rex	NXS45828.1	593	273	169	96
		Cathartes aura	KFP52034.1	591	273	169	96
		Fregata magnificens	NWH44485.1	592	273	169	96
		Rhynochetos jubatus	NWW85416.1	591	273	169	96
		Pterocles burchelli	NWU66320.1	592	273	169	96
		Apteryx rowi	XP_025919906.1	593	273	169	96
		Eudyptula novaehollandiae	KAF1483947.1	592	273	169	96
		Nyctibius grandis	NXQ87688.1	592	273	169	96
		Larus smithsonianus	NXX07562.1	592	273	169	96
		Aptenodytes forsteri	XP_009280788.2	810	273	169	96
		Calidris pugnax	XP_014821857.1	595	273	169	96
		Dromas ardeola	NWU51443.1	592	273	169	96
		Rissa tridactyla	NXV35521.1	592	273	169	96
		Struthio camelus australis	KFV80780.1	590	273	169	96
		Aythya fuligula	XP_032039522.1	593	273	169	96
		Chroicocephalus maculipennis	NWT43027.1	592	273	169	96
		Aptenodytes patagonicus	KAF1651581.1	592	273	169	96
		Thalassarche chlororhynchos	NXU26374.1	591	273	169	96
		Steatornis caripensis	NWX46229.1	587	273	169	96
		Limosa lapponica baueri	PKU40340.1	617	273	169	96
		Anas platyrhynchos	XP_027309078.1	593	273	169	96
		Eudyptes robustus	KAF1573683.1	592	273	169	96
		Eudyptes moseleyi	KAF1578928.1	592	273	169	96
		Rhinoptilus africanus	NXN47104.1	591	273	169	96
		Cepphus grylle	NXV20393.1	592	273	169	96
		Eudyptes schlegeli	KAF1551267.1	592	273	169	96
		Spheniscus humboldti	KAF1406210.1	592	273	169	96
		Uria aalge	NXV43201.1	592	273	169	96
		Burhinus bistriatus	NWQ98669.1	592	273	169	96
		Harpia harpyja	XP_052639968.1	594	273	169	96
		Haliaeetus leucocephalus	XP_010573143.1	594	273	169	96
		Pygoscelis antarcticus	KAF1479604.1	592	273	169	96
		Stercorarius parasiticus	NXG89109.1	592	273	169	96
		Phoenicopterus ruber ruber	KFQ89757.1	591	273	169	96
		Asarcornis scutulata	NWZ21787.1	591	273	169	96
		Anseranas semipalmata	NXI74048.1	591	273	169	96
		Alca torda	NWX76247.1	591	273	169	96
		Nyctibius bracteatus	NXF29788.1	593	273	169	96
		Pygoscelis papua	KAF1444142.1	592	273	169	96
		Tauraco erythrolophus	KFV20215.1	590	273	169	96
		Galbula dea	NXI44657.1	586	273	169	96
		Corythaixoides concolor	NXJ92321.1	585	273	169	96
		Haliaeetus albicilla	NWZ49902.1	592	273	169	96
		Chionis minor	NWY59444.1	584	273	169	96
		Pygoscelis adeliae	KFW64019.1	591	273	169	96
		Spizaetus tyrannus	NXJ55634.1	592	273	169	96
		Eudyptes sclateri	KAF1513372.1	592	273	169	96
		Circaetus pectoralis	NXW14598.1	592	273	169	96
		Anhinga anhinga	NXC74247.1	592	273	169	96
		Pluvianellus socialis	NXT57254.1	587	273	169	96
		Anser cygnoides	XP_047916679.1	593	273	169	96
		Aquila chrysaetos chrysaetos	XP_029879190.1	594	273	169	96
		Bucco capensis	NXH09241.1	582	273	169	96
		Cygnus olor	XP_040407374.1	593	273	169	96
		Phalacrocorax carbo	KFW76037.1	591	273	169	96
		Cariama cristata	KFP65945.1	592	273	169	96
		Scopus umbretta	NXX55682.1	593	273	169	96
		Oxyura jamaicensis	XP_035178333.1	592	273	169	96
		Casuarius casuarius	NXE47317.1	591	273	169	96
		Cygnus atratus	XP_035408877.1	593	273	169	96
		Charadrius vociferus	KGL94141.1	591	273	169	96
		Himantopus himantopus	NXN68403.1	592	273	169	96
		Phaetusa simplex	NXW28331.1	592	273	169	96
		Accipiter gentilis	XP_049657509.1	622	273	169	96
		Accipiter gentilis	XP_049657511.1	594	273	169	96
		Dromaius novaehollandiae	NXG30098.1	591	273	169	96
		Calonectris borealis	NXV86645.1	592	273	169	96
		Urocolius indicus	NXX83200.1	591	273	169	96
		Chloroceryle aenea	NXI59898.1	587	273	169	96
		Upupa epops	NWU89521.1	590	273	169	96
		Chauna torquata	NXK45490.1	593	273	169	96
		Bucorvus abyssinicus	NWR55599.1	590	273	169	96
		Glaucidium brasilianum	NXL37824.1	593	273	169	96
		Sula dactylatra	NWI33553.1	592	273	169	96
		Phaethon lepturus	KFQ74517.1	592	273	169	96
		Atlantisia rogersi	NXV82662.1	588	273	169	96
		Crypturellus undulatus	NWJ10087.1	587	273	169	96
		Nycticryphes semicollaris	NXN24483.1	593	273	169	96
		Centropus unirufus	NWR80208.1	592	273	169	96
		Pelecanoides urinatrix	NXT37538.1	590	273	169	96
		Tyto alba	XP_032844994.2	592	273	169	96
		Nyctiprogne leucopyga	NXW47649.1	585	273	169	96
		Eudromia elegans	NXA40398.1	587	273	169	96
		Eurystomus gularis	NXW64893.1	591	273	169	96
		Centropus bengalensis	NXX89165.1	592	273	169	96
		Sagittarius serpentarius	NXQ96911.1	591	273	169	96
		Egretta garzetta	KFP18273.1	590	273	169	96
		Penelope pileata	NXC40882.1	591	273	169	96
		Lophotis ruficrista	NXE10305.1	592	273	169	96
		Apaloderma vittatum	KFP88087.1	575	273	169	96
		Pedionomus torquatus	NWW47871.1	595	273	169	96
		Rostratula benghalensis	NXJ61595.1	592	273	169	96
		Nothocercus nigrocapillus	NXD13814.1	583	273	169	96
		Opisthocomus hoazin	KFR16961.1	591	273	169	96
		Aegotheles bennettii	NWX24312.1	579	273	169	96
		Ibidorhyncha struthersii	NXA28267.1	593	273	169	96
		Chordeiles acutipennis	NXL66270.1	586	273	169	96
		Phalacrocorax carbo	XP_009504395.1	584	270	166	96
		Nothocercus julius	NXA49976.1	583	273	169	96
		Zapornia atra	NXT77624.1	579	273	169	96
		Nipponia nippon	KFQ92336.1	591	273	169	96
		Ardeotis kori	NXE25013.1	592	273	169	96
		Menura novaehollandiae	NXE92240.1	581	273	169	96
		Piaya cayana	NWH80943.1	593	273	169	96
		Crypturellus soui	NWI19058.1	587	273	169	96
		Baryphthengus martii	NXG80610.1	584	273	169	96
		Sinosuthora webbiana	NWR01486.1	570	273	169	96
		Amazona guildingii	NXK81337.1	590	273	169	96
		Jacana jacana	NXS90563.1	591	273	169	96
		Corythaeola cristata	NXC17430.1	585	273	169	96
		Cochlearius cochlearius	NXE77245.1	591	273	169	96
		Buceros rhinoceros silvestris	KFO89327.1	581	273	169	96
		Eolophus roseicapilla	NXD64381.1	591	273	169	96
		Ceuthmochares aereus	NXY45081.1	593	273	169	96
		Tinamus guttatus	KGL72871.1	587	273	169	96
		Cuculus canorus	XP_053919504.1	594	273	169	96
		Alectura lathami	NXL85459.1	592	273	169	96
		Rhinopomastus cyanomelas	NXO02254.1	590	273	169	96
		Trogon melanurus	NXJ76034.1	578	273	169	96
		Sylvia borin	NXM93491.1	570	273	169	96
		Strigops habroptila	XP_030345800.1	596	273	169	96
		Calypte anna	XP_030302544.1	591	273	169	96
		Strigops habroptila	XP_030345801.1	593	273	169	96
		Amazona aestiva	KQK77724.1	1015	273	169	96
		Thinocorus orbignyianus	NXP09913.1	590	273	169	96
		Zosterops hypoxanthus	NXR33018.1	558	273	169	96
		Serilophus lunatus	NXM76881.1	583	273	169	96
		Pomatostomus ruficeps	NXS27423.1	580	273	169	96
		Illadopsis cleaveri	NXM55821.1	571	273	169	96
		Grus americana	XP_054678500.1	582	273	169	96
		Coturnix japonica	XP_015712248.1	592	273	169	96
		Nothoprocta pentlandii	NWX92058.1	588	273	169	96
		Lagopus muta	XP_048793646.1	598	273	169	96
		Smithornis capensis	NXF04247.1	572	273	169	96
		Centrocercus urophasianus	XP_042683331.1	598	273	169	96
		Origma solitaria	NWV22147.1	580	273	169	96
		Sapayoa aenigma	NXA04361.1	578	273	169	96
		Hemiprocne comata	NXG59741.1	585	273	169	96
		Lagopus leucura	XP_042735326.1	598	273	169	96
		Oxyruncus cristatus	NXM29886.1	576	273	169	96
		Gallus gallus	NP_001161198.2	598	273	169	96
		Phasianus colchicus	XP_031451029.1	597	273	169	96
		Hippolais icterina	NXR49262.1	571	273	169	96
		Tympanuchus pallidicinctus	XP_052555416.1	598	273	169	96
		Acrocephalus arundinaceus	NWZ67085.1	571	273	169	96
		Gallus gallus	P16236.2	598	273	169	96
		Cygnus atratus	XP_050566010.1	511	273	169	96
		Crotophaga sulcirostris	NWS67030.1	581	273	169	96
		Melopsittacus undulatus	XP_005143850.3	593	273	169	96
		Cygnus atratus	XP_050566011.1	507	273	169	96
		Cygnus atratus	XP_050566009.1	568	273	169	96
		Tachuris rubrigastra	NWR30963.1	574	273	169	96
		Pachyramphus minor	NWS17896.1	577	273	169	96
		Numida meleagris	XP_021248574.1	598	273	169	96
		Gallus gallus	AAA48721.1	595	273	169	96
		Calyptomena viridis	NWI54208.1	579	273	169	96
		Corapipo altera	XP_027509532.1	624	273	169	96
		Ramphastos sulfuratus	NXP71979.1	580	273	169	96
		Nicator chloris	NXX25352.1	571	273	169	96
		Irena cyanogastra	NXI18618.1	556	273	169	96
		Neodrepanis coruscans	NXS09623.1	581	273	169	96
		Oreotrochilus melanogaster	NXU77980.1	556	273	169	96
		Corapipo altera	XP_027509533.1	572	273	169	96
		Malurus elegans	NWV71036.1	566	273	169	96
		Eubucco bourcierii	NXF89482.1	579	273	169	96
		Sylvia atricapilla	NWY39470.1	570	273	169	96
		Chaetops frenatus	NXT59960.1	563	273	169	96
		Onychorhynchus coronatus	NWU74340.1	576	273	169	96
		Vidua chalybeata	NXB84481.1	556	273	169	96
		Dasyornis broadbenti	NWV73885.1	567	273	169	96
		Patagioenas fasciata monilis	OPJ58894.1	573	273	169	96
		Corvus hawaiiensis	XP_048152104.1	569	273	169	96
		Dryobates pubescens	XP_054036037.1	580	273	169	96
		Cinclus mexicanus	NXR18149.1	572	273	169	96
		Vidua macroura	NXP97533.1	556	273	169	96
		Odontophorus gujanensis	NXJ05495.1	596	273	169	96
		Chiroxiphia lanceolata	XP_032538932.1	570	273	169	96
		Pitta sordida	NWI96387.1	583	273	169	96
		Rhadina sibilatrix	NXR65995.1	571	273	169	96
		Piprites chloris	NXK42398.1	576	273	169	96
		Chiroxiphia lanceolata	XP_032538931.1	622	273	169	96
		Pomatorhinus ruficollis	NXY33181.1	570	273	169	96
		Myiozetetes cayanensis	XP_050171009.1	576	273	169	96
		Aramus guarauna	NXO50939.1	575	273	169	96
		Brachypodius atriceps	NWZ32937.1	572	273	169	96
		Certhia brachydactyla	NXP01828.1	565	273	169	96
		Corvus cornix cornix	XP_010401310.4	584	273	169	96
		Rhabdornis inornatus	NXH62149.1	571	273	169	96
		Psilopogon haemacephalus	NXG43824.1	580	273	169	96
		Lepidothrix coronata	XP_017677337.1	569	273	169	96
		Pardalotus punctatus	NXU09156.1	571	273	169	96
		Eulacestoma nigropectus	NXB38645.1	563	273	169	96
		Pipra filicauda	XP_027594504.1	568	273	169	96
		Gymnorhina tibicen	NXM46269.1	572	273	169	96
		Toxostoma redivivum	NWS79257.1	570	273	169	96
		Cnemophilus loriae	NXB04839.1	568	273	169	96
		Aleadryas rufinucha	NXC62865.1	560	273	169	96
		Indicator maculatus	NXN18277.1	580	273	169	96
		Empidonax traillii	XP_027760039.1	576	273	169	96
		Psophia crepitans	NXI90311.1	571	273	169	96
		Aphelocoma coerulescens	NWY17003.1	567	273	169	96
		Pachycephala philippinensis	NXH97099.1	545	273	169	96
		Mionectes macconnelli	NWS97308.1	575	273	169	96
		Hylia prasina	NWU45160.1	566	273	169	96
		Catharus fuscescens	NXQ43004.1	570	273	169	96
		Neopelma chrysocephalum	XP_027549142.1	629	273	169	96
		Manacus vitellinus	XP_017933082.2	619	273	169	96
		Machaerirhynchus nigripectus	NWV96326.1	571	273	169	96
		Chloropsis cyanopogon	NXP57783.1	531	273	169	96
		Callaeas wilsoni	NXY57955.1	570	273	169	96
		Meleagris gallopavo	AAA99433.1	537	273	169	96
		Atrichornis clamosus	NXY21218.1	509	273	169	96
		Tricholaema leucomelas	NXX50824.1	580	273	169	96
		Taeniopygia guttata	XP_030124623.3	556	273	169	96
		Melanocharis versteri	NXA92235.1	564	273	169	96
		Tichodroma muraria	NWI05522.1	567	273	169	96
		Notiomystis cincta	NWX29009.1	566	273	169	96
		Neopelma chrysocephalum	XP_027549144.1	577	273	169	96
		Panurus biarmicus	NWW35420.1	570	273	169	96
		Ptilonorhynchus violaceus	NWV07969.1	554	273	169	96
		Dicaeum eximium	NXH42214.1	554	273	169	96
		Peucedramus taeniatus	NXQ18773.1	557	273	169	96
		Caloenas nicobarica	NWX10672.1	569	273	169	96
		Turnix velox	NXU50687.1	574	273	169	96
		Chaetura pelagica	KFU84784.1	576	273	169	96
		Anthoscopus minutus	NXQ52438.1	560	273	169	96
		Falcunculus frontatus	NWW24536.1	564	273	169	96
		Sclerurus mexicanus	NXF73449.1	557	273	169	96
		Serinus canaria	XP_050827906.1	557	273	169	96
		Promerops cafer	NWX65205.1	559	273	169	96
		Manacus vitellinus	KFW81749.1	451	273	169	96
		Sturnus vulgaris	XP_014750593.1	573	273	169	96
		Dicrurus megarhynchus	NXJ17066.1	570	273	169	96
		Ifrita kowaldi	NWW67019.1	559	273	169	96
		Loxia leucoptera	NXH03360.1	555	273	169	96
		Motacilla alba alba	XP_037987525.1	554	273	169	96
		Leptocoma aspasia	NXL74522.1	551	273	169	96
		Neopipo cinnamomea	NWQ60824.1	559	273	169	96
		Pycnonotus jocosus	NXR70971.1	571	273	169	96
		Apus apus	XP_051468947.1	579	273	169	96
		Leucopsar rothschildi	NXB50199.1	571	273	169	96
		Scytalopus superciliaris	NXP18380.1	561	273	169	96
		Rhipidura dahli	NXI84319.1	571	273	169	96
		Chloropsis hardwickii	NWH33757.1	557	273	169	96
		Hirundo rustica rustica	RMC07975.1	1177	273	169	96
		Motacilla alba	NWR99781.1	486	273	169	96
		Alopecoenas beccarii	NXW94404.1	571	273	169	96
		Meleagris gallopavo	CAA27220.1	530	273	169	96
		Parus major	XP_015477679.1	563	273	169	96
		Polioptila caerulea	NWS32597.1	554	273	169	96
		Grallaria varia	NXG22126.1	561	273	169	96
		Loxia curvirostra	NWY97127.1	548	273	169	96
		Hirundo rustica	NXW80148.1	571	273	169	96
		Campylorhamphus procurvoides	NXC27367.1	552	273	169	96
		Aegithalos caudatus	NWH83726.1	484	273	169	96
		Thryothorus ludovicianus	NXA73512.1	561	273	169	96
		Poecile atricapillus	NWZ83230.1	561	273	169	96
		Pseudopodoces humilis	XP_005525572.2	563	273	169	96
		Elachura formosa	NXD20033.1	547	273	169	96
		Ptilorrhoa leucosticta	NXE37177.1	572	273	169	96
		Grantiella picta	NWV44369.1	576	273	169	96
		Cercotrichas coryphoeus	NXC81400.1	568	273	169	96
		Mohoua ochrocephala	NXA67345.1	475	273	169	96
		Struthidea cinerea	NXB55155.1	572	273	169	96
		Bombycilla garrulus	NXN81229.1	553	273	169	96
		Ploceus nigricollis	NXM15601.1	554	273	169	96
		Agelaius phoeniceus	XP_054484850.1	553	273	169	96
		Urocynchramus pylzowi	NWU02685.1	560	273	169	96
		Onychostruthus taczanowskii	XP_041273165.1	551	273	169	96
		Climacteris rufus	NWW80397.1	555	273	169	96
		Molothrus ater	XP_036236540.1	553	273	169	96
		Daphoenositta chrysoptera	NWV50957.1	485	273	169	96
		Buphagus erythrorhynchus	NXT97287.1	565	273	169	96
		Cyanistes caeruleus	XP_023778876.1	533	273	169	96
		Copsychus sechellarum	NXD42381.1	565	273	169	96
		Sylvietta virens	NXK69295.1	572	273	169	96
		Accipiter gentilis	XP_049657510.1	597	273	169	96
		Molothrus ater	NXV62539.1	551	273	169	96
		Donacobius atricapilla	NXB80231.1	571	273	169	96
		Cephalopterus ornatus	NWU15026.1	574	273	169	96
		Setophaga kirtlandii	NXL26104.1	554	273	169	96
		Oreocharis arfaki	NWW05001.1	566	273	169	96
		Chloebia gouldiae	RLW07261.1	562	273	169	96
		Hypocryptadius cinnamomeus	NXR96625.1	555	273	169	96
		Lonchura striata domestica	XP_021383204.1	556	273	169	96
		Alaudala cheleensis	NXQ25764.1	566	273	169	96
		Oriolus oriolus	NXO08412.1	569	273	169	96
		Sterrhoptilus dennistouni	NXI32280.1	545	273	169	96
		Sakesphorus luctuosus	NXG00288.1	563	273	169	96
		Pyrgilauda ruficollis	XP_041329879.1	555	273	169	96
		Cettia cetti	NXV03759.1	567	273	169	96
		Vireo altiloquus	NWT16975.1	570	273	169	96
		Prunella himalayana	NWT67953.1	556	273	169	96
		Ficedula albicollis	XP_005042765.2	730	273	169	96
		Corvus brachyrhynchos	XP_017600715.1	470	273	169	96
		Chaetorhynchus papuensis	NXD93279.1	567	273	169	96
		Pteruthius melanotis	NXY02260.1	572	273	169	96
		Sitta europaea	NXO84677.1	370	273	169	96
		Phainopepla nitens	NXO64371.1	552	273	169	96
		Locustella ochotensis	NXO42022.1	571	273	169	96
		Erithacus rubecula	NWY65013.1	571	273	169	96
		Passerina amoena	NXP90563.1	553	273	169	96
		Dryoscopus gambensis	NWI73723.1	382	273	169	96
		Myiagra hebetior	NXH30511.1	558	273	169	96
		Lanius ludovicianus	NWT77800.1	398	273	169	96
		Cardinalis cardinalis	NWT34209.1	546	273	169	96
		Pheucticus melanocephalus	NWY29369.1	550	273	169	96
		Quiscalus mexicanus	NXQ73821.1	407	273	169	96
		Passer montanus	XP_039572786.1	541	273	169	96
		Camarhynchus parvulus	XP_030802035.1	551	273	169	96
		Calcarius ornatus	NXE68211.1	543	273	169	96
		Erpornis zantholeuca	NXS80652.1	484	273	169	96
		Cisticola juncidis	NXO32431.1	355	273	169	96
		Emberiza fucata	NWR17317.1	550	273	169	96
		Nesospiza acunhae	NWZ89732.1	550	273	169	96
		Aythya fuligula	XP_032039523.1	334	273	169	96
		Balearica regulorum gibbericeps	KFO04362.1	373	273	169	96
		Melozone crissalis	XP_054146213.1	551	273	169	96
		Zonotrichia albicollis	XP_005486916.2	550	273	169	96
		Willisornis vidua	KAJ7422946.1	1146	273	169	96
		Certhia familiaris	NXC99388.1	281	273	169	96
		Pitangus sulphuratus	KAJ7420138.1	1150	267	163	96
		Falco peregrinus	XP_005238641.2	569	262	158	96
		Falco cherrug	XP_005445671.2	569	262	158	96
		Rissa tridactyla	XP_054050029.1	575	262	158	96
		Apteryx mantelli mantelli	XP_013810845.1	574	262	158	96
		Athene cunicularia	XP_026702002.1	576	262	158	96
		Nothoprocta perdicaria	XP_025892242.1	571	262	158	96
		Columba livia	XP_005507389.1	554	262	158	96
		Catharus ustulatus	XP_032911247.1	553	262	158	96
		Corvus moneduloides	XP_031959657.1	550	262	158	96
		Corvus kubaryi	XP_041905291.1	550	262	158	96
		Manacus candei	XP_051648836.1	549	262	158	96
		Indicator indicator	XP_054239488.1	563	262	158	96
		Hirundo rustica	XP_039914164.1	554	262	158	96
		Geospiza fortis	XP_005422689.1	390	262	158	96
		Melospiza melodia maxima	KAF2987757.1	532	262	158	96
		Grus americana	XP_054678501.1	547	239	169	70
		Anhinga rufa	NXT95159.1	544	231	127	96
		Leptosomus discolor	XP_009957589.1	544	231	127	96
		Zosterops borbonicus	TRZ13602.1	593	231	127	96
		Turdus rufiventris	KAF4799649.1	1058	231	127	96
		Regulus satrapa	NWR45911.1	494	222	118	96
		Heliornis fulica	NXP48685.1	566	204	169	27
		Meleagris gallopavo	XP_010704701.1	530	190	86	96
		Pterocles gutturalis	KFV10805.1	494	182	78	96
		Serinus canaria	XP_050827907.1	459	164	60	96
		Dryobates pubescens	XP_054036038.1	474	163	59	96
		Calypte anna	XP_030302545.1	476	159	55	96
		Fulmarus glacialis	XP_009572567.1	473	152	48	96
		Aix galericulata	KAI6072063.1	470	152	48	96
		Ciccaba nigrolineata	NXF64277.1	464	151	47	96
		Gavia stellata	KFV54465.1	464	151	47	96
		Fulmarus glacialis	KFV90717.1	464	151	47	96
		Haliaeetus albicilla	KFQ03674.1	464	151	47	96
		Fregetta grallaria	NXW01028.1	465	151	47	96
		Colius striatus	KFP32908.1	463	151	47	96
		Eurypyga helias	KFV93389.1	463	151	47	96
		Todus mexicanus	NWI63728.1	466	151	47	96
		Pelecanus crispus	KFQ58901.1	463	151	47	96
		Leiothrix lutea	NXP33753.1	437	151	47	96
		Nestor notabilis	KFQ55903.1	463	151	47	96
		Centrocercus urophasianus	XP_042683349.1	480	151	47	96
		Semnornis frantzii	NXR08991.1	453	151	47	96
		Merops nubicus	XP_008947250.1	448	151	47	96
		Acanthisitta chloris	KFP72464.1	426	151	47	96
		Tyto alba	KFV60523.1	402	151	47	96
		Prunella fulvescens	NXT13165.1	428	151	47	96
		Erythrocercus mccallii	NWT50506.1	440	151	47	96
		Pelecanus crispus	XP_009476353.1	489	150	46	96
		Colinus virginianus	OXB76139.1	477	149	45	96
		Columbina picui	NWQ80171.1	289		*
		Lamprotornis superbus	KAI1240354.1	1426		*
	Mollusca	Pecten maximus	XP_033733822.1	630	279	168	104
		Mizuhopecten yessoensis	XP_021347355.1	639	279	168	104
		Mizuhopecten yessoensis	XP_021347356.1	611	279	168	104
		Elysia chlorotica	RUS74561.1	605	279	169	103
		Azumapecten farreri	UOA58607.1	639	278	168	103
		Biomphalaria glabrata	NP_001298191.1	610	278	169	102
		Bulinus truncatus	KAH9519545.1	604	278	169	102
		Plakobranchus ocellatus	GFO11973.1	607	278	169	102
		Candidula unifasciata	CAG5133522.1	607	278	169	102
		Crassostrea gigas	AAK72690.1	615	277	168	102
		Crassostrea gigas	XP_011414731.2	615	277	168	102
		Crassostrea angulata	XP_052699807.1	615	277	168	102
		Crassostrea gigas	NP_001292261.1	614	277	168	102
		Ostrea edulis	XP_048738054.1	616	277	168	102
		Crassostrea virginica	XP_022332457.1	614	277	168	102
		Mytilus edulis	CAG2186872.1	597	277	167	103
		Mytilus californianus	XP_052058915.1	535	277	167	103
		Tegillarca granosa	KAJ8309232.1	497	277	167	102
		Crassostrea angulata	XP_052699808.1	614	277	168	102
		Pinctada fucata	ABL63469.1	645	276	167	102
		Gigantopelta aegis	XP_041352913.1	577	276	168	101
		Haliotis rubra	XP_046555158.1	585	276	168	102
		Haliotis rufescens	XP_048259911.1	551	276	168	102
		Haliotis discus discus	ADI72431.1	584	276	168	102
		Haliotis diversicolor supertexta	AAW33559.1	584	276	168	102
		Pomacea canaliculata	XP_025106109.1	566	276	168	101
		Euprymna scolopes	AAY27981.1	466	276	167	102
		Patella vulgata	XP_050405370.1	587	275	166	102
		Lottia gigantea	XP_009063713.1	300	275	166	102
		Hyriopsis cumingii	UZH84475.1	647	274	166	101
		Cyclina sinensis	ALA99939.1	672	274	166	101
		Mya arenaria	XP_052767764.1	670	274	166	101
		Dreissena polymorpha	XP_052276378.1	616	274	166	101
		Dreissena polymorpha	XP_052276377.1	643	273	166	100
		Dreissena polymorpha	XP_052224245.1	323	272	166	95
		Octopus bimaculoides	XP_052827753.1	498	271	166	98
		Octopus sinensis	XP_029642523.1	572	271	166	98
		Azumapecten farreri	ADD25211.1	359	264	168	89
		Haliotis diversicolor	ABY87435.1	436	263	155	102
		Aplysia californica	XP_035824873.1	575	239	169	63
		Elysia marginata	GFR69641.1	355	237	169	61
		Mytilus galloprovincialis	VDH95719.1	462	236	126	103
		Sepia pharaonis	CAE1288013.1	456	235	126	102
		Candidula unifasciata	CAG5132534.1	347	234	169	58
		Tegillarca granosa	KAJ8314234.1	1248	188	121	60
		Batillaria attramentaria	KAG5688355.1	252	186	79	101
		Crassostrea gigas	XP_034324400.1	699	265	122	79
		Crassostrea angulata	XP_052699907.1	704	265	121	79
		Mya arenaria	WAR19259.1	412		*
	Annelida	Capitella teleta	ELU04547.1	476	276	167	102
		Urechis unicinctus	AMT84567.1	572	276	167	102
		Dimorphilus gyrociliatus	CAD5116312.1	413	276	172	97
		Helobdella robusta	XP_009028834.1	367	276	168	101
		Lamellibrachia satsuma	KAI0227899.1	496	273	164	101
		Tubifex tubifex	BAD60879.1	418	262	154	101
	Arthropoda	Spodoptera exigua	KAH9640014.1	733	323	217	99
		Drosophila birchii	KAH8245459.1	1035	304	196	101
		Trichomalopsis sarcophagae	OXU28425.1	687	304	172	100
		Drosophila jambulina	KAH8283155.1	1028	301	193	101
		Drosophila bunnanda	KAH8246384.1	1023	301	193	101
		Drosophila pseudotakahashii	KAH8366418.1	1019	301	193	101
		Drosophila busckii	ALC40091.1	1017	301	193	101
		Panonychus citri	XP_053201825.1	670	298	171	101
		Frankliniella occidentalis	XP_052128594.1	579	293	157	104
		Anthonomus grandis grandis	XP_050303070.1	537	292	182	103
		Anthonomus grandis grandis	XP_050303432.1	536	292	181	101
		Trichogramma brassicae	CAB0044847.1	640	290	184	95
		Nilaparvata lugens	XP_039283832.1	801	289	181	101
		Caerostris extrusa	GIX87435.1	521	288	170	112
		Parasteatoda tepidariorum	XP_042902221.1	596	288	181	100
		Iphiclides podalirius	CAH2077165.1	1049	288	184	97
		Iphiclides podalirius	CAH2077167.1	1058	288	184	97
		Hyposmocoma kahamanoa	XP_026314794.1	585	287	172	109
		Musca domestica	XP_005183026.2	627	287	169	111
		Pectinophora gossypiella	XP_049868286.1	705	287	172	108
		Anopheles sinensis	KFB39849.1	1062	287	179	101
		Apis cerana cerana	PBC31989.1	523	287	179	101
		Oppiella nova	CAD7650738.1	576	286	173	106
		Gryllus bimaculatus	GLH04793.1	387	286	177	102
		Contarinia nasturtii	XP_031630227.1	581	286	176	104
		Trichogramma pretiosum	XP_014233257.1	481	286	182	97
		Papilio machaon	XP_045534655.1	514	285	178	100
		Papilio machaon	KPJ06852.1	497	285	178	100
		Aphidius gifuensis	XP_044003989.1	446	285	175	103
		Nasonia vitripennis	XP_008216913.1	522	285	164	103
		Medioppia subpectinata	CAD7632570.1	578	284	173	104
		Tuta absoluta	KAJ2950301.1	766	284	169	109
		Frankliniella occidentalis	XP_052128597.1	571	284	149	104
		Diachasma alloeum	XP_028982160.1	467	284	176	102
		Dermatophagoides pteronyssinus	KAH9423377.1	658	283	172	104
		Camponotus floridanus	EFN68841.1	576	283	175	101
		Nylanderia fulva	XP_029166122.1	805	283	175	101
		Lasius niger	KMQ96453.1	807	283	175	101
		Cataglyphis hispanica	XP_050464492.1	813	283	175	101
		Formica exsecta	XP_029673315.1	808	283	175	101
		Camponotus floridanus	XP_025265518.1	795	283	175	101
		Camponotus floridanus	XP_011255523.1	807	283	175	101
		Bemisia tabaci	XP_018903705.1	614	283	174	103
		Bemisia tabaci	CAH0395667.1	896	283	174	103
		Papilio polytes	XP_013149158.1	499	283	178	98
		Fopius arisanus	XP_011307645.1	463	283	176	101
		Chrysoperla carnea	XP_044732233.1	466	283	174	104
		Aphidius gifuensis	KAF7994520.1	545	283	175	100
		Blomia tropicalis	KAJ6217218.1	722	282	172	103
		Blomia tropicalis	KAI2801352.1	718	282	172	103
		Euroglyphus maynei	OTF73464.1	341	282	172	103
		Dermatophagoides farinae	XP_046915158.1	640	282	172	103
		Teleopsis dalmanni	XP_037929595.1	445	282	170	105
		Teleopsis dalmanni	XP_037958115.1	692	282	170	105
		Teleopsis dalmanni	XP_037958114.1	713	282	170	105
		Brassicogethes aeneus	CAH0560654.1	577	282	173	102
		Brassicogethes aeneus	CAH0560655.1	811	282	173	102
		Diabrotica virgifera virgifera	XP_028130780.2	766	282	177	99
		Phaedon cochleariae	CAG9823112.1	549	282	176	99
		Gonioctena quinquepunctata	KAG5873704.1	781	282	176	99
		Phyllotreta striolata	CAH1187690.1	471	282	176	99
		Sitophilus oryzae	XP_030763619.1	416	282	173	102
		Leptopilina boulardi	XP_051171660.1	545	282	175	99
		Psylliodes chrysocephala	CAH1098641.1	537	282	176	99
		Leptinotarsa decemlineata	XP_023028116.1	482	282	176	100
		Belonocnema kinseyi	XP_033224832.1	610	282	174	99
		Bradysia coprophila	XP_037042732.1	614	282	173	103
		Aphidius gifuensis	XP_044019368.1	407	282	180	95
		Tyrophagus putrescentiae	KAH9406651.1	705	281	172	102
		Fragariocoptes setiger	KAG9509099.1	851	281	177	97
		Rhipicephalus microplus	XP_037272127.1	500	281	169	105
		Rhipicephalus microplus	XP_037272128.1	495	281	169	105
		Rhagoletis zephyria	XP_017483538.1	437	281	172	102
		Polypedilum vanderplanki	KAG5676160.1	919	281	171	103
		Ceutorhynchus assimilis	CAG9762924.1	605	281	171	103
		Zophobas morio	KAJ3658269.1	458	281	169	105
		Scaptodrosophila lebanonensis	XP_030382983.1	625	281	173	102
		Scaptodrosophila lebanonensis	XP_030382981.1	989	281	173	102
		Zophobas morio	KAJ3658270.1	398	281	168	105
		Zophobas morio	KAJ3658271.1	380	281	169	105
		Fopius arisanus	XP_011307741.1	595	281	171	102
		Papilio xuthus	XP_013176418.1	509	281	178	97
		Aphidius gifuensis	KAF7987489.1	549	281	171	100
		Nasonia vitripennis	XP_008216914.1	518	281	160	103
		Oppia nitens	XP_054165343.1	617	280	172	101
		Sarcoptes scabiei	KPM10359.1	587	280	172	101
		Sarcoptes scabiei	UXI17582.1	692	280	172	101
		Sarcoptes scabiei	KAF7488016.1	692	280	172	101
		Oppia nitens	XP_054157157.1	319	280	171	102
		Darwinula stevensoni	CAD7241875.1	881	280	170	102
		Daphnia galeata	CAH0099799.1	864	280	160	114
		Asbolus verrucosus	RZB54393.1	548	280	171	102
		Tribolium madens	XP_044255725.1	559	280	171	102
		Ctenocephalides felis	XP_026465450.1	476	280	172	101
		Tribolium castaneum	EFA02850.1	556	280	171	102
		Tribolium castaneum	NP_001034507.1	556	280	171	102
		Danaus plexippus plexippus	XP_032515351.1	578	280	174	99
		Danaus plexippus plexippus	OWR46016.1	587	280	174	99
		Bombus impatiens	XP_033174774.1	603	280	171	102
		Coccinella septempunctata	XP_044747918.1	760	280	171	102
		Coccinella septempunctata	XP_044747917.1	762	280	171	102
		Hylaeus volcanicus	XP_053980095.1	602	280	171	102
		Macrosteles quadrilineatus	XP_054260955.1	541	280	172	101
		Timema douglasi	CAD7205239.1	758	280	171	101
		Harmonia axyridis	XP_045481017.1	760	280	171	102
		Harmonia axyridis	XP_045481018.1	758	280	171	102
		Macrosteles quadrilineatus	XP_054264401.1	602	280	172	101
		Tenebrio molitor	CAH1370311.1	747	280	171	102
		Tenebrio molitor	KAJ3630692.1	747	280	171	102
		Macrosteles quadrilineatus	XP_054260954.1	597	280	172	101
		Ceratitis capitata	XP_004526638.1	966	280	170	101
		Danaus plexippus plexippus	XP_032515346.1	668	280	174	99
		Danaus chrysippus	CAG9579094.1	684	280	174	99
		Tribolium madens	XP_044255724.1	695	280	171	102
		Aricia agestis	XP_041985045.1	589	280	173	100
		Vespa velutina	XP_047348408.1	785	280	171	101
		Drosophila erecta	XP_026836077.1	991	280	171	102
		Danaus chrysippus	CAG9579091.1	934	280	174	99
		Lamprigera yunnana	KAF5302274.1	586	280	171	102
		Abscondita terminalis	KAF5308883.1	567	280	171	102
		Nicrophorus vespilloides	XP_017781152.1	602	280	171	103
		Ignelater luminosus	KAF2880990.1	582	280	171	102
		Anopheles stephensi	XP_035908773.1	682	280	172	101
		Anopheles coluzzii	AJC98655.1	663	280	172	101
		Anopheles coluzzii	AJC98650.1	666	280	172	101
		Anopheles coluzzii	AJC98644.1	663	280	172	101
		Anopheles coluzzii	AJC98657.1	663	280	172	101
		Anopheles coluzzii	AJC98648.1	666	280	172	101
		Anopheles coluzzii	AJC98647.1	663	280	172	101
		Anopheles coluzzii	AJC98651.1	664	280	172	101
		Anopheles coluzzii	AJC98643.1	664	280	172	101
		Anopheles coluzzii	AJC98656.1	665	280	172	101
		Tenebrio molitor	KAH0811528.1	1231	280	171	102
		Anopheles coluzzii	AJC98641.1	663	280	172	101
		Anopheles coluzzii	AJC98640.1	666	280	172	101
		Anopheles coluzzii	AJC98653.1	667	280	172	101
		Anopheles coluzzii	AJC98654.1	665	280	172	101
		Anopheles coluzzii	AJC98652.1	666	280	172	101
		Anopheles coluzzii	AJC98646.1	666	280	172	101
		Anopheles merus	AJC98658.1	665	280	172	101
		Anopheles gambiae str. PEST	XP_310177.3	696	280	172	101
		Anopheles coluzzii	AJC98639.1	665	280	172	101
		Hylaeus anthracinus	XP_054002893.1	816	280	172	102
		Hylaeus volcanicus	XP_053980091.1	816	280	171	102
		Aricia agestis	XP_041985024.1	696	280	173	100
		Anopheles stephensi	XP_035908772.1	798	280	172	101
		Nicrophorus vespilloides	XP_017781151.1	778	280	171	103
		Frankliniella occidentalis	KAE8746525.1	826	280	171	102
		Anopheles maculipalpis	XP_050076803.1	688	280	172	101
		Anopheles funestus	XP_049282441.1	932	280	172	101
		Anopheles arabiensis	XP_040170080.1	918	280	172	101
		Anopheles maculipalpis	XP_050076802.1	806	280	172	101
		Anopheles merus	XP_041780138.1	921	280	172	101
		Anopheles coluzzii	XP_040239229.2	956	280	172	101
		Anopheles coluzzii	XP_040239222.2	965	280	172	101
		Anopheles nili	XP_053675540.1	865	280	172	101
		Dendrolimus kikuchii	KAJ0175867.1	616	280	173	101
		Anopheles stephensi	XP_035908780.1	1043	280	172	101
		Anopheles coluzzii	XP_040239221.2	1081	280	172	101
		Anopheles moucheti	XP_052897786.1	1088	280	172	101
		Teleopsis dalmanni	XP_037957513.1	710	280	168	105
		Anopheles marshallii	XP_053664395.1	1086	280	172	101
		Thrips palmi	XP_034245464.1	619	280	172	101
		Anopheles maculipalpis	XP_050076801.1	1078	280	172	101
		Thrips palmi	XP_034245457.1	746	280	172	101
		Teleopsis dalmanni	XP_037957511.1	1021	280	168	105
		Teleopsis dalmanni	XP_037958917.1	329	280	168	105
		Sitophilus oryzae	XP_030763656.1	584	280	171	102
		Rhynchophorus ferrugineus	KAF7283276.1	781	280	171	102
		Sitophilus oryzae	XP_030763654.1	739	280	171	102
		Rhynchophorus ferrugineus	KAF7283275.1	922	280	171	102
		Drosophila rubida	KAH8378209.1	944	280	172	103
		Pseudolycoriella hygida	KAJ6646894.1	963	280	171	103
		Drosophila ficusphila	XP_017044860.1	993	280	172	103
		Drosophila jambulina	KAH8283158.1	983	280	171	103
		Drosophila rhopaloa	XP_044315461.1	1007	280	171	103
		Diachasma alloeum	XP_015119445.1	657	280	172	102
		Tetranychus urticae	XP_015786990.1	624	279	171	101
		Halotydeus destructor	KAI1295507.1	570	279	171	101
		Oppiella nova	CAD7649074.1	559	279	171	101
		Medioppia subpectinata	CAD7630012.1	645	279	171	101
		Dinothrombium tinctorium	RWS07527.1	602	279	171	101
		Panonychus citri	XP_053201827.1	651	279	171	101
		Leptotrombidium deliense	RWS29859.1	598	279	171	101
		Uloborus diversus	XP_054715436.1	509	279	170	103
		Dermacentor andersoni	XP_054934017.1	502	279	169	103
		Dermacentor andersoni	XP_050048524.1	497	279	169	103
		Rhipicephalus microplus	XP_037272126.1	515	279	169	103
		Rhipicephalus sanguineus	XP_037524244.1	500	279	169	103
		Rhipicephalus sanguineus	XP_037524245.1	495	279	169	103
		Dermacentor silvarum	XP_049512094.1	502	279	169	103
		Rhipicephalus sanguineus	XP_037524243.1	517	279	169	103
		Dermacentor silvarum	XP_037580160.1	497	279	169	103
		Haemaphysalis longicornis	KAH9380259.1	1309	279	169	103
		Lepeophtheirus salmonis	XP_040576307.1	770	279	171	102
		Lepeophtheirus salmonis	CAB4056363.1	794	279	171	102
		Tigriopus japonicus	AGS12619.1	891	279	171	102
		Tigriopus californicus	TRY78048.1	834	279	171	102
		Pollicipes pollicipes	XP_037083492.1	634	279	171	101
		Amphibalanus amphitrite	XP_043215018.1	621	279	171	101
		Penaeus chinensis	ACJ36225.1	357	279	171	101
		Pollicipes pollicipes	XP_037072056.1	424	279	171	101
		Penaeus vannamei	ACZ98167.1	400	279	171	101
		Portunus trituberculatus	XP_045102711.1	679	279	171	101
		Penaeus chinensis	XP_047487558.1	646	279	171	101
		Scylla paramamosain	QBJ05651.1	668	279	171	101
		Scylla paramamosain	AZK36046.1	664	279	171	101
		Procambarus clarkii	XP_045581920.1	637	279	171	101
		Paracyclopina nana	ALF84898.1	713	279	171	102
		Eriocheir sinensis	XP_050704598.1	656	279	171	101
		Cherax quadricarinatus	XP_053627990.1	635	279	171	101
		Penaeus vannamei	XP_027237995.1	686	279	171	101
		Portunus trituberculatus	AXB88326.1	636	279	171	101
		Penaeus japonicus	AME17867.1	686	279	171	101
		Cherax quadricarinatus	XP_053627989.1	674	279	171	101
		Penaeus japonicus	XP_042868409.1	682	279	171	101
		Amphibalanus amphitrite	XP_043189654.1	578	279	171	101
		Portunus trituberculatus	XP_045102712.1	679	279	171	101
		Armadillidium nasatum	KAB7495058.1	506	279	171	102
		Portunus trituberculatus	MPC17461.1	708	279	171	101
		Trinorchestia longiramus	KAF2353654.1	737	279	171	101
		Macrobrachium rosenbergii	ANH22235.1	661	279	171	102
		Amphibalanus amphitrite	KAF0314765.1	800	279	171	101
		Cherax quadricarinatus	XP_053627983.1	727	279	171	101
		Penaeus vannamei	XP_027237994.1	726	279	171	101
		Notodromas monacha	CAD7275741.1	607	279	171	103
		Homarus americanus	XP_042243403.1	671	279	171	101
		Eurytemora affinis	XP_023332679.1	514	279	175	97
		Pollicipes pollicipes	XP_037083508.1	600	279	171	101
		Amphibalanus amphitrite	XP_043215020.1	588	279	171	101
		Penaeus vannamei	XP_027237996.1	647	279	171	101
		Portunus trituberculatus	XP_045102715.1	636	279	171	101
		Cimex lectularius	XP_014250205.1	528	279	171	101
		Cimex lectularius	XP_014250206.1	503	279	171	101
		Microplitis demolitor	XP_008556434.1	516	279	171	101
		Microplitis demolitor	XP_008556433.1	606	279	171	101
		Osmia lignaria	XP_034174253.1	598	279	171	101
		Osmia bicornis bicornis	XP_029047866.1	598	279	171	101
		Chelonus insularis	XP_034950477.1	605	279	171	101
		Cotesia congregata	CAD6234449.1	572	279	171	101
		Hermetia illucens	XP_037926497.1	646	279	171	101
		Cotesia typhae	KAG8037552.1	572	279	171	101
		Dufourea novaeangliae	XP_015430648.1	628	279	171	101
		Schistocerca piceifrons	XP_047119528.1	589	279	171	101
		Sipha flava	XP_025410632.1	577	279	170	102
		Schistocerca americana	XP_047001845.1	621	279	171	101
		Schistocerca serialis cubense	XP_049939433.1	619	279	171	101
		Lucilia cuprina	XP_046801942.1	675	279	171	101
		Zootermopsis nevadensis	XP_021925503.1	649	279	171	101
		Schistocerca cancellata	XP_049764197.1	622	279	171	101
		Schistocerca gregaria	XP_049833656.1	636	279	171	101
		Schistocerca nitens	XP_049790026.1	637	279	171	101
		Habropoda laboriosa	XP_017798081.1	617	279	171	101
		Lucilia sericata	XP_037811120.1	677	279	171	101
		Agrilus planipennis	XP_018326789.1	595	279	170	102
		Apis florea	XP_012343274.1	587	279	171	101
		Schistocerca gregaria	XP_049833651.1	689	279	171	101
		Schistocerca americana	XP_047001842.1	655	279	171	101
		Schistocerca nitens	XP_049790025.1	655	279	171	101
		Schistocerca gregaria	XP_049833654.1	654	279	171	101
		Apis mellifera	NP_001011577.1	602	279	171	101
		Teleopsis dalmanni	XP_037957363.1	688	279	171	101
		Ephemera danica	KAF4528208.1	690	279	171	101
		Orussus abietinus	XP_012283784.1	578	279	171	101
		Drosophila elegans	XP_017116803.1	670	279	171	101
		Eufriesea mexicana	XP_017756471.1	598	279	171	101
		Photinus pyralis	XP_031339184.1	532	279	170	102
		Cotesia glomerata	XP_044576138.1	581	279	171	101
		Venturia canescens	XP_043274771.1	604	279	171	101
		Delia antiqua	AFI98401.1	562	279	171	101
		Drosophila santomea	XP_039480519.1	674	279	171	101
		Drosophila teissieri	XP_043641920.1	677	279	171	101
		Drosophila willistoni	XP_023036748.1	701	279	171	101
		Drosophila yakuba	XP_002090466.1	672	279	171	101
		Drosophila innubila	XP_034471824.1	694	279	171	101
		Drosophila albomicans	XP_034101357.1	686	279	171	101
		Delia antiqua	AFJ54621.1	657	279	171	101
		Drosophila persimilis	XP_026844963.1	703	279	171	101
		Drosophila persimilis	EDW28798.1	707	279	171	101
		Drosophila melanogaster	AAT94434.1	677	279	171	101
		Drosophila suzukii	XP_036670985.1	686	279	171	101
		Colletes gigas	XP_043248447.1	615	279	171	101
		Drosophila melanogaster	AAA28479.1	678	279	171	101
		Drosophila subpulchrella	XP_037708206.1	684	279	171	101
		Drosophila guanche	XP_034125966.1	710	279	171	101
		Drosophila sechellia	XP_002038915.1	677	279	171	101
		Odontomachus brunneus	XP_032665873.1	675	279	171	101
		Drosophila subobscura	XP_034666519.1	697	279	171	101
		Drosophila pseudoobscura	XP_001356570.3	706	279	171	101
		Drosophila takahashii	XP_016993636.1	671	279	171	101
		Drosophila hydei	XP_023164577.2	699	279	171	101
		Drosophila gunungcola	XP_052852517.1	681	279	171	101
		Drosophila miranda	XP_017153206.1	710	279	171	101
		Drosophila biarmipes	XP_016963139.1	679	279	171	101
		Drosophila novamexicana	XP_030564932.1	698	279	171	101
		Drosophila virilis	XP_002059145.1	697	279	171	101
		Drosophila mauritiana	XP_033156151.1	672	279	171	101
		Drosophila erecta	XP_001974446.1	683	279	171	101
		Schistocerca gregaria	XP_049833659.1	618	279	171	101
		Odontomachus brunneus	XP_032665875.1	630	279	171	101
		Drosophila grimshawi	EDW04266.1	708	279	171	101
		Bombus pyrosoma	XP_043581013.1	606	279	171	101
		Odontomachus brunneus	XP_032665874.1	637	279	171	101
		Bombus terrestris	XP_048261507.1	605	279	171	101
		Drosophila kikkawai	XP_017025862.1	692	279	171	101
		Drosophila arizonae	XP_017859907.1	708	279	171	101
		Osmia bicornis bicornis	XP_029047855.1	771	279	171	101
		Bombus affinis	XP_050573946.1	605	279	171	101
		Bombus huntii	XP_050478075.1	605	279	171	101
		Bombus vancouverensis nearcticus	XP_033204249.1	606	279	171	101
		Drosophila mojavensis	XP_032584327.1	705	279	171	101
		Drosophila rhopaloa	XP_016987288.2	667	279	171	101
		Osmia lignaria	XP_034174252.1	771	279	171	101
		Lucilia cuprina	KAI8126534.1	1012	279	171	101
		Bombus vosnesenskii	XP_033358451.1	606	279	171	101
		Drosophila navojoa	XP_017954173.1	696	279	171	101
		Harmonia axyridis	XP_045476069.1	487	279	171	101
		Rhodnius prolixus	ABU96700.1	579	279	171	101
		Halyomorpha halys	XP_014275495.1	527	279	171	101
		Chelonus insularis	XP_034950475.1	807	279	171	101
		Plautia stali	BBE08137.1	501	279	171	101
		Halyomorpha halys	XP_014275494.1	543	279	171	101
		Apolygus lucorum	KAF6207519.1	602	279	171	101
		Rhodnius prolixus	ABU96699.1	611	279	171	101
		Nesidiocoris tenuis	CAB0015508.1	570	279	171	101
		Drosophila busckii	XP_017854504.1	718	279	171	101
		Nesidiocoris tenuis	CAB0015504.1	554	279	171	101
		Cryptotermes secundus	PNF18474.1	291	279	171	101
		Nomia melanderi	XP_031829337.1	763	279	171	101
		Blattella germanica	CEG62431.1	509	279	171	101
		Dufourea novaeangliae	KZC09125.1	810	279	171	101
		Stomoxys calcitrans	XP_013118266.1	987	279	171	101
		Musca domestica	XP_005175014.1	994	279	171	101
		Vespa velutina	XP_047348412.1	606	279	171	101
		Lucilia cuprina	XP_023293634.2	1011	279	171	101
		Vespa crabro	XP_046820611.1	606	279	171	101
		Vespula vulgaris	XP_050848254.1	605	279	171	101
		Vespa crabro	XP_046820612.1	600	279	171	101
		Drosophila ananassae	XP_014761886.1	680	279	171	101
		Ischnura elegans	XP_046387412.1	724	279	171	101
		Lucilia sericata	XP_037811062.1	1009	279	171	101
		Megalopta genalis	XP_033327213.1	980	279	171	101
		Vespula vulgaris	XP_050848252.1	615	279	171	101
		Ooceraea biroi	EZA51108.1	361	279	171	101
		Vespula pensylvanica	XP_043667564.1	607	279	171	101
		Frieseomelitta varia	XP_043519475.1	607	279	171	101
		Agrilus planipennis	XP_018326788.1	732	279	170	102
		Vespa mandarinia	XP_035725337.1	618	279	171	101
		Contarinia nasturtii	XP_031634874.1	547	279	171	101
		Coptotermes formosanus	GFG29240.1	732	279	171	101
		Vespula pensylvanica	XP_043667562.1	617	279	171	101
		Megalopta genalis	XP_033327212.1	590	279	171	101
		Lucilia cuprina	KNC34132.1	1367	279	171	101
		Microplitis demolitor	XP_014299728.1	878	279	171	101
		Blattella germanica	PSN36690.1	613	279	171	101
		Cotesia glomerata	XP_044576125.1	880	279	171	101
		Pogonomyrmex barbatus	XP_011647340.1	570	279	171	101
		Heterotrigona itama	CAD1481114.1	604	279	171	101
		Zootermopsis nevadensis	KDR23857.1	803	279	171	101
		Coccinella septempunctata	XP_044760528.1	521	279	171	101
		Glossina fuscipes	XP_037882485.1	948	279	171	101
		Habropoda laboriosa	KOC69050.1	815	279	171	101
		Frankliniella occidentalis	XP_026277770.1	637	279	171	101
		Timema monikensis	CAD7431383.1	768	279	171	101
		Gryllus bimaculatus	BBG28464.1	500	279	171	101
		Apis cerana	XP_016909443.1	810	279	171	101
		Bactrocera neohumeralis	XP_050320008.1	990	279	170	102
		Odontomachus brunneus	XP_032665869.1	823	279	171	101
		Chironomus riparius	CAH1707987.1	587	279	170	102
		Gryllodes sigillatus	WCL52334.1	478	279	171	101
		Drosophila bipectinata	XP_017107216.2	669	279	171	101
		Eufriesea mexicana	XP_017756445.1	815	279	171	101
		Monomorium pharaonis	XP_028049144.1	575	279	171	101
		Culex quinquefasciatus	XP_038114042.1	637	279	171	101
		Halyomorpha halys	XP_014275493.1	558	279	171	101
		Bombus vosnesenskii	XP_033358450.1	776	279	171	101
		Gryllus bimaculatus	GLH00135.1	659	279	171	101
		Eufriesea mexicana	OAD62393.1	815	279	171	101
		Plautia stali	BBE08136.1	589	279	171	101
		Hermetia illucens	CAD7079567.1	959	279	171	101
		Megachile rotundata	XP_003708412.1	599	279	171	101
		Drosophila guanche	XP_034125965.1	958	279	171	101
		Drosophila subobscura	XP_034666515.1	962	279	171	101
		Drosophila teissieri	XP_043641917.1	989	279	171	101
		Teleopsis dalmanni	XP_037957360.1	1065	279	171	101
		Dinoponera quadriceps	XP_014470289.1	825	279	171	101
		Bradysia coprophila	XP_037037597.1	596	279	171	101
		Eciton burchellii	KAH0945556.1	574	279	171	101
		Venturia canescens	XP_043274769.1	865	279	171	101
		Harpegnathos saltator	XP_011149046.1	817	279	171	101
		Bombus vancouverensis nearcticus	XP_033204244.1	817	279	171	101
		Bombus bifarius	XP_033312956.1	817	279	171	101
		Drosophila suzukii	XP_016944798.1	991	279	171	101
		Drosophila persimilis	XP_026844960.1	982	279	171	101
		Drosophila pseudoobscura	XP_015035988.2	977	279	171	101
		Bombus impatiens	XP_012236639.1	817	279	171	101
		Drosophila obscura	XP_041450744.1	963	279	171	101
		Colletes gigas	XP_043248413.1	823	279	171	101
		Bombus affinis	XP_050573940.1	817	279	171	101
		Drosophila yakuba	XP_015052361.1	986	279	171	101
		Drosophila santomea	XP_039480515.1	988	279	171	101
		Timema poppensis	CAD7410836.1	845	279	171	101
		Bombus terrestris	XP_012174118.1	817	279	171	101
		Drosophila miranda	XP_033248563.1	989	279	171	101
		Sarcophaga bullata	TMW48951.1	1005	279	171	101
		Drosophila setifemur	KAH8412150.1	1008	279	171	101
		Drosophila elegans	XP_017116800.1	1002	279	171	101
		Bombus pyrosoma	XP_043581010.1	817	279	171	101
		Drosophila takahashii	XP_016993633.2	982	279	171	101
		Wasmannia auropunctata	XP_011698133.1	542	279	171	101
		Ischnura elegans	XP_046387414.1	693	279	171	101
		Drosophila mojavensis	XP_043864974.1	921	279	171	101
		Sabethes cyaneus	XP_053696925.1	622	279	171	101
		Drosophila serrata	XP_020809119.1	998	279	171	101
		Neodiprion pinetum	XP_046473587.1	621	279	171	101
		Drosophila subpulchrella	XP_037708198.1	990	279	171	101
		Aedes aegypti	XP_001652840.2	579	279	171	101
		Timema cristinae	CAD7415345.1	1077	279	171	101
		Drosophila ironensis	KAH8298353.1	998	279	171	101
		Aedes aegypti	AAW67214.1	579	279	171	101
		Drosophila sechellia	XP_032583259.1	1017	279	171	101
		Trachymyrmex cornetzi	XP_018357420.1	563	279	171	101
		Drosophila novamexicana	XP_030564927.1	973	279	171	101
		Atta colombica	KYM76140.1	566	279	171	101
		Drosophila melanogaster	AAC35296.1	994	279	171	101
		Drosophila melanogaster	NP_001286014.1	999	279	171	101
		Drosophila biarmipes	XP_016963136.1	989	279	171	101
		Drosophila kikkawai	XP_041631592.1	1008	279	171	101
		Gryllus bimaculatus	GLG94364.1	433	279	170	102
		Vespa crabro	XP_046820605.1	785	279	171	101
		Drosophila eugracilis	XP_017063904.2	994	279	171	101
		Drosophila arizonae	XP_017859909.1	1002	279	171	101
		Drosophila mauritiana	XP_033156135.1	1006	279	171	101
		Gryllus bimaculatus	GLG94363.1	436	279	170	102
		Sarcophaga bullata	TMW54796.1	568	279	171	101
		Drosophila gunungcola	XP_052852512.1	998	279	171	101
		Vanessa cardui	XP_046962867.1	553	279	173	99
		Vespula vulgaris	XP_050848249.1	785	279	171	101
		Gryllus bimaculatus	BBG28463.1	675	279	170	102
		Vespula pensylvanica	XP_043667560.1	785	279	171	101
		Maniola hyperantus	XP_034827218.1	605	279	173	99
		Vanessa atalanta	XP_047530540.1	596	279	173	99
		Polistes dominula	XP_015172825.1	652	279	171	101
		Drosophila grimshawi	XP_032591602.1	961	279	171	101
		Vanessa tameamea	XP_026486466.1	635	279	173	99
		Vespa mandarinia	XP_035725333.1	823	279	171	101
		Drosophila hydei	XP_023164572.2	1012	279	171	101
		Culex quinquefasciatus	XP_001869619.2	528	279	171	101
		Neodiprion virginianus	XP_046611732.1	621	279	171	101
		Vanessa atalanta	XP_047530539.1	601	279	173	99
		Culex pipiens pallens	XP_039434954.1	533	279	171	101
		Drosophila navojoa	TDG46699.1	1018	279	171	101
		Polistes dominula	XP_015172824.1	666	279	171	101
		Zaprionus bogoriensis	KAH8411895.1	1031	279	171	101
		Aedes aegypti	XP_021704027.1	647	279	171	101
		Polistes dominula	XP_015172823.1	676	279	171	101
		Drosophila rubida	KAH8377496.1	1030	279	171	101
		Pararge aegeria	XP_039751073.1	688	279	173	99
		Vespula germanica	KAF7405659.1	823	279	171	101
		Drosophila busckii	XP_017854500.2	998	279	171	101
		Ampulex compressa	KAG7213837.1	821	279	171	101
		Vespula vulgaris	KAF7402294.1	823	279	171	101
		Polistes canadensis	XP_014609306.1	547	279	171	101
		Pogonomyrmex barbatus	XP_011647339.1	804	279	171	101
		Polistes fuscatus	XP_043491219.1	548	279	171	101
		Vanessa atalanta	XP_047530538.1	635	279	173	99
		Vanessa atalanta	XP_047530537.1	637	279	173	99
		Drosophila rhopaloa	XP_016987284.2	1004	279	171	101
		Culex quinquefasciatus	EDS29879.1	528	279	171	101
		Gryllodes sigillatus	WCL52335.1	778	279	170	102
		Drosophila immigrans	KAH8293209.1	1003	279	171	101
		Maniola jurtina	XP_045768234.1	603	279	173	99
		Timema genevievae	CAD7606635.1	1005	279	171	101
		Ooceraea biroi	XP_011344085.1	805	279	171	101
		Aedes albopictus	XP_019550742.2	506	279	171	101
		Frieseomelitta varia	XP_043519473.1	816	279	171	101
		Monomorium pharaonis	XP_012541458.1	803	279	171	101
		Timema tahoe	CAD7462957.1	1094	279	171	101
		Bicyclus anynana	XP_023942270.1	620	279	173	99
		Melipona quadrifasciata	KOX75360.1	1081	279	171	101
		Aedes albopictus	KXJ74587.1	506	279	171	101
		Polistes canadensis	XP_014609305.1	658	279	171	101
		Gryllus bimaculatus	GLG94365.1	833	279	170	102
		Pseudomyrmex gracilis	XP_020287946.1	803	279	171	101
		Bicyclus anynana	XP_023942268.1	643	279	173	99
		Polistes fuscatus	XP_043491218.1	659	279	171	101
		Megalopta genalis	XP_033327208.1	806	279	171	101
		Drosophila ananassae	XP_032307758.1	980	279	171	101
		Aedes albopictus	XP_019540833.2	576	279	171	101
		Linepithema humile	XP_012232007.1	788	279	171	101
		Aedes aegypti	XP_001652339.1	515	279	171	101
		Vollenhovia emeryi	XP_011874538.1	803	279	171	101
		Acromyrmex insinuator	KAG5315434.1	795	279	171	101
		Acromyrmex echinatior	XP_011055463.1	795	279	171	101
		Bradysia coprophila	XP_037037592.1	861	279	171	101
		Trachymyrmex septentrionalis	XP_018342550.1	798	279	171	101
		Cyphomyrmex costatus	XP_018403565.1	798	279	171	101
		Pseudoatta argentina	KAG5322912.1	796	279	171	101
		Frieseomelitta varia	KAF3423741.1	1083	279	171	101
		Neodiprion lecontei	XP_015519750.2	850	279	171	101
		Wasmannia auropunctata	XP_011698131.1	801	279	171	101
		Aedes albopictus	XP_029720231.1	635	279	171	101
		Trachymyrmex cornetzi	XP_018357417.1	796	279	171	101
		Trachymyrmex zeteki	XP_018314560.1	798	279	171	101
		Bradysia odoriphaga	KAG4075389.1	861	279	171	101
		Atta colombica	XP_018057217.1	796	279	171	101
		Mischocyttarus mexicanus	KAI4498556.1	821	279	171	101
		Vanessa tameamea	XP_026486464.1	689	279	173	99
		Aedes aegypti	AAW67215.1	844	279	171	101
		Megalurothrips usitatus	KAJ1519446.1	519	279	171	101
		Aedes aegypti	XP_021704025.1	844	279	171	101
		Acromyrmex charruanus	KAG5346558.1	796	279	171	101
		Drosophila bipectinata	XP_017107215.2	983	279	171	101
		Megachile rotundata	XP_012152807.1	815	279	171	101
		Vanessa atalanta	XP_047530541.1	748	279	173	99
		Neodiprion virginianus	XP_046611731.1	849	279	171	101
		Neodiprion fabricii	XP_046417903.1	850	279	171	101
		Brenthis ino	CAH0714714.1	705	279	173	100
		Maniola hyperantus	XP_034827214.1	697	279	173	99
		Diprion similis	XP_046738772.1	850	279	171	101
		Solenopsis invicta	XP_011173619.1	810	279	171	101
		Culex pipiens pallens	XP_039437558.1	846	279	171	101
		Culex quinquefasciatus	XP_001844078.2	845	279	171	101
		Culex quinquefasciatus	EDS35747.1	845	279	171	101
		Brenthis ino	CAH0714713.1	725	279	173	100
		Maniola jurtina	XP_045768230.1	697	279	173	99
		Polistes dominula	XP_015172818.1	830	279	171	101
		Sabethes cyaneus	XP_053686256.1	512	279	171	101
		Polistes fuscatus	XP_043491211.1	819	279	171	101
		Polistes exclamans	KAI4495142.1	821	279	171	101
		Polistes canadensis	XP_014609300.1	821	279	171	101
		Melitaea cinxia	XP_045447470.1	962	279	173	99
		Anopheles darlingi	ETN66814.1	636	279	171	102
		Pararge aegeria	XP_039751072.1	701	279	173	99
		Aedes albopictus	XP_019540831.2	843	279	171	101
		Anopheles moucheti	XP_052895493.1	620	279	172	100
		Lucilia cuprina	KAI8126541.1	500	279	170	101
		Aedes albopictus	KXJ81105.1	1000	279	171	101
		Bicyclus anynana	XP_023942266.1	696	279	173	99
		Aedes albopictus	KXJ76497.1	1188	279	171	101
		Ceratitis capitata	XP_004522582.1	436	279	170	103
		Anopheles darlingi	XP_049534501.1	957	279	171	102
		Nymphalis io	XP_050347286.1	633	279	173	99
		Ceratitis capitata	CAD7013622.1	433	279	170	103
		Nymphalis io	XP_050347283.1	692	279	173	99
		Teleopsis dalmanni	XP_037958918.1	505	279	168	104
		Anopheles aquasalis	XP_050084431.1	953	279	171	102
		Ignelater luminosus	KAF2880988.1	396	279	170	102
		Anopheles albimanus	XP_035782874.1	816	279	171	102
		Anopheles albimanus	XP_035782869.1	960	279	171	102
		Maniola jurtina	XP_045768240.1	579	279	173	99
		Sitophilus oryzae	XP_030763617.1	437	279	171	101
		Drosophila innubila	XP_034475238.1	650	279	171	103
		Drosophila innubila	XP_034475235.1	984	279	171	103
		Eciton burchellii	KAH0956427.1	455	279	176	96
		Zaprionus bogoriensis	KAH8411901.1	980	279	171	102
		Drosophila erecta	XP_001974449.1	666	279	171	103
		Drosophila subobscura	XP_034669502.1	649	279	171	103
		Drosophila sulfurigaster	KAH8391978.1	933	279	171	103
		Drosophila albomicans	XP_034101352.1	981	279	171	103
		Drosophila biarmipes	XP_016963143.1	672	279	171	103
		Drosophila melanogaster	AAM48404.1	530	279	171	103
		Drosophila melanogaster	NP_001162999.1	667	279	171	103
		Drosophila erecta	XP_026835878.1	968	279	171	103
		Drosophila melanogaster	AAA28465.1	667	279	171	103
		Drosophila willistoni	XP_002067135.2	974	279	171	103
		Drosophila eugracilis	XP_017063896.1	671	279	171	103
		Drosophila guanche	XP_034125957.1	686	279	171	103
		Drosophila sechellia	XP_002038912.1	664	279	171	103
		Drosophila subobscura	XP_034669501.1	990	279	171	103
		Drosophila mauritiana	XP_033169558.1	662	279	171	103
		Drosophila suzukii	XP_016935332.1	673	279	171	103
		Drosophila subpulchrella	XP_037712361.1	675	279	171	103
		Drosophila takahashii	XP_016993627.2	652	279	171	103
		Drosophila simulans	EDX05310.1	662	279	171	103
		Drosophila melanogaster	NP_001162998.1	987	279	171	103
		Drosophila guanche	XP_034125956.1	946	279	171	103
		Drosophila biarmipes	XP_016963141.1	989	279	171	103
		Drosophila eugracilis	XP_017063894.2	990	279	171	103
		Drosophila sechellia	XP_032579766.1	991	279	171	103
		Drosophila guanche	XP_034125955.1	996	279	171	103
		Drosophila mauritiana	XP_033169541.1	991	279	171	103
		Drosophila ironensis	KAH8298318.1	972	279	171	103
		Drosophila takahashii	XP_016993624.2	993	279	171	103
		Drosophila suzukii	XP_036668637.1	984	279	171	103
		Drosophila suzukii	XP_016935310.1	992	279	171	103
		Drosophila subpulchrella	XP_037712358.1	992	279	171	103
		Drosophila pseudotakahashii	KAH8366423.1	986	279	171	103
		Drosophila serrata	XP_020803071.1	648	279	171	103
		Drosophila elegans	XP_017116817.1	993	279	171	102
		Drosophila gunungcola	XP_052852584.1	699	279	171	102
		Drosophila setifemur	KAH8412187.1	982	279	171	103
		Drosophila kikkawai	XP_017025638.1	984	279	171	103
		Drosophila kikkawai	KAH8308067.1	981	279	171	103
		Drosophila serrata	KAH8362606.1	977	279	171	103
		Drosophila serrata	XP_020803068.1	987	279	171	103
		Drosophila yakuba	XP_015052364.1	982	279	170	103
		Drosophila gunungcola	XP_052852582.1	994	279	171	102
		Drosophila miranda	XP_017152033.1	661	279	171	103
		Drosophila rhopaloa	XP_044315463.1	654	279	171	103
		Drosophila obscura	XP_041450795.1	1009	279	171	102
		Drosophila miranda	XP_017152031.1	998	279	171	103
		Drosophila persimilis	XP_002014799.1	659	279	171	103
		Bradysia coprophila	XP_037026629.1	441	279	171	59
		Diachasma alloeum	XP_015117085.1	500	279	172	100
		Drosophila persimilis	XP_026844902.1	980	279	171	103
		Drosophila pseudoobscura	XP_015035983.2	998	279	171	103
		Drosophila ananassae	XP_001961710.2	638	279	171	102
		Aphidius gifuensis	XP_044002069.1	430	279	173	104
		Drosophila ananassae	XP_014761890.1	978	279	171	102
		Drosophila pandora	KAH8323309.1	974	279	171	102
		Fopius arisanus	XP_011307643.1	476	279	172	100
		Centruroides sculpturatus	XP_023240428.1	518	278	170	101
		Parasteatoda tepidariorum	XP_042902217.1	525	278	170	102
		Araneus ventricosus	GBL81029.1	581	278	170	102
		Uloborus diversus	XP_054714028.1	498	278	170	102
		Trichonephila inaurata madagascariensis	GFY77286.1	530	278	170	102
		Trichonephila clavata	GFQ73388.1	552	278	170	102
		Stegodyphus dumicola	XP_035207052.1	531	278	170	102
		Nephila pilipes	GFT25575.1	334	278	170	102
		Stegodyphus mimosarum	KFM74898.1	531	278	170	102
		Stegodyphus dumicola	XP_035207059.1	509	278	170	102
		Argiope bruennichi	KAF8763655.1	514	278	170	102
		Caerostris darwini	GIY01087.1	499	278	170	102
		Centruroides sculpturatus	XP_023224928.1	614	278	170	100
		Ixodes scapularis	EEC00225.1	370	278	169	102
		Ixodes scapularis	XP_029825505.2	503	278	169	102
		Stegodyphus dumicola	XP_035215470.1	385	278	170	102
		Argiope bruennichi	KAF8795965.1	525	278	170	102
		Argiope bruennichi	KAF8795964.1	539	278	170	102
		Parasteatoda tepidariorum	BBD75287.1	509	278	170	102
		Parasteatoda tepidariorum	XP_042900952.1	509	278	170	102
		Ixodes persulcatus	KAG0424790.1	505	278	169	102
		Trichonephila inaurata madagascariensis	GFY66827.1	530	278	170	102
		Trichonephila clavipes	GFX76677.1	552	278	170	102
		Trichonephila clavipes	GFW66965.1	539	278	170	102
		Trichonephila clavata	GFQ85823.1	530	278	170	102
		Nephila pilipes	GFT35953.1	540	278	170	102
		Blomia tropicalis	KAJ6223158.1	395	278	168	103
		Blomia tropicalis	KAI2804035.1	395	278	168	103
		Medioppia subpectinata	CAD7629985.1	516	278	178	91
		Parasteatoda tepidariorum	XP_042902218.1	501	278	170	102
		Stegodyphus dumicola	XP_035207066.1	499	278	170	102
		Daphnia sinensis	KAI9565420.1	556	278	171	102
		Daphnia magna	XP_045024905.1	617	278	170	102
		Daphnia pulex	XP_046447094.1	613	278	170	102
		Daphnia magna	KZS08518.1	698	278	170	102
		Daphnia pulicaria	XP_046636307.1	613	278	170	102
		Daphnia pulex	EFX79013.1	295	278	170	102
		Daphnia magna	XP_032776606.2	871	278	170	102
		Daphnia pulex	XP_046447093.1	810	278	170	102
		Daphnia pulicaria	XP_046636306.1	810	278	170	102
		Adelges cooleyi	XP_050440903.1	553	278	170	101
		Zeugodacus cucurbitae	XP_028894490.2	709	278	170	101
		Daktulosphaira vitifoliae	XP_050533799.1	555	278	170	101
		Myzus persicae	XP_022170156.1	551	278	170	101
		Melanaphis sacchari	XP_025205168.1	547	278	170	101
		Rhopalosiphum maidis	XP_026817162.1	549	278	170	101
		Aphis gossypii	XP_027846205.1	581	278	170	101
		Apis cerana	XP_016909449.1	587	278	171	100
		Apis florea	XP_012343273.1	602	278	171	100
		Apis dorsata	XP_006619742.1	587	278	171	100
		Apis mellifera	XP_006567065.1	587	278	171	100
		Apis dorsata	XP_006619741.1	602	278	171	100
		Apis cerana	XP_016909448.1	602	278	171	100
		Apis laboriosa	XP_043802365.1	602	278	171	100
		Rhagoletis zephyria	XP_017471402.1	715	278	171	101
		Bactrocera neohumeralis	XP_050320015.1	701	278	170	101
		Acyrthosiphon pisum	XP_008180746.1	539	278	170	101
		Homalodisca vitripennis	XP_046663984.1	629	278	170	101
		Ceratitis capitata	XP_012157903.1	701	278	170	101
		Bactrocera latifrons	XP_018787554.1	701	278	170	101
		Homalodisca vitripennis	XP_046663985.1	609	278	170	101
		Anastrepha obliqua	XP_054741511.1	693	278	170	101
		Bactrocera dorsalis	XP_029407438.2	697	278	170	101
		Venturia canescens	XP_043289571.1	576	278	170	101
		Bactrocera oleae	XP_036225551.1	699	278	170	101
		Anastrepha ludens	XP_053961684.1	698	278	170	101
		Scaptodrosophila lebanonensis	XP_030383330.1	717	278	170	101
		Diuraphis noxia	XP_015370635.1	527	278	170	101
		Zeugodacus cucurbitae	XP_011178374.2	986	278	170	101
		Antheraea pernyi	AEC52926.1	336	278	172	99
		Aphis gossypii	CAH1723797.1	527	278	170	101
		Cinara cedri	VVC36026.1	542	278	170	101
		Helicoverpa zea	XP_047019808.1	565	278	172	99
		Acyrthosiphon pisum	XP_016661522.1	477	278	170	101
		Acyrthosiphon pisum	XP_001947429.3	517	278	170	101
		Nasonia vitripennis	XP_031785072.1	544	278	171	100
		Chrysoperla carnea	XP_044734149.1	787	278	170	101
		Chrysoperla carnea	XP_044734150.1	782	278	170	101
		Chrysoperla carnea	XP_044734148.1	792	278	170	101
		Cephus cinctus	XP_015607185.1	835	278	171	100
		Rhagoletis pomonella	XP_036341313.1	982	278	170	101
		Apis mellifera	NP_001164477.1	810	278	171	100
		Rhagoletis pomonella	XP_036341343.1	982	278	170	101
		Helicoverpa armigera	AEO51736.1	564	278	172	99
		Apis laboriosa	XP_043802361.1	810	278	171	100
		Rhagoletis zephyria	XP_017471383.1	985	278	170	101
		Helicoverpa armigera	XP_049696680.1	621	278	172	99
		Apis florea	XP_012343269.1	808	278	171	100
		Ladona fulva	KAG8230996.1	813	278	170	101
		Apis dorsata	XP_006619738.1	810	278	171	100
		Leptidea sinapis	XP_050668638.1	574	278	172	99
		Bactrocera tryoni	XP_039952593.1	989	278	170	101
		Spodoptera litura	XP_022815079.1	515	278	172	99
		Drosophila ficusphila	XP_017044881.1	1001	278	170	101
		Bactrocera latifrons	XP_018787542.1	989	278	170	101
		Spodoptera littoralis	CAB3516522.1	550	278	172	99
		Athalia rosae	XP_012265400.2	822	278	171	101
		Bactrocera dorsalis	XP_011207866.2	989	278	170	101
		Anastrepha obliqua	XP_054741498.1	977	278	170	101
		Temnothorax curvispinosus	XP_024871832.1	809	278	170	101
		Vollenhovia emeryi	XP_011874541.1	572	278	171	100
		Fopius arisanus	XP_011307641.1	602	278	170	101
		Spodoptera frugiperda	XP_050562120.1	604	278	172	99
		Apis cerana cerana	PBC29878.1	1105	278	171	100
		Ceratosolen solmsi marchali	XP_011496611.1	591	278	171	100
		Diachasma alloeum	XP_015118260.1	617	278	170	101
		Spodoptera frugiperda	XP_050562121.1	603	278	172	99
		Spodoptera exigua	QHD56218.1	543	278	172	99
		Spodoptera litura	AIA24466.1	515	278	172	99
		Bactrocera oleae	XP_014086506.1	989	278	170	101
		Helicoverpa armigera	XP_049696682.1	526	278	172	99
		Scaptodrosophila lebanonensis	XP_030383328.1	1025	278	170	101
		Colias croceus	XP_045495329.1	532	278	172	99
		Trichoplusia ni	XP_026744931.1	339	278	172	99
		Sogatella furcifera	AWT86616.1	561	278	170	101
		Trichoplusia ni	XP_026732895.1	585	278	172	99
		Trichogramma pretiosum	XP_014226628.1	579	278	170	101
		Zerene cesonia	XP_038214802.1	533	278	172	99
		Aphis craccivora	KAF0769940.1	1513	278	170	101
		Leptidea sinapis	XP_050668632.1	695	278	172	99
		Arctia plantaginis	CAB3235314.1	1004	278	172	99
		Spodoptera litura	XP_022815076.1	688	278	172	99
		Spodoptera exigua	QHD56217.1	688	278	172	99
		Spodoptera frugiperda	XP_050562118.1	688	278	172	99
		Lutzomyia longipalpis	ALC78349.1	1072	278	170	101
		Helicoverpa armigera	XP_049696676.1	692	278	172	99
		Chrysodeixis includens	CAH0581650.1	739	278	172	99
		Laodelphax striatellus	QUF98534.1	903	278	170	101
		Fopius arisanus	XP_011307640.1	794	278	170	101
		Diachasma alloeum	XP_015118252.1	794	278	170	101
		Nilaparvata lugens	XP_022195378.2	795	278	170	101
		Spodoptera litura	AIA24467.1	688	278	172	99
		Pieris brassicae	CAH4029256.1	749	278	172	99
		Leguminivora glycinivorella	XP_047994271.1	615	278	172	100
		Lucilia cuprina	KAI8126540.1	442	278	170	101
		Cloeon dipterum	CAB3365562.1	656	278	170	102
		Nilaparvata lugens	XP_039284931.1	715	278	170	105
		Sogatella furcifera	UNA06287.1	1165	278	170	101
		Bombyx mandarina	XP_028031027.1	572	278	172	99
		Apis cerana	XP_016914450.1	514	278	170	101
		Bombyx mori	NP_001166296.1	520	278	172	99
		Lucilia sericata	XP_037811156.1	980	278	170	101
		Bombyx mori	XP_037870194.1	589	278	172	99
		Aethina tumida	XP_019877552.1	778	278	173	98
		Apis dorsata	XP_006618953.1	511	278	170	101
		Apis dorsata	XP_031367904.1	511	278	170	101
		Lucilia cuprina	XP_046812595.1	981	278	170	101
		Lucilia cuprina	XP_046812596.1	978	278	170	101
		Lucilia cuprina	XP_046812591.1	994	278	170	101
		Lucilia cuprina	XP_046812590.1	997	278	170	101
		Lucilia cuprina	KNC34143.1	997	278	170	101
		Apis mellifera	XP_395180.5	503	278	170	101
		Belonocnema kinseyi	XP_033219687.1	602	278	170	101
		Lucilia cuprina	XP_046812589.1	1021	278	170	101
		Sarcophaga bullata	TMW48950.1	1280	278	170	101
		Apis mellifera caucasica	KAG6799500.1	503	278	170	101
		Apis mellifera	XP_016768607.2	503	278	170	101
		Lucilia cuprina	KAI8126539.1	1112	278	170	101
		Apis laboriosa	XP_043795948.1	544	278	170	101
		Bombyx mori	XP_037870193.1	645	278	172	99
		Bombyx mandarina	XP_028031025.1	698	278	172	99
		Aphidius gifuensis	XP_044002102.1	600	278	171	100
		Aphidius gifuensis	XP_044002099.1	782	278	171	100
		Belonocnema kinseyi	XP_033227990.1	569	278	170	101
		Tribolium madens	XP_044254219.1	388	278	168	102
		Bactrocera dorsalis	XP_049305234.1	771	278	170	101
		Tenebrio molitor	KAJ3630188.1	493	278	168	103
		Tenebrio molitor	QHN75199.1	493	278	168	103
		Tribolium castaneum	XP_015835035.1	378	278	168	102
		Drosophila navojoa	XP_017954168.1	627	278	170	102
		Tribolium castaneum	XP_015835036.1	288	278	168	102
		Drosophila arizonae	XP_017858583.1	962	278	170	102
		Drosophila mojavensis	XP_002001588.1	962	278	170	102
		Drosophila navojoa	XP_017954163.1	962	278	170	102
		Drosophila hydei	XP_023164563.2	963	278	170	102
		Drosophila navojoa	TDG46702.1	1245	278	170	102
		Drosophila immigrans	KAH8293207.1	929	278	171	101
		Drosophila novamexicana	XP_030564898.1	991	278	170	102
		Drosophila virilis	XP_015024496.1	976	278	170	102
		Drosophila busckii	XP_017854415.1	935	278	170	102
		Drosophila busckii	XP_017854416.1	926	278	170	102
		Drosophila busckii	ALC40089.1	1167	278	170	102
		Drosophila grimshawi	XP_001989397.1	967	278	170	102
		Drosophila bipectinata	KAH8278042.1	974	278	170	103
		Drosophila elegans	XP_041566118.1	676	278	171	102
		Drosophila kikkawai	XP_017025640.1	643	278	170	103
		Drosophila yakuba	XP_002090469.1	622	278	170	103
		Drosophila santomea	XP_039480354.1	640	278	170	103
		Drosophila santomea	XP_039480352.1	982	278	170	103
		Drosophila teissieri	XP_043646206.1	652	278	170	103
		Drosophila teissieri	XP_043646204.1	985	278	170	103
		Spodoptera litura	XP_022814699.1	617	278	171	99
		Spodoptera littoralis	CAB3516523.1	613	278	171	99
		Araneus ventricosus	GBN14612.1	549	277	169	102
		Oedothorax gibbosus	KAG8194583.1	533	277	169	102
		Oppiella nova	CAD7645633.1	399	277	169	101
		Caerostris darwini	GIY09899.1	532	277	169	102
		Caerostris extrusa	GIY93593.1	496	277	169	102
		Ceratina calcarata	XP_017877914.1	592	277	169	101
		Plutella xylostella	KAG7305875.1	558	277	171	99
		Plutella xylostella	WDD23886.1	551	277	171	99
		Ctenocephalides felis	XP_026465448.1	527	277	169	101
		Plutella xylostella	XP_048480424.1	542	277	171	99
		Ctenocephalides felis	XP_026465446.1	570	277	169	101
		Plutella xylostella	XP_048480423.1	604	277	171	99
		Leptinotarsa decemlineata	XP_023013891.1	497	277	171	99
		Ceratina calcarata	XP_017877911.1	803	277	169	101
		Anoplophora glabripennis	XP_018572644.1	522	277	171	99
		Anastrepha ludens	XP_053961677.1	977	277	169	101
		Neodiprion fabricii	XP_046417904.1	621	277	171	101
		Pieris napi	XP_047513081.1	579	277	172	98
		Pediculus humanus corporis	XP_002431518.1	793	277	169	102
		Plutella xylostella	XP_048480422.1	676	277	171	99
		Pieris brassicae	XP_045529569.1	573	277	172	98
		Manduca sexta	ADK39025.1	438	277	171	99
		Plutella xylostella	XP_048480421.1	722	277	171	99
		Plutella xylostella	KAG7305876.1	723	277	171	99
		Plutella xylostella	CAG9129242.1	722	277	171	99
		Ostrinia furnacalis	XP_028166351.1	579	277	171	99
		Plutella xylostella	XP_048480420.1	723	277	171	99
		Pieris rapae	XP_045487500.1	579	277	172	98
		Manduca sexta	XP_037298148.1	738	277	171	99
		Pieris napi	XP_047513077.1	706	277	172	98
		Gonioctena quinquepunctata	KAG5873705.1	776	277	171	99
		Clunio marinus	CRK94170.1	1086	277	171	99
		Ostrinia furnacalis	XP_028166291.1	741	277	171	99
		Clunio marinus	CRK94167.1	1150	277	171	99
		Pieris brassicae	CAH4029257.1	727	277	172	98
		Glossina fuscipes	KAI9584339.1	375	277	169	102
		Pieris rapae	XP_045487498.1	756	277	172	98
		Papilio machaon	XP_045534737.1	567	277	172	98
		Pieris macdunnoughi	CAF4952989.1	749	277	172	98
		Papilio xuthus	XP_013180060.1	646	277	172	98
		Papilio xuthus	XP_013180043.1	655	277	172	98
		Papilio xuthus	XP_013180068.1	640	277	172	98
		Rhagoletis pomonella	XP_036342419.1	697	277	170	99
		Dendroctonus ponderosae	XP_048522053.1	587	277	168	102
		Papilio machaon	XP_045534736.1	715	277	172	98
		Bactrocera oleae	XP_036218946.1	501	277	170	100
		Papilio machaon	KPJ06840.1	818	277	172	98
		Papilio xuthus	KPJ05518.1	788	277	172	98
		Bactrocera latifrons	XP_018790401.1	723	277	170	100
		Glossina fuscipes	XP_037884983.1	357	277	169	102
		Leptopilina heterotoma	XP_043466013.1	608	277	169	101
		Bactrocera neohumeralis	XP_050330165.1	795	277	170	100
		Bactrocera tryoni	XP_039970878.1	792	277	170	100
		Leptopilina boulardi	XP_051172671.1	591	277	169	101
		Bactrocera neohumeralis	XP_050322757.1	804	277	170	101
		Bactrocera tryoni	XP_039962922.1	846	277	170	101
		Bactrocera neohumeralis	XP_050322739.1	894	277	170	101
		Bactrocera neohumeralis	XP_050322749.1	894	277	170	101
		Bactrocera neohumeralis	XP_050322724.1	924	277	170	101
		Bactrocera neohumeralis	XP_050322682.1	966	277	170	101
		Drosophila innubila	XP_034475239.1	393	277	169	102
		Drosophila pseudoananassae	KAH8324526.1	975	277	169	103
		Aphidius gifuensis	XP_044002103.1	378	277	171	99
		Spodoptera frugiperda	XP_035458245.2	613	277	170	99
		Oedothorax gibbosus	KAG8201816.1	722	276	169	101
		Eurytemora affinis	XP_023349538.1	827	276	167	103
		Cyprideis torosa	CAD7223243.1	784	276	166	102
		Tigriopus californicus	TRY80291.1	715	276	167	102
		Callosobruchus chinensis	CAH7716406.1	435	276	170	99
		Callosobruchus chinensis	CAH7716405.1	480	276	170	99
		Diabrotica virgifera virgifera	XP_028130776.2	835	276	171	99
		Callosobruchus chinensis	CAH7716404.1	590	276	170	99
		Acanthoscelides obtectus	CAH1985684.1	574	276	170	99
		Bemisia tabaci	XP_018903707.1	563	276	167	103
		Glossina fuscipes	XP_037882085.1	631	276	168	101
		Chelonus insularis	XP_034950793.1	597	276	168	101
		Apis florea	XP_012340880.2	505	276	168	101
		Apis florea	XP_031771859.1	505	276	168	101
		Galleria mellonella	XP_052755011.1	761	276	170	100
		Anoplophora glabripennis	XP_018572643.1	568	276	170	99
		Oryctes borbonicus	KRT81254.1	387	276	167	102
		Parnassius apollo	CAG4934519.1	769	276	172	97
		Aethina tumida	XP_049825875.1	493	276	171	98
		Acromyrmex heyeri	KAG5344958.1	793	276	158	101
		Zeugodacus cucurbitae	XP_011185661.2	837	276	170	96
		Ceratitis capitata	CAD6992094.1	705	276	170	95
		Ceratitis capitata	XP_004537184.1	1197	276	170	95
		Lepeophtheirus salmonis	XP_040567422.1	594	275	166	101
		Amyelois transitella	XP_013187225.1	607	275	170	99
		Oryctes borbonicus	KRT79621.1	700	275	169	99
		Onthophagus taurus	XP_022903025.1	519	275	169	99
		Onthophagus taurus	XP_022903017.1	678	275	169	99
		Plodia interpunctella	XP_053613182.1	603	275	170	99
		Anoplophora glabripennis	XP_018577945.1	460	275	171	97
		Plodia interpunctella	XP_053613180.1	699	275	170	99
		Cotesia congregata	CAD6234446.1	499	275	167	101
		Cotesia glomerata	XP_044576112.1	871	275	167	101
		Brenthis ino	CAH0714724.1	462	275	170	97
		Oppiella nova	CAD7652069.1	430	274	171	94
		Lepeophtheirus salmonis	XP_040572301.1	408	274	167	100
		Anastrepha obliqua	XP_054744821.1	569	274	167	99
		Coccinella septempunctata	XP_044759045.1	457	274	165	101
		Ceratitis capitata	XP_004526634.2	577	274	167	99
		Ceratitis capitata	CAD6998451.1	577	274	167	99
		Bactrocera tryoni	XP_039952608.1	643	274	167	99
		Bactrocera neohumeralis	XP_050320023.1	643	274	167	99
		Bactrocera oleae	XP_036225572.1	680	274	167	99
		Bactrocera tryoni	XP_039952607.1	689	274	167	99
		Bactrocera oleae	XP_036225564.1	692	274	167	99
		Bactrocera oleae	XP_036225569.1	691	274	167	99
		Bactrocera neohumeralis	XP_050320021.1	689	274	167	99
		Bactrocera tryoni	XP_039952606.1	690	274	167	99
		Bactrocera dorsalis	XP_011207860.1	690	274	167	99
		Bactrocera dorsalis	XP_011207859.1	691	274	167	99
		Bactrocera dorsalis	XP_029407466.1	679	274	167	99
		Anastrepha obliqua	XP_054725384.1	925	274	167	96
		Linepithema humile	XP_012231885.1	469	274	166	100
		Anastrepha ludens	XP_053965385.1	928	274	167	96
		Nasonia vitripennis	XP_031788427.1	570	274	168	95
		Drosophila bipectinata	XP_017107132.2	634	274	166	102
		Drosophila bipectinata	XP_043069650.1	958	274	166	102
		Manduca sexta	XP_037302137.1	298	274	169	98
		Manduca sexta	KAG6461269.1	450	274	169	98
		Neodiprion virginianus	XP_046611735.1	580	274	171	96
		Neodiprion fabricii	XP_046417906.1	580	274	171	96
		Neodiprion lecontei	XP_046590309.1	375	274	171	96
		Neodiprion pinetum	XP_046473589.1	580	274	171	96
		Paracyclopina nana	ALF84899.1	586	273	165	101
		Chilo suppressalis	RVE50742.1	696	273	172	94
		Chilo suppressalis	CAH0692665.1	752	273	172	94
		Microplitis demolitor	XP_008556435.3	803	273	166	100
		Anastrepha ludens	XP_053961676.1	954	273	167	98
		Zeugodacus cucurbitae	XP_028894493.1	952	273	167	98
		Anastrepha ludens	XP_053961674.1	959	273	167	98
		Rhagoletis pomonella	XP_036327693.1	964	273	167	98
		Rhagoletis zephyria	XP_017471333.1	1165	273	167	98
		Ceratitis capitata	XP_012157894.1	971	273	167	98
		Bactrocera dorsalis	XP_019847003.2	829	273	167	98
		Bactrocera oleae	XP_014086488.2	833	273	167	98
		Bactrocera dorsalis	XP_049317393.1	961	273	167	98
		Bactrocera tryoni	XP_039952604.1	950	273	167	98
		Bactrocera latifrons	XP_018787557.1	950	273	167	98
		Operophtera brumata	KOB78236.1	290	273	155	105
		Uloborus diversus	XP_054713467.1	638	272	168	98
		Chelonus insularis	XP_034950792.1	632	272	164	101
		Megalurothrips usitatus	KAJ1531033.1	516	272	163	102
		Harmonia axyridis	XP_045476729.1	450	272	165	99
		Bradysia coprophila	XP_037051415.1	617	272	164	103
		Diatraea saccharalis	CAG9785863.1	717	271	170	94
		Sipha flava	XP_025407590.1	561	271	163	102
		Megalurothrips usitatus	KAJ1519398.1	328	271	163	101
		Bradysia coprophila	XP_037051414.1	622	270	162	103
		Galendromus occidentalis	XP_003741763.1	523	269	171	90
		Varroa jacobsoni	XP_022699297.1	567	269	171	91
		Varroa destructor	XP_022665229.1	636	269	171	91
		Varroa destructor	XP_022665225.1	646	269	171	91
		Stegodyphus dumicola	XP_035209023.1	545	269	164	98
		Diaphorina citri	XP_017305229.1	541	269	164	97
		Diaphorina citri	XP_026675878.1	667	269	164	97
		Varroa destructor	XP_022665224.1	1121	268	171	90
		Bradysia odoriphaga	KAG4069896.1	694	268	162	102
		Rhipicephalus sanguineus	KAH7940301.1	465	266	169	79
		Trypoxylus dichotomus	BAD20728.1	515	266	169	90
		Pararge aegeria aegeria	CAH2240541.1	713	266	160	99
		Spodoptera frugiperda	KAF9795795.1	565	266	159	99
		Amphibalanus amphitrite	KAF0293344.1	605	265	157	101
		Stomoxys calcitrans	XP_013118267.1	648	265	169	89
		Glossina fuscipes	KAI9579887.1	460	265	160	98
		Tropilaelaps mercedesae	OQR68950.1	532	264	171	86
		Glossina fuscipes	XP_037892537.1	448	264	160	98
		Medioppia subpectinata	CAD7643228.1	277	261	168	86
		Aphidius gifuensis	KAF7993284.1	618	261	131	99
		Rhipicephalus microplus	KAH8030364.1	1009	258	148	103
		Penaeus monodon	QTC09942.1	339	258	171	80
		Hyalella azteca	XP_018023738.1	665	258	150	101
		Bombus terrestris	ADK91833.1	269	256	171	78
		Papilio polytes	XP_013149112.1	293	255	172	76
		Drosophila yakuba	AAQ65068.1	273	254	171	76
		Drosophila simulans	AAQ64916.1	274	254	171	76
		Drosophila simulans	AAQ64921.1	268	254	171	76
		Drosophila simulans	AAQ64918.1	270	254	171	76
		Ctenocephalides felis	XP_026466007.1	310	253	172	74
		Halotydeus destructor	KAI1291715.1	324	251	143	101
		Homalodisca vitripennis	KAG8287980.1	601	245	170	77
		Armadillidium vulgare	RXG71823.1	753	242	168	77
		Tyrophagus putrescentiae	KAH9398209.1	403	238	160	71
		Nezara viridula	CAH1403258.1	692	238	163	77
		Apis cerana	XP_016909447.1	730	236	129	100
		Apis florea	XP_031773030.1	728	236	129	100
		Ceratosolen solmsi marchali	XP_011496609.1	255	234	172	53
		Halyomorpha halys	KAE8574083.1	540	231	138	101
		Lepeophtheirus salmonis	CAB4065202.1	571	227	118	101
		Oppia nitens	XP_054163335.1	245	226	171	48
		Anopheles cruzii	XP_052871375.1	236	225	172	46
		Armadillidium nasatum	KAB7494622.1	336	220	57	99
		Medioppia subpectinata	CAD7632611.1	636	218	110	101
		Euphydryas editha	CAH2108688.1	636	218	112	99
		Ctenocephalides felis	XP_026466084.1	228	214	106	101
		Drosophila yakuba	AAQ65066.1	222	213	171	37
		Frankliniella occidentalis	KAE8741315.1	256	210	160	75
		Dendroctonus ponderosae	ERL85515.1	665	207	111	83
		Manduca sexta	KAG6461275.1	286	204	171	26
		Manduca sexta	KAG6461281.1	234	204	171	26
		Ceratosolen solmsi marchali	XP_011496598.1	381	203	98	99
		Drosophila simulans	AAQ64900.1	208	200	171	24
		Drosophila simulans	AAQ64905.1	206	200	171	24
		Dendroctonus ponderosae	ENN78766.1	225	199	106	86
		Dendroctonus ponderosae	KAH1019371.1	671	199	106	86
		Anopheles gambiae	AAR13743.1	191	191	157	27
		Anopheles gambiae	AAR13744.1	191	191	157	27
		Musca domestica	XP_019892116.1	528	190	82	101
		Musca domestica	XP_005183027.3	529	190	82	101
		Callosobruchus maculatus	VEN60240.1	303	187	81	99
		Lepeophtheirus salmonis	CAB4068408.1	517	181	92	72
		Rhagoletis zephyria	XP_017489788.1	514	181	74	99
		Aphidius gifuensis	XP_044019332.1	184	181	78	94
		Aedes aegypti	AAW67216.1	428	178	70	101
		Aedes aegypti	AAW67217.1	732	178	70	101
		Aphidius gifuensis	XP_044003986.1	187	156	48	100
		Helicoverpa armigera	PZC78315.1	576	152	46	99
		Gonioctena quinquepunctata	KAG5861047.1	529	151	45	99
		Ceratosolen solmsi marchali	XP_011496447.1	426	151	41	104
		Eumeta japonica	GBP53004.1	578	149	45	97
		Spodoptera frugiperda	KAF9795796.1	550	140	46	87
		Sarcophaga peregrina	BAI67894.1	110	110	74	29
		Anopheles gambiae	CAA65157.1	178	177	151	19
		Nasonia vitripennis	XP_031784347.2	1360	272	168	99
		Dermatophagoides pteronyssinus	XP_027194418.1	794		*
		Drosophila kikkawai	KAH8308414.1	1024			*
		Drosophila sulfurigaster	KAH8391813.1	1056			*
		Leptinotarsa decemlineata	XP_023017353.1	534			*
		Drosophila pandora	KAH8323486.1	994			*
		Drosophila bipectinata	KAH8278094.1	1000			*
		Drosophila pseudoananassae	KAH8324519.1	998			*
		Pseudolycoriella hygida	KAJ6649769.1	1011			*
		Gonioctena quinquepunctata	KAG5873706.1	818		*	*
		Aphidius gifuensis	KAF7994522.1	694			*
		Phthorimaea operculella	KAI5633865.1	804		*
		Spodoptera exigua	CAH0702166.1	1373		*
		Temnothorax longispinosus	TGZ37724.1	1121		*
		Timema shepardi	CAD7261384.1	722		*
		Apis florea	XP_031771860.1	460		*
		Apis dorsata	XP_006618954.1	466		*
		Diaphorina citri	KAI5744658.1	480		*
		Diaphorina citri	KAI5710357.1	512		*
		Drosophila birchii	KAH8245463.1	1015			*
		Rhagoletis zephyria	XP_017461252.1	307		*
		Choristoneura fumiferana	KAI8422849.1	639		*
		Timema bartmani	CAD7444423.1	1022		*
		Aphidius gifuensis	XP_044005943.1	340		*
		Copidosoma floridanum	XP_023248498.1	1289		*	*
p50/p105
	Porifera	Amphimedon queenslandica	NP_001266238.1	1095	313	197	108
		Halichondria panicea	QIA61835.1	407	301	189	104
		Halisarca dujardinii	QHX41456.1	459	304	189	107
		Oopsacas minuta	KAI6653779.1	919	326	217	102
		Oopsacas minuta	KAI6652168.1	589	322	208	105
		Oopsacas minuta	KAI6649899.1	436	308	201	98
		Oopsacas minuta	KAI6646872.1	446	315	209	96
	Cnidaria	Pocillopora damicornis	XP_027038010.1	926	329	217	104
		Acropora cervicornis	UBR69922.1	904	327	216	103
		Acropora millepora	XP_029186950.2	904	327	216	103
		Stylophora pistillata	XP_022789210.1	916	327	215	104
		Acropora digitifera	XP_015766406.1	835	320	216	96
		Hydra vulgaris	NP_001267795.1	477	321	212	100
		Hydra vulgaris	XP_047123977.1	467	311	212	90
		Hydra vulgaris	XP_047123978.1	401	169	60	100
		Acropora cervicornis	UCR60992.1	616	327	216	103
		Exaiptasia diaphana	KXJ21435.1	458	331	220	103
		Dendronephthya gigantea	XP_028414684.1	459	319	207	104
		Dendronephthya gigantea	XP_028414852.1	479	319	207	104
		Exaiptasia diaphana	XP_020916759.1	848	331	220	103
		Actinia tenebrosa	ALG40994.1	798	332	221	103
		Actinia tenebrosa	XP_031565156.1	859	332	221	103
		Aulactinia veratra	ALG40992.1	894	335	223	104
		Anthopleura buddemeieri	ALG40993.1	863	335	223	104
		Nematostella vectensis	ADQ57372.1	440	331	217	105
		Nematostella vectensis	XP_048580668.1	440	331	217	105
		Nematostella vectensis	EDO32923.1	440	331	217	105
		Nematostella vectensis	ABU48530.1	440	331	217	105
		Xenia sp. Carnegie-2017	XP_046859971.1	473	318	202	108
		Orbicella faveolata	XP_020612557.1	1121
	Pisces	Callorhinchus milii	XP_007890062.2	928	310	200	102
		Rhincodon typus	XP_048452319.1	948	309	200	101
		Stegostoma fasciatum	XP_048382772.1	947	309	200	101
		Chiloscyllium plagiosum	XP_043530455.1	949	309	200	101
		Chiloscyllium punctatum	GCC38268.1	969	309	200	101
		Carcharodon carcharias	XP_041045532.1	952	309	200	101
		Pristis pectinata	XP_051900898.1	934	309	200	101
		Scyliorhinus canicula	XP_038648821.1	939	309	200	101
		Scyliorhinus canicula	XP_038648817.1	943	309	200	101
		Amblyraja radiata	XP_032876238.1	925	309	200	101
		Scyliorhinus torazame	GCB77082.1	423	309	200	101
		Stegostoma fasciatum	XP_048419270.1	898	298	190	100
		Rhincodon typus	XP_048472262.1	894	298	190	100
		Chiloscyllium punctatum	GCC17239.1	775	298	190	100
		Pristis pectinata	XP_051897529.1	886	298	190	100
		Chiloscyllium plagiosum	XP_043534576.1	908	298	190	100
		Amblyraja radiata	XP_032868306.1	896	298	190	100
		Carcharodon carcharias	XP_041032206.1	886	298	190	100
		Callorhinchus milii	XP_007897340.2	890	296	187	101
		Callorhinchus milii	XP_007897342.2	876	288	180	101
		Stegostoma fasciatum	XP_048399043.1	451	309	199	102
		Scyliorhinus canicula	XP_038639209.1	744	290	182	100
		Chiloscyllium plagiosum	XP_043559626.1	454	309	199	102
		Chiloscyllium plagiosum	XP_043559625.1	460	309	199	102
		Chiloscyllium plagiosum	XP_043559624.1	468	309	199	102
		Scyliorhinus torazame	GCB72915.1	460	309	199	102
		Chiloscyllium plagiosum	XP_043559627.1	431	309	199	102
		Amblyraja radiata	XP_032885971.1	420	306	196	102
		Pristis pectinata	XP_051870516.1	446	306	196	102
		Carcharodon carcharias	XP_041050315.1	522	349	239	102
		Callorhinchus milii	XP_007904454.1	458	310	200	102
		Rhincodon typus	XP_048459926.1	462	256	147	102
		Chiloscyllium plagiosum	XP_043559628.1	382	270	160	102
		Chiloscyllium punctatum	GCC23558.1	435	268	158	102
		Petromyzon marinus	XP_032825135.1	990	301	196	97
		Lethenteron camtschaticum	AUA18026.1	979	301	196	97
	Amphibia	Pleurodeles waltl	KAJ1206281.1	1044	309	199	102
		Microcaecilia unicolor	XP_030046614.1	896	309	199	102
		Rhinatrema bivittatum	XP_029452911.1	908	309	199	102
		Geotrypetes seraphini	XP_033791760.1	905	309	199	102
		Bombina bombina	XP_053559470.1	961	306	196	102
		Bombina bombina	XP_053559471.1	956	306	196	102
		Xenopus laevis	NP_001087808.1	959	306	196	102
		Spea bombifrons	XP_053317513.1	951	306	196	102
		Xenopus laevis	XP_018098880.1	950	306	196	102
		Xenopus tropicalis	XP_002934805.3	955	306	196	102
		Nanorana parkeri	XP_018414489.1	946	306	196	102
		Xenopus laevis	OCT97186.1	894	306	196	102
		Bufo gargarizans	XP_044130636.1	950	306	196	102
		Bufo bufo	XP_040274154.1	950	306	196	102
		Rana chensinensis	ALA55868.1	943	306	196	102
		Rana temporaria	XP_040185842.1	947	306	196	102
		Rana temporaria	XP_040185853.1	932	306	196	102
		Hymenochirus boettgeri	KAG8454149.1	887	306	196	102
		Engystomops pustulosus	KAG8543434.1	513	306	196	102
		Engystomops pustulosus	KAG8543366.1	468	306	196	102
	Reptilia	Phrynosoma platyrhinos	KAH0615883.1	935	314	204	102
		Eublepharis macularius	XP_054846407.1	957	309	199	102
		Pogona vitticeps	XP_020661083.1	985	309	199	102
		Podarcis raffonei	XP_053259916.1	982	309	199	102
		Varanus komodoensis	XP_044284768.1	980	309	199	102
		Gekko japonicus	XP_015261255.1	944	309	199	102
		Zootoca vivipara	XP_034967560.1	980	309	199	102
		Podarcis muralis	XP_028599456.1	980	309	199	102
		Lacerta agilis	XP_033016273.1	982	309	199	102
		Eremias argus	QCQ80695.1	979	309	199	102
		Hemicordylus capensis	XP_053108974.1	981	309	199	102
		Sphaerodactylus townsendi	XP_048365177.1	959	309	199	102
		Phrynocephalus forsythii	KAJ7327088.1	987	309	199	102
		Crotalus tigris	XP_039206640.1	969	309	199	102
		Sceloporus undulatus	XP_042325082.1	980	309	199	102
		Protobothrops mucrosquamatus	XP_015683855.1	971	309	199	102
		Python bivittatus	XP_007429861.1	971	309	199	102
		Notechis scutatus	XP_026528490.1	975	309	199	102
		Pseudonaja textilis	XP_026554053.1	975	309	199	102
		Thamnophis elegans	XP_032080378.1	973	309	199	102
		Pantherophis guttatus	XP_034298076.1	973	309	199	102
		Varanus komodoensis	XP_044284772.1	974	302	192	102
		Varanus komodoensis	XP_044284773.1	942	301	191	102
		Varanus komodoensis	XP_044284769.1	979	301	191	102
		Naja naja	KAG8134450.1	944	291	183	102
		Podarcis raffonei	XP_053259920.1	949	268	158	102
		Podarcis muralis	XP_028599459.1	947	268	158	102
		Varanus komodoensis	XP_044284775.1	938	222	112	102
		Lerista edwardsae	KAJ6668884.1	915	221	111	102
		Crotalus tigris	XP_039206641.1	855	219	109	102
		Ophiophagus hannah	ETE71838.1	682	149	41	102
		Varanus komodoensis	KAF7252349.1	770	309	199	102
		Thamnophis sirtalis	XP_013917902.1	589		*	*
	Mammalia	Homo sapiens	CAB94757.1	969	310	199	102
		Chinchilla lanigera	XP_013360849.1	988	310	200	102
		Cavia porcellus	XP_003468075.1	967	310	200	102
		Fukomys damarensis	XP_010639891.1	971	310	200	102
		Fukomys damarensis	XP_019065790.1	935	310	200	102
		Mustela putorius furo	CAI5653158.1	936	310	200	102
		Homo sapiens	AAA36361.1	969	309	199	102
		Homo sapiens	NP_001369554.1	969	309	199	102
		Pan paniscus	XP_034814839.1	977	309	199	102
		Homo sapiens	BAF84139.1	969	309	199	102
		Homo sapiens	CAH18336.1	968	309	199	102
		Hylobates moloch	XP_032033228.1	977	309	199	102
		Pongo pygmaeus	XP_054340511.1	977	309	199	102
		Pongo abelii	XP_024101589.1	969	309	199	102
		Nomascus leucogenys	XP_003257527.1	969	309	199	102
		Papio anubis	XP_009205528.3	1047	309	199	102
		Macaca mulatta	XP_014994319.1	977	309	199	102
		Macaca fascicularis	XP_005555609.1	978	309	199	102
		Macaca nemestrina	XP_024650030.1	977	309	199	102
		Piliocolobus tephrosceles	XP_023075867.2	969	309	199	102
		Rhinopithecus bieti	XP_017732574.1	978	309	199	102
		Rhinopithecus roxellana	XP_010361621.1	969	309	199	102
		Chlorocebus sabaeus	XP_007997596.2	969	309	199	102
		Macaca fascicularis	EHH53872.1	969	309	199	102
		Macaca fascicularis	XP_005555612.2	969	309	199	102
		Trachypithecus francoisi	XP_033070771.1	969	309	199	102
		Saimiri boliviensis boliviensis	XP_003929561.1	969	309	199	102
		Cebus imitator	XP_017364149.1	968	309	199	102
		Aotus nancymaae	XP_012291952.1	968	309	199	102
		Callithrix jacchus	XP_002745591.1	969	309	199	102
		Sapajus apella	XP_032117501.1	968	309	199	102
[truncated: 2,152 more rows]

## Sheet: Table S3
		Table S3: The results of Welch's T-test analysis of NF-κB proteins. The analysis was performed using an online calculator (https://www.statskingdom.com/150MeanT2uneq.html). Input data for the test included the average number of amino acids, standard deviation, and sample size (Number of NF-κB proteins). The table presents the input and resulting data, including the null hypothesis (H0), p-value, …
		All NF-kB proteins
		Input data
		NF-kB family members	Average number of amoni acids in NF-kB proteins	Standard deviation	Sample size
		c-Rel	638	173	1814
		p50/p105	925	152	934
		RelA/p65	521	86	368
		p52/p100	891	116	741
		RelB	569	51	240
		Results
		1.	H0 hypothesis
			c-Rel	p50/p105	RelA/p65	p52/p100	RelB
		c-Rel		rejected	rejected	rejected	rejected
		p50/p105			rejected	rejected	rejected
		RelA/p65				rejected	rejected
		p52/p100					rejected
		RelB
		2.	p-value
			c-Rel	p50/p105	RelA/p65	p52/p100	RelB
		c-Rel		3.692e-307	1.128e-71	4.262e-287	4.62e-37
		p50/p105			0	2.345e-7	0
		RelA/p65				1e-323	5.769e-17
		p52/p100					4.849e-316
		RelB
		3.	The statistics (T-value)
			c-Rel	p50/p105	RelA/p65	p52/p100	RelB
		c-Rel		-44.6645	19.3332	-42.9865	13.1796
		p50/p105			60.318	5.1912	59.6272
		RelA/p65				-59.8199	-8.6237
		p52/p100					59.8437
		RelB
		4.	Effect size (d)
			c-Rel	p50/p105	RelA/p65	p52/p100	RelB
		c-Rel		1.73	0.72	1.6	0.42
		p50/p105			2.96	0.25	2.59
		RelA/p65				3.46	0.65
		p52/p100					3.1
		RelB
		Rel Homology Domain (RHD)
		Input data
		NF-kB family members	Average number of amoni acids in RHD	Standard deviation	Sample size
		c-Rel	270	25	1814
		p50/p105	300	27	934
		RelA/p65	254	40	368
		p52/p100	282	21	741
		RelB	272	9	240
		Results
		1.	H0 hypothesis
			c-Rel	p50/p105	RelA/p65	p52/p100	RelB
		c-Rel		rejected	rejected	rejected	rejected
		p50/p105			rejected	rejected	rejected
		RelA/p65				rejected	rejected
		p52/p100					rejected
		RelB
		2.	p-value
			c-Rel	p50/p105	RelA/p65	p52/p100	RelB
		c-Rel		3.037e-145	8.02e-13	1.357e-33	0.01581
		p50/p105			1.827e-67	1.018e-49	8e-120
		RelA/p65				1.566e-31	1.276e-15
		p52/p100					9.7e-24
		RelB
		3.	The statistics (T-value)
			c-Rel	p50/p105	RelA/p65	p52/p100	RelB
		c-Rel		-28.2659	7.3858	-12.3595	-2.4182
		p50/p105			20.3111	15.3287	26.4544
		RelA/p65				-12.5909	-8.3145
		p52/p100					10.3336
		RelB
		4.	Effect size (d)
			c-Rel	p50/p105	RelA/p65	p52/p100	RelB
		c-Rel		1.17	0.57	0.5	0.084
		p50/p105			1.47	0.73	1.15
		RelA/p65				0.97	0.57
		p52/p100					0.53
		RelB
		Rel Homology Domain-DNA binding domain (RHD-DBD)
		Input data
		NF-kB family members	Average number of amoni acids in DBD	Standard deviation	Sample size
		c-Rel	165	22	1814
		p50/p105	190	26	934
		RelA/p65	152	36	368
		p52/p100	176	21	741
		RelB	168	6	240
		Results
		1.	H0 hypothesis
			c-Rel	p50/p105	RelA/p65	p52/p100	RelB
		c-Rel		rejected	rejected	rejected	rejected
		p50/p105			rejected	rejected	rejected
		RelA/p65				rejected	rejected
		p52/p100					rejected
		RelB
		2.	p-value
			c-Rel	p50/p105	RelA/p65	p52/p100	RelB
		c-Rel		7.237e-118	7.587e-11	7.288e-31	0.000003823
		p50/p105			6.528e-59	9.798e-33	2.357e-100
		RelA/p65				1.371e-28	1.15e-15
		p52/p100					1.418e-19
		RelB
		3.	The statistics (T-value)
			c-Rel	p50/p105	RelA/p65	p52/p100	RelB
		c-Rel		-25.1031	6.6785	-11.8285	-4.6408
		p50/p105			18.4408	12.1757	23.5167
		RelA/p65				-11.825	-8.3492
		p52/p100					9.2488
		RelB
		4.	Effect size (d)
			c-Rel	p50/p105	RelA/p65	p52/p100	RelB
		c-Rel		1.07	0.52	0.51	0.14
		p50/p105			1.3	0.59	0.94
		RelA/p65				0.89	0.57
		p52/p100					0.43
		RelB
		Rel Homology Domain-Dimerization domain (RHD-DD)
		Input data
		NF-kB family members	Average number of amoni acids in DD	Standard deviation	Sample size
		c-Rel	98	8	1814
		p50/p105	102	5	934
		RelA/p65	93.75	13	368
		p52/p100	98	6	741
		RelB	96	7	240
		Results
		1.	H0 hypothesis
			c-Rel	p50/p105	RelA/p65	p52/p100	RelB
		c-Rel		rejected	rejected	cannot be rejected	rejected
		p50/p105			rejected	rejected	rejected
		RelA/p65				rejected	rejected
		p52/p100					rejected
		RelB
		2.	p-value
			c-Rel	p50/p105	RelA/p65	p52/p100	RelB
		c-Rel		2.275e-55	2.398e-8	1	0.00005682
		p50/p105			1.256e-26	7.927e-45	4.665e-29
		RelA/p65				3.515e-8	0.01442
		p52/p100					0.0000869
		RelB
		3.	The statistics (T value)
			c-Rel	p50/p105	RelA/p65	p52/p100	RelB
		c-Rel		-16.0469	5.6878	0	4.0794
		p50/p105			11.4751	14.5502	12.4618
		RelA/p65				-5.612	-2.4539
		p52/p100					3.9699
		RelB
		4.	Effect size (d)
			c-Rel	p50/p105	RelA/p65	p52/p100	RelB
		c-Rel		0.56	0.44	0	0.25
		p50/p105			0.99	0.73	1.1
		RelA/p65				0.45	0.18
		p52/p100					0.32
		RelB

## Sheet: Table S4
		Table S4. Information on animal species, their NCBI taxon IDs, the number of species, and hit proteins analyzed in the study. In this table, different groups of animals were listed based on their evolutionary order from old to young, as described in the literature (69-72).
		Phylum	Class	NCBI Taxon ID	c-Rel (CAA52954.1)		c-Rel (AAK72690.1)		RelA/p65 (AAA36408.1)		p50/p105 (AAA36361.1)		p50/p105 (NP_999819.1)		p52/p100 (NP_002493.3)		RelB (NP_006500.2)
					Number of hits proteins	Number of species	Number of hits proteins	Number of species	Number of hits proteins	Number of species	Number of hits proteins	Number of species	Number of hits proteins	Number of species	Number of hits proteins	Number of species	Number of hits proteins	Number of species
		Porifera	Calcarea	27929	0	0	0	0	0	0	1	1	0	0	0	0	0	0
			Hexactinellida	60882	4	1	4	1	4	1	92	1	94	1	94	1	4	1
			Demospongiae	6042	3	3	3	3	3	0	193	7	282	7	238	7	3	3
		Cnidaria	Anthozoa	6101	23	14	30	14	34	14	1785	16	6	6	1989	16	39	14
			Scyphozoa	6142	0	0	0	0	0	0	0	0	0	0	0	0	0	0
			Cubozoa	6137	0	0	0	0	0	0	0	0	0	0	0	0	0	0
			Hydrozoa	6074	3	1	3	1	5	1	122	3	163	3	118	2	3	1
		Chordata	Fishes	7898	110	13	109	13	115	14	2121	13	2287	14	2085	14	109	13
			Amphibia	8292	184	17	180	17	189	17	3133	25	3672	148	3177	24	180	17
			Reptilia	8459	202	27	195	27	209	27	3910	54	4454	54	3859	53	195	27
			Aves	8782	1711	396	1718	396	1711	396	5000	402	5000	401	5000	400	1723	396
			Mammalia	40674	3777	227	2542	226	2593	228	5001	227	5001	230	5001	227	2572	226
		Echinodermata	Asteroidea	7588	13	3	21	3	15	3	449	4	554	4	552	4	15	3
			Ophiuroidea	7618	0	0	0	0	0	0	0	0	0	0	0	0	0	0
			Echinoidea	7625	12	4	12	4	12	4	822	5	983	5	846	4	12	4
			Crinoidea	35069	10	1	10	1	10	1	159	1	204	1	175	1	12	1
			Holothuroidea	7705	9	2	11	2	9	2	16	2	2	2	122	2	9	2
		Platyhelminthes	Turbellaria	166384	0	0	0	0	0	0	0	0	0	0	0	0	0	0
			Monogenea	37945	0	0	0	0	0	0	20	1	20	1	22	1	0	0
			Trematoda	6178	0	0	1	1	0	0	1437	29	1883	28	1544	28	0	0
			Cestoda	6199	0	0	0	0	0	0	348	13	386	12	389	12	0	0
		Nematoda	Enoplea	119088	0	0	0	0	0	0	1468	58	1757	58	1591	59	1	1
			Chromadorea	119089	1	1	0	0	1	1	674	15	617	15	617	15	0	0
		Mollusca	Gastropoda	6448	57	18	60	18	55	18	3091	20	3231	22	2889	22	56	18
			Bivalvia	6544	73	20	34	16	75	20	3865	25	3849	26	4507	30	72	20
			Cephalopoda	6605	14	5	14	5	14	5	635	7	786	7	695	7	14	5
			Polyplacophora	6650	0	0	0	0	0	0	0	0	0	0	0	0	0	0
			Monoplacophora	358446	0	0	0	0	1	1	0	0	0	0	0	0	0	0
			Scaphopoda	32584	0	0	0	0	0	0	0	0	0	0	0	0	0	0
			Aplacophora	47122	0	0	0	0	0	0	0	0	0	0	0	0	0	0
		Annelida	Polychaeta	6341	11	6	11	6	13	6	376	8	571	8	447	8	12	6
			Oligochaeta	6381	1	1	1	1	1	1	1	1	1	1	1	1	1	1
			Hirudinea	55824	5	2	5	2	6	2	50	2	54	2	42	2	5	2
		Arthropoda	Insecta	50557	2065	366	2163	369	2061	366	5000	369	5000	372	5000	371	2374	369
			Arachnida	6854	181	41	183	42	180	41	2741	54	3368	55	2978	56	177	42
			Crustacea	6657	175	34	178	33	180	34	3068	45	3402	59	3102	46	175	33
			Myriapoda	61985	0	0	0	0	0	0	0	0	0	0	0	0	0	0
		Total			8644	1203	7488	1201	7496	1203	45578	1408	47627	1542	47080	1413	7763	1205
		Total number of hit proteins	171676
		Total number of species	9175
